# Supplementary material for: Contrasting and prioritizing dimensions in ethnic teacher education: A convergent analysis with LDA and fsQCA
Source: PLoS One. 2025 Sep 18;20(9):e0329190. doi: 10.1371/journal.pone.0329190 (PMC12445482; doi:10.1371/journal.pone.0329190)
Supplement: S1 File — (ZIP) [file pone.0329190.s001.zip]

Archive with 33 entries (27 files):
- PLOS ONE 元数据资料/
- PLOS ONE 元数据资料/CiteSpace 结果/
- PLOS ONE 元数据资料/CiteSpace 结果/15.graphml
- PLOS ONE 元数据资料/CiteSpace 结果/250.graphml
- PLOS ONE 元数据资料/CiteSpace 结果/6.3.R1 (64-bit) Basic-ORGv250e570.viz.json
- PLOS ONE 元数据资料/CiteSpace 结果/9.graphml
- PLOS ONE 元数据资料/CiteSpace 结果/CitationBurst.in
- PLOS ONE 元数据资料/CiteSpace 结果/CitationBurst.out
- PLOS ONE 元数据资料/CiteSpace 结果/citespace.config.json
- PLOS ONE 元数据资料/CiteSpace 结果/citespace.parameters
- PLOS ONE 元数据资料/CiteSpace 结果/citespace.signature.json
- PLOS ONE 元数据资料/CiteSpace 结果/cluster_labels.tsv
- PLOS ONE 元数据资料/CiteSpace 结果/narrative_summary.html
- PLOS ONE 元数据资料/CiteSpace 结果/ORG_cluster_summary.html
- PLOS ONE 元数据资料/CiteSpace 结果/ORG_v250e570.png
- PLOS ONE 元数据资料/CiteSpace 结果/whitelist_Keywords_Keywords_LSI_clusters_0-8_max_80terms.txt
- PLOS ONE 元数据资料/LDA结果/
- PLOS ONE 元数据资料/LDA结果/LDAsklearn.ipynb
- PLOS ONE 元数据资料/LDA结果/Results (1).zip
- PLOS ONE 元数据资料/QCA结果/
- PLOS ONE 元数据资料/QCA结果/QCa jieguo.txt
- PLOS ONE 元数据资料/QCA结果/QCa jieguo2.txt
- PLOS ONE 元数据资料/ROST结果/
- PLOS ONE 元数据资料/ROST结果/原始数据--语义网络.txt
- PLOS ONE 元数据资料/ROST结果/原始数据--语义网络.vna
- PLOS ONE 元数据资料/ROST结果/原始数据-行特征词--共词矩阵.xls
- PLOS ONE 元数据资料/ROST结果/原始数据-行特征词.txt
- PLOS ONE 元数据资料/ROST结果/原始数据-高频词-共现矩阵词表.txt
- PLOS ONE 元数据资料/ROST结果/原始数据-高频词-高频过滤后.txt
- PLOS ONE 元数据资料/ROST结果/原始数据-高频词.txt
- PLOS ONE 元数据资料/ROST结果/原始数据_分词后_词频.txt
- PLOS ONE 元数据资料/原始数据 Rework/
- PLOS ONE 元数据资料/原始数据 Rework/download_1-250.txt
