# Supplementary material for: Contrasting and prioritizing dimensions in ethnic teacher education: A convergent analysis with LDA and fsQCA
Source: PLoS One. 2025 Sep 18;20(9):e0329190. doi: 10.1371/journal.pone.0329190 (PMC12445482; doi:10.1371/journal.pone.0329190)
Supplement: S1 File — (ZIP) [file pone.0329190.s001.zip › PLOS ONE 元数据资料/CiteSpace 结果/15.graphml]

<?xml version="1.0" encoding="UTF-8"?>
<graphml xmlns="http://graphml.graphdrawing.org/xmlns">
<key id="name" for="node" attr.name="name" attr.type="string"/>
<key id="label" for="node" attr.name="label" attr.type="string"/>
<key id="author" for="node" attr.name="author" attr.type="string"/>
<key id="year" for="node" attr.name="year" attr.type="string"/>
<key id="title" for="node" attr.name="title" attr.type="string"/>
<key id="so" for="node" attr.name="so" attr.type="string"/>
<key id="vol" for="node" attr.name="vol" attr.type="string"/>
<key id="page" for="node" attr.name="pg" attr.type="string"/>
<key id="ut" for="node" attr.name="ut" attr.type="string"/>
<key id="freq" for="node" attr.name="freq" attr.type="integer"/>
<key id="centrality" for="node" attr.name="centrality" attr.type="double"/>
<key id="weight" for="edge" attr.name="weight" attr.type="float"/>
<key id="slice" for="edge" attr.name="slice" attr.type="integer"/>
<key id="year" for="edge" attr.name="year" attr.type="string"/>
<graph edgedefault="undirected">
<node id="0">
  <data key="name">四川省成都市石室天府中学</data>
  <data key="label">四川省成都市石室天府中学</data>
  <data key="author">四川省成都市石室天府中学</data>
  <data key="year">2025</data>
  <data key="title">...</data>
  <data key="so">SO</data>
  <data key="vol">0</data>
  <data key="page">0</data>
  <data key="ut"></data>
  <data key="freq">1</data>
</node>
<node id="1">
  <data key="name">顾尔伙</data>
  <data key="label">顾尔伙</data>
  <data key="author">顾尔伙</data>
  <data key="year">2025</data>
  <data key="title">...</data>
  <data key="so">SO</data>
  <data key="vol">0</data>
  <data key="page">0</data>
  <data key="ut"></data>
  <data key="freq">1</data>
</node>
<node id="2">
  <data key="name">西南大学宜宾研究院</data>
  <data key="label">西南大学宜宾研究院</data>
  <data key="author">西南大学宜宾研究院</data>
  <data key="year">2025</data>
  <data key="title">...</data>
  <data key="so">SO</data>
  <data key="vol">0</data>
  <data key="page">0</data>
  <data key="ut"></data>
  <data key="freq">1</data>
</node>
<node id="3">
  <data key="name">程天君</data>
  <data key="label">程天君</data>
  <data key="author">程天君</data>
  <data key="year">2025</data>
  <data key="title">...</data>
  <data key="so">SO</data>
  <data key="vol">0</data>
  <data key="page">0</data>
  <data key="ut"></data>
  <data key="freq">1</data>
</node>
<node id="4">
  <data key="name">西南大学教师教育学院</data>
  <data key="label">西南大学教师教育学院</data>
  <data key="author">西南大学教师教育学院</data>
  <data key="year">2025</data>
  <data key="title">...</data>
  <data key="so">SO</data>
  <data key="vol">0</data>
  <data key="page">0</data>
  <data key="ut"></data>
  <data key="freq">1</data>
</node>
<node id="5">
  <data key="name">数学教育</data>
  <data key="label">数学教育</data>
  <data key="author">数学教育</data>
  <data key="year"></data>
  <data key="title">...</data>
  <data key="so">SO</data>
  <data key="vol">0</data>
  <data key="page">0</data>
  <data key="ut"></data>
  <data key="freq">1</data>
</node>
<node id="6">
  <data key="name">四川师范大学教育科学学院</data>
  <data key="label">四川师范大学教育科学学院</data>
  <data key="author">四川师范大学教育科学学院</data>
  <data key="year">2025</data>
  <data key="title">...</data>
  <data key="so">SO</data>
  <data key="vol">0</data>
  <data key="page">0</data>
  <data key="ut"></data>
  <data key="freq">1</data>
</node>
<node id="7">
  <data key="name">张智林</data>
  <data key="label">张智林</data>
  <data key="author">张智林</data>
  <data key="year">2025</data>
  <data key="title">...</data>
  <data key="so">SO</data>
  <data key="vol">0</data>
  <data key="page">0</data>
  <data key="ut"></data>
  <data key="freq">1</data>
</node>
<node id="8">
  <data key="name">民族地区</data>
  <data key="label">民族地区</data>
  <data key="author">民族地区</data>
  <data key="year"></data>
  <data key="title">...</data>
  <data key="so">SO</data>
  <data key="vol">0</data>
  <data key="page">0</data>
  <data key="ut"></data>
  <data key="freq">2</data>
</node>
<node id="9">
  <data key="name">张廷艳</data>
  <data key="label">张廷艳</data>
  <data key="author">张廷艳</data>
  <data key="year">2025</data>
  <data key="title">...</data>
  <data key="so">SO</data>
  <data key="vol">0</data>
  <data key="page">0</data>
  <data key="ut"></data>
  <data key="freq">1</data>
</node>
<node id="10">
  <data key="name">谭洋</data>
  <data key="label">谭洋</data>
  <data key="author">谭洋</data>
  <data key="year">2025</data>
  <data key="title">...</data>
  <data key="so">SO</data>
  <data key="vol">0</data>
  <data key="page">0</data>
  <data key="ut"></data>
  <data key="freq">1</data>
</node>
<node id="11">
  <data key="name">特岗教师</data>
  <data key="label">特岗教师</data>
  <data key="author">特岗教师</data>
  <data key="year"></data>
  <data key="title">...</data>
  <data key="so">SO</data>
  <data key="vol">0</data>
  <data key="page">0</data>
  <data key="ut"></data>
  <data key="freq">1</data>
</node>
<node id="12">
  <data key="name">朱丽梅</data>
  <data key="label">朱丽梅</data>
  <data key="author">朱丽梅</data>
  <data key="year">2025</data>
  <data key="title">...</data>
  <data key="so">SO</data>
  <data key="vol">0</data>
  <data key="page">0</data>
  <data key="ut"></data>
  <data key="freq">1</data>
</node>
<node id="13">
  <data key="name">董宇航</data>
  <data key="label">董宇航</data>
  <data key="author">董宇航</data>
  <data key="year">2025</data>
  <data key="title">...</data>
  <data key="so">SO</data>
  <data key="vol">0</data>
  <data key="page">0</data>
  <data key="ut"></data>
  <data key="freq">1</data>
</node>
<node id="14">
  <data key="name">南京师范大学教育科学学院</data>
  <data key="label">南京师范大学教育科学学院</data>
  <data key="author">南京师范大学教育科学学院</data>
  <data key="year">2025</data>
  <data key="title">...</data>
  <data key="so">SO</data>
  <data key="vol">0</data>
  <data key="page">0</data>
  <data key="ut"></data>
  <data key="freq">1</data>
</node>
<edge source="0" target="2">
  <data key="weight">1.0</data>
  <data key="slice">0</data>
  <data key="year">2025</data>
</edge>
<edge source="0" target="4">
  <data key="weight">1.0</data>
  <data key="slice">0</data>
  <data key="year">2025</data>
</edge>
<edge source="0" target="5">
  <data key="weight">1.0</data>
  <data key="slice">0</data>
  <data key="year">2025</data>
</edge>
<edge source="0" target="8">
  <data key="weight">0.7071067690849304</data>
  <data key="slice">0</data>
  <data key="year">2025</data>
</edge>
<edge source="0" target="9">
  <data key="weight">1.0</data>
  <data key="slice">0</data>
  <data key="year">2025</data>
</edge>
<edge source="0" target="10">
  <data key="weight">1.0</data>
  <data key="slice">0</data>
  <data key="year">2025</data>
</edge>
<edge source="0" target="12">
  <data key="weight">1.0</data>
  <data key="slice">0</data>
  <data key="year">2025</data>
</edge>
<edge source="0" target="13">
  <data key="weight">1.0</data>
  <data key="slice">0</data>
  <data key="year">2025</data>
</edge>
<edge source="1" target="6">
  <data key="weight">1.0</data>
  <data key="slice">0</data>
  <data key="year">2025</data>
</edge>
<edge source="2" target="4">
  <data key="weight">1.0</data>
  <data key="slice">0</data>
  <data key="year">2025</data>
</edge>
<edge source="2" target="5">
  <data key="weight">1.0</data>
  <data key="slice">0</data>
  <data key="year">2025</data>
</edge>
<edge source="2" target="8">
  <data key="weight">0.7071067690849304</data>
  <data key="slice">0</data>
  <data key="year">2025</data>
</edge>
<edge source="2" target="9">
  <data key="weight">1.0</data>
  <data key="slice">0</data>
  <data key="year">2025</data>
</edge>
<edge source="2" target="10">
  <data key="weight">1.0</data>
  <data key="slice">0</data>
  <data key="year">2025</data>
</edge>
<edge source="2" target="12">
  <data key="weight">1.0</data>
  <data key="slice">0</data>
  <data key="year">2025</data>
</edge>
<edge source="2" target="13">
  <data key="weight">1.0</data>
  <data key="slice">0</data>
  <data key="year">2025</data>
</edge>
<edge source="3" target="7">
  <data key="weight">1.0</data>
  <data key="slice">0</data>
  <data key="year">2025</data>
</edge>
<edge source="3" target="8">
  <data key="weight">0.7071067690849304</data>
  <data key="slice">0</data>
  <data key="year">2025</data>
</edge>
<edge source="3" target="11">
  <data key="weight">1.0</data>
  <data key="slice">0</data>
  <data key="year">2025</data>
</edge>
<edge source="3" target="14">
  <data key="weight">1.0</data>
  <data key="slice">0</data>
  <data key="year">2025</data>
</edge>
<edge source="4" target="5">
  <data key="weight">1.0</data>
  <data key="slice">0</data>
  <data key="year">2025</data>
</edge>
<edge source="4" target="9">
  <data key="weight">1.0</data>
  <data key="slice">0</data>
  <data key="year">2025</data>
</edge>
<edge source="4" target="10">
  <data key="weight">1.0</data>
  <data key="slice">0</data>
  <data key="year">2025</data>
</edge>
<edge source="4" target="12">
  <data key="weight">1.0</data>
  <data key="slice">0</data>
  <data key="year">2025</data>
</edge>
<edge source="4" target="13">
  <data key="weight">1.0</data>
  <data key="slice">0</data>
  <data key="year">2025</data>
</edge>
<edge source="5" target="8">
  <data key="weight">0.7071067690849304</data>
  <data key="slice">0</data>
  <data key="year">2025</data>
</edge>
<edge source="5" target="9">
  <data key="weight">1.0</data>
  <data key="slice">0</data>
  <data key="year">2025</data>
</edge>
<edge source="5" target="10">
  <data key="weight">1.0</data>
  <data key="slice">0</data>
  <data key="year">2025</data>
</edge>
<edge source="5" target="12">
  <data key="weight">1.0</data>
  <data key="slice">0</data>
  <data key="year">2025</data>
</edge>
<edge source="5" target="13">
  <data key="weight">1.0</data>
  <data key="slice">0</data>
  <data key="year">2025</data>
</edge>
<edge source="7" target="8">
  <data key="weight">0.7071067690849304</data>
  <data key="slice">0</data>
  <data key="year">2025</data>
</edge>
<edge source="7" target="11">
  <data key="weight">1.0</data>
  <data key="slice">0</data>
  <data key="year">2025</data>
</edge>
<edge source="7" target="14">
  <data key="weight">1.0</data>
  <data key="slice">0</data>
  <data key="year">2025</data>
</edge>
<edge source="8" target="9">
  <data key="weight">7.071067784636398E-7</data>
  <data key="slice">0</data>
  <data key="year">2025</data>
</edge>
<edge source="8" target="11">
  <data key="weight">0.7071067690849304</data>
  <data key="slice">0</data>
  <data key="year">2025</data>
</edge>
<edge source="8" target="12">
  <data key="weight">7.071067784636398E-7</data>
  <data key="slice">0</data>
  <data key="year">2025</data>
</edge>
<edge source="8" target="13">
  <data key="weight">7.071067784636398E-7</data>
  <data key="slice">0</data>
  <data key="year">2025</data>
</edge>
<edge source="8" target="14">
  <data key="weight">0.7071067690849304</data>
  <data key="slice">0</data>
  <data key="year">2025</data>
</edge>
<edge source="9" target="10">
  <data key="weight">1.0</data>
  <data key="slice">0</data>
  <data key="year">2025</data>
</edge>
<edge source="9" target="12">
  <data key="weight">1.0</data>
  <data key="slice">0</data>
  <data key="year">2025</data>
</edge>
<edge source="9" target="13">
  <data key="weight">1.0</data>
  <data key="slice">0</data>
  <data key="year">2025</data>
</edge>
<edge source="10" target="12">
  <data key="weight">1.0</data>
  <data key="slice">0</data>
  <data key="year">2025</data>
</edge>
<edge source="10" target="13">
  <data key="weight">1.0</data>
  <data key="slice">0</data>
  <data key="year">2025</data>
</edge>
<edge source="11" target="14">
  <data key="weight">1.0</data>
  <data key="slice">0</data>
  <data key="year">2025</data>
</edge>
<edge source="12" target="13">
  <data key="weight">1.0</data>
  <data key="slice">0</data>
  <data key="year">2025</data>
</edge>
</graph>
</graphml>
