# Supplementary material for: Contrasting and prioritizing dimensions in ethnic teacher education: A convergent analysis with LDA and fsQCA
Source: PLoS One. 2025 Sep 18;20(9):e0329190. doi: 10.1371/journal.pone.0329190 (PMC12445482; doi:10.1371/journal.pone.0329190)
Supplement: S1 File — (ZIP) [file pone.0329190.s001.zip › PLOS ONE 元数据资料/CiteSpace 结果/250.graphml]

<?xml version="1.0" encoding="UTF-8"?>
<graphml xmlns="http://graphml.graphdrawing.org/xmlns">
<key id="name" for="node" attr.name="name" attr.type="string"/>
<key id="label" for="node" attr.name="label" attr.type="string"/>
<key id="author" for="node" attr.name="author" attr.type="string"/>
<key id="year" for="node" attr.name="year" attr.type="string"/>
<key id="title" for="node" attr.name="title" attr.type="string"/>
<key id="so" for="node" attr.name="so" attr.type="string"/>
<key id="vol" for="node" attr.name="vol" attr.type="string"/>
<key id="page" for="node" attr.name="pg" attr.type="string"/>
<key id="ut" for="node" attr.name="ut" attr.type="string"/>
<key id="freq" for="node" attr.name="freq" attr.type="integer"/>
<key id="centrality" for="node" attr.name="centrality" attr.type="double"/>
<key id="weight" for="edge" attr.name="weight" attr.type="float"/>
<key id="slice" for="edge" attr.name="slice" attr.type="integer"/>
<key id="year" for="edge" attr.name="year" attr.type="string"/>
<graph edgedefault="undirected">
<node id="0">
  <data key="name">三语教育</data>
  <data key="label">三语教育</data>
  <data key="author">三语教育</data>
  <data key="year"></data>
  <data key="title">...</data>
  <data key="so">SO</data>
  <data key="vol">0</data>
  <data key="page">0</data>
  <data key="ut"></data>
  <data key="freq">1</data>
</node>
<node id="1">
  <data key="name">出路</data>
  <data key="label">出路</data>
  <data key="author">出路</data>
  <data key="year"></data>
  <data key="title">...</data>
  <data key="so">SO</data>
  <data key="vol">0</data>
  <data key="page">0</data>
  <data key="ut"></data>
  <data key="freq">1</data>
</node>
<node id="2">
  <data key="name">创客教育</data>
  <data key="label">创客教育</data>
  <data key="author">创客教育</data>
  <data key="year"></data>
  <data key="title">...</data>
  <data key="so">SO</data>
  <data key="vol">0</data>
  <data key="page">0</data>
  <data key="ut"></data>
  <data key="freq">1</data>
</node>
<node id="3">
  <data key="name">养管理</data>
  <data key="label">养管理</data>
  <data key="author">养管理</data>
  <data key="year"></data>
  <data key="title">...</data>
  <data key="so">SO</data>
  <data key="vol">0</data>
  <data key="page">0</data>
  <data key="ut"></data>
  <data key="freq">1</data>
</node>
<node id="4">
  <data key="name">理科学习</data>
  <data key="label">理科学习</data>
  <data key="author">理科学习</data>
  <data key="year"></data>
  <data key="title">...</data>
  <data key="so">SO</data>
  <data key="vol">0</data>
  <data key="page">0</data>
  <data key="ut"></data>
  <data key="freq">1</data>
</node>
<node id="5">
  <data key="name">张智林</data>
  <data key="label">张智林</data>
  <data key="author">张智林</data>
  <data key="year">2025</data>
  <data key="title">...</data>
  <data key="so">SO</data>
  <data key="vol">0</data>
  <data key="page">0</data>
  <data key="ut"></data>
  <data key="freq">1</data>
</node>
<node id="6">
  <data key="name">张廷艳</data>
  <data key="label">张廷艳</data>
  <data key="author">张廷艳</data>
  <data key="year">2025</data>
  <data key="title">...</data>
  <data key="so">SO</data>
  <data key="vol">0</data>
  <data key="page">0</data>
  <data key="ut"></data>
  <data key="freq">1</data>
</node>
<node id="7">
  <data key="name">曾煜</data>
  <data key="label">曾煜</data>
  <data key="author">曾煜</data>
  <data key="year">2015</data>
  <data key="title">...</data>
  <data key="so">SO</data>
  <data key="vol">0</data>
  <data key="page">0</data>
  <data key="ut"></data>
  <data key="freq">2</data>
</node>
<node id="8">
  <data key="name">中央民族大学教育学院</data>
  <data key="label">中央民族大学教育学院</data>
  <data key="author">中央民族大学教育学院</data>
  <data key="year">2015</data>
  <data key="title">...</data>
  <data key="so">SO</data>
  <data key="vol">0</data>
  <data key="page">0</data>
  <data key="ut"></data>
  <data key="freq">2</data>
</node>
<node id="9">
  <data key="name">国族建设</data>
  <data key="label">国族建设</data>
  <data key="author">国族建设</data>
  <data key="year"></data>
  <data key="title">...</data>
  <data key="so">SO</data>
  <data key="vol">0</data>
  <data key="page">0</data>
  <data key="ut"></data>
  <data key="freq">1</data>
</node>
<node id="10">
  <data key="name">地方课程</data>
  <data key="label">地方课程</data>
  <data key="author">地方课程</data>
  <data key="year"></data>
  <data key="title">...</data>
  <data key="so">SO</data>
  <data key="vol">0</data>
  <data key="page">0</data>
  <data key="ut"></data>
  <data key="freq">1</data>
</node>
<node id="11">
  <data key="name">习得</data>
  <data key="label">习得</data>
  <data key="author">习得</data>
  <data key="year"></data>
  <data key="title">...</data>
  <data key="so">SO</data>
  <data key="vol">0</data>
  <data key="page">0</data>
  <data key="ut"></data>
  <data key="freq">1</data>
</node>
<node id="12">
  <data key="name">智力流动</data>
  <data key="label">智力流动</data>
  <data key="author">智力流动</data>
  <data key="year"></data>
  <data key="title">...</data>
  <data key="so">SO</data>
  <data key="vol">0</data>
  <data key="page">0</data>
  <data key="ut"></data>
  <data key="freq">1</data>
</node>
<node id="13">
  <data key="name">小学</data>
  <data key="label">小学</data>
  <data key="author">小学</data>
  <data key="year"></data>
  <data key="title">...</data>
  <data key="so">SO</data>
  <data key="vol">0</data>
  <data key="page">0</data>
  <data key="ut"></data>
  <data key="freq">1</data>
</node>
<node id="14">
  <data key="name">信任</data>
  <data key="label">信任</data>
  <data key="author">信任</data>
  <data key="year"></data>
  <data key="title">...</data>
  <data key="so">SO</data>
  <data key="vol">0</data>
  <data key="page">0</data>
  <data key="ut"></data>
  <data key="freq">1</data>
</node>
<node id="15">
  <data key="name">校企合作</data>
  <data key="label">校企合作</data>
  <data key="author">校企合作</data>
  <data key="year"></data>
  <data key="title">...</data>
  <data key="so">SO</data>
  <data key="vol">0</data>
  <data key="page">0</data>
  <data key="ut"></data>
  <data key="freq">1</data>
</node>
<node id="16">
  <data key="name">立德树人</data>
  <data key="label">立德树人</data>
  <data key="author">立德树人</data>
  <data key="year"></data>
  <data key="title">...</data>
  <data key="so">SO</data>
  <data key="vol">0</data>
  <data key="page">0</data>
  <data key="ut"></data>
  <data key="freq">1</data>
</node>
<node id="17">
  <data key="name">模式</data>
  <data key="label">模式</data>
  <data key="author">模式</data>
  <data key="year"></data>
  <data key="title">...</data>
  <data key="so">SO</data>
  <data key="vol">0</data>
  <data key="page">0</data>
  <data key="ut"></data>
  <data key="freq">1</data>
</node>
<node id="18">
  <data key="name">吴立宝</data>
  <data key="label">吴立宝</data>
  <data key="author">吴立宝</data>
  <data key="year">2024</data>
  <data key="title">...</data>
  <data key="so">SO</data>
  <data key="vol">0</data>
  <data key="page">0</data>
  <data key="ut"></data>
  <data key="freq">1</data>
</node>
<node id="19">
  <data key="name">全纳教育</data>
  <data key="label">全纳教育</data>
  <data key="author">全纳教育</data>
  <data key="year"></data>
  <data key="title">...</data>
  <data key="so">SO</data>
  <data key="vol">0</data>
  <data key="page">0</data>
  <data key="ut"></data>
  <data key="freq">1</data>
</node>
<node id="20">
  <data key="name">教育发展</data>
  <data key="label">教育发展</data>
  <data key="author">教育发展</data>
  <data key="year"></data>
  <data key="title">...</data>
  <data key="so">SO</data>
  <data key="vol">0</data>
  <data key="page">0</data>
  <data key="ut"></data>
  <data key="freq">1</data>
</node>
<node id="21">
  <data key="name">原因</data>
  <data key="label">原因</data>
  <data key="author">原因</data>
  <data key="year"></data>
  <data key="title">...</data>
  <data key="so">SO</data>
  <data key="vol">0</data>
  <data key="page">0</data>
  <data key="ut"></data>
  <data key="freq">1</data>
</node>
<node id="22">
  <data key="name">教育培养</data>
  <data key="label">教育培养</data>
  <data key="author">教育培养</data>
  <data key="year"></data>
  <data key="title">...</data>
  <data key="so">SO</data>
  <data key="vol">0</data>
  <data key="page">0</data>
  <data key="ut"></data>
  <data key="freq">1</data>
</node>
<node id="23">
  <data key="name">新时代</data>
  <data key="label">新时代</data>
  <data key="author">新时代</data>
  <data key="year"></data>
  <data key="title">...</data>
  <data key="so">SO</data>
  <data key="vol">0</data>
  <data key="page">0</data>
  <data key="ut"></data>
  <data key="freq">3</data>
</node>
<node id="24">
  <data key="name">双语教师</data>
  <data key="label">双语教师</data>
  <data key="author">双语教师</data>
  <data key="year"></data>
  <data key="title">...</data>
  <data key="so">SO</data>
  <data key="vol">0</data>
  <data key="page">0</data>
  <data key="ut"></data>
  <data key="freq">2</data>
</node>
<node id="25">
  <data key="name">课程实施</data>
  <data key="label">课程实施</data>
  <data key="author">课程实施</data>
  <data key="year"></data>
  <data key="title">...</data>
  <data key="so">SO</data>
  <data key="vol">0</data>
  <data key="page">0</data>
  <data key="ut"></data>
  <data key="freq">1</data>
</node>
<node id="26">
  <data key="name">相关性</data>
  <data key="label">相关性</data>
  <data key="author">相关性</data>
  <data key="year"></data>
  <data key="title">...</data>
  <data key="so">SO</data>
  <data key="vol">0</data>
  <data key="page">0</data>
  <data key="ut"></data>
  <data key="freq">1</data>
</node>
<node id="27">
  <data key="name">双语政策</data>
  <data key="label">双语政策</data>
  <data key="author">双语政策</data>
  <data key="year"></data>
  <data key="title">...</data>
  <data key="so">SO</data>
  <data key="vol">0</data>
  <data key="page">0</data>
  <data key="ut"></data>
  <data key="freq">1</data>
</node>
<node id="28">
  <data key="name">边缘化</data>
  <data key="label">边缘化</data>
  <data key="author">边缘化</data>
  <data key="year"></data>
  <data key="title">...</data>
  <data key="so">SO</data>
  <data key="vol">0</data>
  <data key="page">0</data>
  <data key="ut"></data>
  <data key="freq">1</data>
</node>
<node id="29">
  <data key="name">华东师范大学体育与健康学院暨上海高校“立德树人”人文社会科学重点研究基地体育教育教学研究基地</data>
  <data key="label">华东师范大学体育与健康学院暨上海高校“立德树人”人文社会科学重点研究基地体育教育教学研究基地</data>
  <data key="author">华东师范大学体育与健康学院暨上海高校“立德树人”人文社会科学重点研究基地体育教育教学研究基地</data>
  <data key="year">2023</data>
  <data key="title">...</data>
  <data key="so">SO</data>
  <data key="vol">0</data>
  <data key="page">0</data>
  <data key="ut"></data>
  <data key="freq">1</data>
</node>
<node id="30">
  <data key="name">欧洲</data>
  <data key="label">欧洲</data>
  <data key="author">欧洲</data>
  <data key="year"></data>
  <data key="title">...</data>
  <data key="so">SO</data>
  <data key="vol">0</data>
  <data key="page">0</data>
  <data key="ut"></data>
  <data key="freq">1</data>
</node>
<node id="31">
  <data key="name">四川师范大学教育科学学院</data>
  <data key="label">四川师范大学教育科学学院</data>
  <data key="author">四川师范大学教育科学学院</data>
  <data key="year">2025</data>
  <data key="title">...</data>
  <data key="so">SO</data>
  <data key="vol">0</data>
  <data key="page">0</data>
  <data key="ut"></data>
  <data key="freq">1</data>
</node>
<node id="32">
  <data key="name">人才培</data>
  <data key="label">人才培</data>
  <data key="author">人才培</data>
  <data key="year"></data>
  <data key="title">...</data>
  <data key="so">SO</data>
  <data key="vol">0</data>
  <data key="page">0</data>
  <data key="ut"></data>
  <data key="freq">1</data>
</node>
<node id="33">
  <data key="name">结构模型</data>
  <data key="label">结构模型</data>
  <data key="author">结构模型</data>
  <data key="year"></data>
  <data key="title">...</data>
  <data key="so">SO</data>
  <data key="vol">0</data>
  <data key="page">0</data>
  <data key="ut"></data>
  <data key="freq">1</data>
</node>
<node id="34">
  <data key="name">田国秀</data>
  <data key="label">田国秀</data>
  <data key="author">田国秀</data>
  <data key="year">2021</data>
  <data key="title">...</data>
  <data key="so">SO</data>
  <data key="vol">0</data>
  <data key="page">0</data>
  <data key="ut"></data>
  <data key="freq">2</data>
</node>
<node id="35">
  <data key="name">教师特征</data>
  <data key="label">教师特征</data>
  <data key="author">教师特征</data>
  <data key="year"></data>
  <data key="title">...</data>
  <data key="so">SO</data>
  <data key="vol">0</data>
  <data key="page">0</data>
  <data key="ut"></data>
  <data key="freq">1</data>
</node>
<node id="36">
  <data key="name">教育公平</data>
  <data key="label">教育公平</data>
  <data key="author">教育公平</data>
  <data key="year"></data>
  <data key="title">...</data>
  <data key="so">SO</data>
  <data key="vol">0</data>
  <data key="page">0</data>
  <data key="ut"></data>
  <data key="freq">2</data>
</node>
<node id="37">
  <data key="name">宁夏开放大学</data>
  <data key="label">宁夏开放大学</data>
  <data key="author">宁夏开放大学</data>
  <data key="year">2024</data>
  <data key="title">...</data>
  <data key="so">SO</data>
  <data key="vol">0</data>
  <data key="page">0</data>
  <data key="ut"></data>
  <data key="freq">1</data>
</node>
<node id="38">
  <data key="name">时晓青</data>
  <data key="label">时晓青</data>
  <data key="author">时晓青</data>
  <data key="year">2023</data>
  <data key="title">...</data>
  <data key="so">SO</data>
  <data key="vol">0</data>
  <data key="page">0</data>
  <data key="ut"></data>
  <data key="freq">1</data>
</node>
<node id="39">
  <data key="name">幼儿教师</data>
  <data key="label">幼儿教师</data>
  <data key="author">幼儿教师</data>
  <data key="year"></data>
  <data key="title">...</data>
  <data key="so">SO</data>
  <data key="vol">0</data>
  <data key="page">0</data>
  <data key="ut"></data>
  <data key="freq">1</data>
</node>
<node id="40">
  <data key="name">初级中学</data>
  <data key="label">初级中学</data>
  <data key="author">初级中学</data>
  <data key="year"></data>
  <data key="title">...</data>
  <data key="so">SO</data>
  <data key="vol">0</data>
  <data key="page">0</data>
  <data key="ut"></data>
  <data key="freq">1</data>
</node>
<node id="41">
  <data key="name">培训</data>
  <data key="label">培训</data>
  <data key="author">培训</data>
  <data key="year"></data>
  <data key="title">...</data>
  <data key="so">SO</data>
  <data key="vol">0</data>
  <data key="page">0</data>
  <data key="ut"></data>
  <data key="freq">2</data>
</node>
<node id="42">
  <data key="name">中国人民大学</data>
  <data key="label">中国人民大学</data>
  <data key="author">中国人民大学</data>
  <data key="year">2022</data>
  <data key="title">...</data>
  <data key="so">SO</data>
  <data key="vol">0</data>
  <data key="page">0</data>
  <data key="ut"></data>
  <data key="freq">1</data>
</node>
<node id="43">
  <data key="name">共性</data>
  <data key="label">共性</data>
  <data key="author">共性</data>
  <data key="year"></data>
  <data key="title">...</data>
  <data key="so">SO</data>
  <data key="vol">0</data>
  <data key="page">0</data>
  <data key="ut"></data>
  <data key="freq">1</data>
</node>
<node id="44">
  <data key="name">桑国元</data>
  <data key="label">桑国元</data>
  <data key="author">桑国元</data>
  <data key="year">2023</data>
  <data key="title">...</data>
  <data key="so">SO</data>
  <data key="vol">0</data>
  <data key="page">0</data>
  <data key="ut"></data>
  <data key="freq">1</data>
</node>
<node id="45">
  <data key="name">心理建模</data>
  <data key="label">心理建模</data>
  <data key="author">心理建模</data>
  <data key="year"></data>
  <data key="title">...</data>
  <data key="so">SO</data>
  <data key="vol">0</data>
  <data key="page">0</data>
  <data key="ut"></data>
  <data key="freq">1</data>
</node>
<node id="46">
  <data key="name">周红伟</data>
  <data key="label">周红伟</data>
  <data key="author">周红伟</data>
  <data key="year">2024</data>
  <data key="title">...</data>
  <data key="so">SO</data>
  <data key="vol">0</data>
  <data key="page">0</data>
  <data key="ut"></data>
  <data key="freq">1</data>
</node>
<node id="47">
  <data key="name">教育素养</data>
  <data key="label">教育素养</data>
  <data key="author">教育素养</data>
  <data key="year"></data>
  <data key="title">...</data>
  <data key="so">SO</data>
  <data key="vol">0</data>
  <data key="page">0</data>
  <data key="ut"></data>
  <data key="freq">1</data>
</node>
<node id="48">
  <data key="name">研究</data>
  <data key="label">研究</data>
  <data key="author">研究</data>
  <data key="year"></data>
  <data key="title">...</data>
  <data key="so">SO</data>
  <data key="vol">0</data>
  <data key="page">0</data>
  <data key="ut"></data>
  <data key="freq">1</data>
</node>
<node id="49">
  <data key="name">谭洋</data>
  <data key="label">谭洋</data>
  <data key="author">谭洋</data>
  <data key="year">2025</data>
  <data key="title">...</data>
  <data key="so">SO</data>
  <data key="vol">0</data>
  <data key="page">0</data>
  <data key="ut"></data>
  <data key="freq">1</data>
</node>
<node id="50">
  <data key="name">学校体育</data>
  <data key="label">学校体育</data>
  <data key="author">学校体育</data>
  <data key="year"></data>
  <data key="title">...</data>
  <data key="so">SO</data>
  <data key="vol">0</data>
  <data key="page">0</data>
  <data key="ut"></data>
  <data key="freq">1</data>
</node>
<node id="51">
  <data key="name">价值追寻</data>
  <data key="label">价值追寻</data>
  <data key="author">价值追寻</data>
  <data key="year"></data>
  <data key="title">...</data>
  <data key="so">SO</data>
  <data key="vol">0</data>
  <data key="page">0</data>
  <data key="ut"></data>
  <data key="freq">1</data>
</node>
<node id="52">
  <data key="name">卓越教师</data>
  <data key="label">卓越教师</data>
  <data key="author">卓越教师</data>
  <data key="year"></data>
  <data key="title">...</data>
  <data key="so">SO</data>
  <data key="vol">0</data>
  <data key="page">0</data>
  <data key="ut"></data>
  <data key="freq">1</data>
</node>
<node id="53">
  <data key="name">刘沃奇</data>
  <data key="label">刘沃奇</data>
  <data key="author">刘沃奇</data>
  <data key="year">2024</data>
  <data key="title">...</data>
  <data key="so">SO</data>
  <data key="vol">0</data>
  <data key="page">0</data>
  <data key="ut"></data>
  <data key="freq">1</data>
</node>
<node id="54">
  <data key="name">现代化</data>
  <data key="label">现代化</data>
  <data key="author">现代化</data>
  <data key="year"></data>
  <data key="title">...</data>
  <data key="so">SO</data>
  <data key="vol">0</data>
  <data key="page">0</data>
  <data key="ut"></data>
  <data key="freq">1</data>
</node>
<node id="55">
  <data key="name">兴趣</data>
  <data key="label">兴趣</data>
  <data key="author">兴趣</data>
  <data key="year"></data>
  <data key="title">...</data>
  <data key="so">SO</data>
  <data key="vol">0</data>
  <data key="page">0</data>
  <data key="ut"></data>
  <data key="freq">1</data>
</node>
<node id="56">
  <data key="name">方建华</data>
  <data key="label">方建华</data>
  <data key="author">方建华</data>
  <data key="year">2023</data>
  <data key="title">...</data>
  <data key="so">SO</data>
  <data key="vol">0</data>
  <data key="page">0</data>
  <data key="ut"></data>
  <data key="freq">1</data>
</node>
<node id="57">
  <data key="name">贫困地区</data>
  <data key="label">贫困地区</data>
  <data key="author">贫困地区</data>
  <data key="year"></data>
  <data key="title">...</data>
  <data key="so">SO</data>
  <data key="vol">0</data>
  <data key="page">0</data>
  <data key="ut"></data>
  <data key="freq">1</data>
</node>
<node id="58">
  <data key="name">程天君</data>
  <data key="label">程天君</data>
  <data key="author">程天君</data>
  <data key="year">2025</data>
  <data key="title">...</data>
  <data key="so">SO</data>
  <data key="vol">0</data>
  <data key="page">0</data>
  <data key="ut"></data>
  <data key="freq">1</data>
</node>
<node id="59">
  <data key="name">海南</data>
  <data key="label">海南</data>
  <data key="author">海南</data>
  <data key="year"></data>
  <data key="title">...</data>
  <data key="so">SO</data>
  <data key="vol">0</data>
  <data key="page">0</data>
  <data key="ut"></data>
  <data key="freq">1</data>
</node>
<node id="60">
  <data key="name">认知</data>
  <data key="label">认知</data>
  <data key="author">认知</data>
  <data key="year"></data>
  <data key="title">...</data>
  <data key="so">SO</data>
  <data key="vol">0</data>
  <data key="page">0</data>
  <data key="ut"></data>
  <data key="freq">1</data>
</node>
<node id="61">
  <data key="name">教师编制</data>
  <data key="label">教师编制</data>
  <data key="author">教师编制</data>
  <data key="year"></data>
  <data key="title">...</data>
  <data key="so">SO</data>
  <data key="vol">0</data>
  <data key="page">0</data>
  <data key="ut"></data>
  <data key="freq">1</data>
</node>
<node id="62">
  <data key="name">协同育人</data>
  <data key="label">协同育人</data>
  <data key="author">协同育人</data>
  <data key="year"></data>
  <data key="title">...</data>
  <data key="so">SO</data>
  <data key="vol">0</data>
  <data key="page">0</data>
  <data key="ut"></data>
  <data key="freq">1</data>
</node>
<node id="63">
  <data key="name">文化自觉</data>
  <data key="label">文化自觉</data>
  <data key="author">文化自觉</data>
  <data key="year"></data>
  <data key="title">...</data>
  <data key="so">SO</data>
  <data key="vol">0</data>
  <data key="page">0</data>
  <data key="ut"></data>
  <data key="freq">1</data>
</node>
<node id="64">
  <data key="name">在线教学</data>
  <data key="label">在线教学</data>
  <data key="author">在线教学</data>
  <data key="year"></data>
  <data key="title">...</data>
  <data key="so">SO</data>
  <data key="vol">0</data>
  <data key="page">0</data>
  <data key="ut"></data>
  <data key="freq">2</data>
</node>
<node id="65">
  <data key="name">课程设置</data>
  <data key="label">课程设置</data>
  <data key="author">课程设置</data>
  <data key="year"></data>
  <data key="title">...</data>
  <data key="so">SO</data>
  <data key="vol">0</data>
  <data key="page">0</data>
  <data key="ut"></data>
  <data key="freq">1</data>
</node>
<node id="66">
  <data key="name">情绪困惑</data>
  <data key="label">情绪困惑</data>
  <data key="author">情绪困惑</data>
  <data key="year"></data>
  <data key="title">...</data>
  <data key="so">SO</data>
  <data key="vol">0</data>
  <data key="page">0</data>
  <data key="ut"></data>
  <data key="freq">1</data>
</node>
<node id="67">
  <data key="name">教师政策</data>
  <data key="label">教师政策</data>
  <data key="author">教师政策</data>
  <data key="year"></data>
  <data key="title">...</data>
  <data key="so">SO</data>
  <data key="vol">0</data>
  <data key="page">0</data>
  <data key="ut"></data>
  <data key="freq">2</data>
</node>
<node id="68">
  <data key="name">向天成</data>
  <data key="label">向天成</data>
  <data key="author">向天成</data>
  <data key="year">2024</data>
  <data key="title">...</data>
  <data key="so">SO</data>
  <data key="vol">0</data>
  <data key="page">0</data>
  <data key="ut"></data>
  <data key="freq">1</data>
</node>
<node id="69">
  <data key="name">城乡差异</data>
  <data key="label">城乡差异</data>
  <data key="author">城乡差异</data>
  <data key="year"></data>
  <data key="title">...</data>
  <data key="so">SO</data>
  <data key="vol">0</data>
  <data key="page">0</data>
  <data key="ut"></data>
  <data key="freq">1</data>
</node>
<node id="70">
  <data key="name">核心素养</data>
  <data key="label">核心素养</data>
  <data key="author">核心素养</data>
  <data key="year"></data>
  <data key="title">...</data>
  <data key="so">SO</data>
  <data key="vol">0</data>
  <data key="page">0</data>
  <data key="ut"></data>
  <data key="freq">1</data>
</node>
<node id="71">
  <data key="name">免费体检</data>
  <data key="label">免费体检</data>
  <data key="author">免费体检</data>
  <data key="year"></data>
  <data key="title">...</data>
  <data key="so">SO</data>
  <data key="vol">0</data>
  <data key="page">0</data>
  <data key="ut"></data>
  <data key="freq">1</data>
</node>
<node id="72">
  <data key="name">对策建议</data>
  <data key="label">对策建议</data>
  <data key="author">对策建议</data>
  <data key="year"></data>
  <data key="title">...</data>
  <data key="so">SO</data>
  <data key="vol">0</data>
  <data key="page">0</data>
  <data key="ut"></data>
  <data key="freq">1</data>
</node>
<node id="73">
  <data key="name">台湾</data>
  <data key="label">台湾</data>
  <data key="author">台湾</data>
  <data key="year"></data>
  <data key="title">...</data>
  <data key="so">SO</data>
  <data key="vol">0</data>
  <data key="page">0</data>
  <data key="ut"></data>
  <data key="freq">1</data>
</node>
<node id="74">
  <data key="name">民族教师</data>
  <data key="label">民族教师</data>
  <data key="author">民族教师</data>
  <data key="year"></data>
  <data key="title">...</data>
  <data key="so">SO</data>
  <data key="vol">0</data>
  <data key="page">0</data>
  <data key="ut"></data>
  <data key="freq">1</data>
</node>
<node id="75">
  <data key="name">初任教师</data>
  <data key="label">初任教师</data>
  <data key="author">初任教师</data>
  <data key="year"></data>
  <data key="title">...</data>
  <data key="so">SO</data>
  <data key="vol">0</data>
  <data key="page">0</data>
  <data key="ut"></data>
  <data key="freq">1</data>
</node>
<node id="76">
  <data key="name">黄洁</data>
  <data key="label">黄洁</data>
  <data key="author">黄洁</data>
  <data key="year">2015</data>
  <data key="title">...</data>
  <data key="so">SO</data>
  <data key="vol">0</data>
  <data key="page">0</data>
  <data key="ut"></data>
  <data key="freq">1</data>
</node>
<node id="77">
  <data key="name">终极责任</data>
  <data key="label">终极责任</data>
  <data key="author">终极责任</data>
  <data key="year"></data>
  <data key="title">...</data>
  <data key="so">SO</data>
  <data key="vol">0</data>
  <data key="page">0</data>
  <data key="ut"></data>
  <data key="freq">1</data>
</node>
<node id="78">
  <data key="name">政策演进</data>
  <data key="label">政策演进</data>
  <data key="author">政策演进</data>
  <data key="year"></data>
  <data key="title">...</data>
  <data key="so">SO</data>
  <data key="vol">0</data>
  <data key="page">0</data>
  <data key="ut"></data>
  <data key="freq">1</data>
</node>
<node id="79">
  <data key="name">浙江传媒学院桐乡校区管委会</data>
  <data key="label">浙江传媒学院桐乡校区管委会</data>
  <data key="author">浙江传媒学院桐乡校区管委会</data>
  <data key="year">2015</data>
  <data key="title">...</data>
  <data key="so">SO</data>
  <data key="vol">0</data>
  <data key="page">0</data>
  <data key="ut"></data>
  <data key="freq">1</data>
</node>
<node id="80">
  <data key="name">师资培训</data>
  <data key="label">师资培训</data>
  <data key="author">师资培训</data>
  <data key="year"></data>
  <data key="title">...</data>
  <data key="so">SO</data>
  <data key="vol">0</data>
  <data key="page">0</data>
  <data key="ut"></data>
  <data key="freq">1</data>
</node>
<node id="81">
  <data key="name">培养</data>
  <data key="label">培养</data>
  <data key="author">培养</data>
  <data key="year"></data>
  <data key="title">...</data>
  <data key="so">SO</data>
  <data key="vol">0</data>
  <data key="page">0</data>
  <data key="ut"></data>
  <data key="freq">2</data>
</node>
<node id="82">
  <data key="name">师资开发</data>
  <data key="label">师资开发</data>
  <data key="author">师资开发</data>
  <data key="year"></data>
  <data key="title">...</data>
  <data key="so">SO</data>
  <data key="vol">0</data>
  <data key="page">0</data>
  <data key="ut"></data>
  <data key="freq">1</data>
</node>
<node id="83">
  <data key="name">西南大学西南民族教育与心理研究中心</data>
  <data key="label">西南大学西南民族教育与心理研究中心</data>
  <data key="author">西南大学西南民族教育与心理研究中心</data>
  <data key="year">2017</data>
  <data key="title">...</data>
  <data key="so">SO</data>
  <data key="vol">0</data>
  <data key="page">0</data>
  <data key="ut"></data>
  <data key="freq">2</data>
</node>
<node id="84">
  <data key="name">实现方法</data>
  <data key="label">实现方法</data>
  <data key="author">实现方法</data>
  <data key="year"></data>
  <data key="title">...</data>
  <data key="so">SO</data>
  <data key="vol">0</data>
  <data key="page">0</data>
  <data key="ut"></data>
  <data key="freq">1</data>
</node>
<node id="85">
  <data key="name">文化认同</data>
  <data key="label">文化认同</data>
  <data key="author">文化认同</data>
  <data key="year"></data>
  <data key="title">...</data>
  <data key="so">SO</data>
  <data key="vol">0</data>
  <data key="page">0</data>
  <data key="ut"></data>
  <data key="freq">1</data>
</node>
<node id="86">
  <data key="name">顾尔伙</data>
  <data key="label">顾尔伙</data>
  <data key="author">顾尔伙</data>
  <data key="year">2025</data>
  <data key="title">...</data>
  <data key="so">SO</data>
  <data key="vol">0</data>
  <data key="page">0</data>
  <data key="ut"></data>
  <data key="freq">1</data>
</node>
<node id="87">
  <data key="name">民族院校</data>
  <data key="label">民族院校</data>
  <data key="author">民族院校</data>
  <data key="year"></data>
  <data key="title">...</data>
  <data key="so">SO</data>
  <data key="vol">0</data>
  <data key="page">0</data>
  <data key="ut"></data>
  <data key="freq">1</data>
</node>
<node id="88">
  <data key="name">中国经验</data>
  <data key="label">中国经验</data>
  <data key="author">中国经验</data>
  <data key="year"></data>
  <data key="title">...</data>
  <data key="so">SO</data>
  <data key="vol">0</data>
  <data key="page">0</data>
  <data key="ut"></data>
  <data key="freq">1</data>
</node>
<node id="89">
  <data key="name">国际趋势</data>
  <data key="label">国际趋势</data>
  <data key="author">国际趋势</data>
  <data key="year"></data>
  <data key="title">...</data>
  <data key="so">SO</data>
  <data key="vol">0</data>
  <data key="page">0</data>
  <data key="ut"></data>
  <data key="freq">1</data>
</node>
<node id="90">
  <data key="name">办学经验</data>
  <data key="label">办学经验</data>
  <data key="author">办学经验</data>
  <data key="year"></data>
  <data key="title">...</data>
  <data key="so">SO</data>
  <data key="vol">0</data>
  <data key="page">0</data>
  <data key="ut"></data>
  <data key="freq">1</data>
</node>
<node id="91">
  <data key="name">新疆师范大学教育科学学院</data>
  <data key="label">新疆师范大学教育科学学院</data>
  <data key="author">新疆师范大学教育科学学院</data>
  <data key="year">2023</data>
  <data key="title">...</data>
  <data key="so">SO</data>
  <data key="vol">0</data>
  <data key="page">0</data>
  <data key="ut"></data>
  <data key="freq">1</data>
</node>
<node id="92">
  <data key="name">教学质量</data>
  <data key="label">教学质量</data>
  <data key="author">教学质量</data>
  <data key="year"></data>
  <data key="title">...</data>
  <data key="so">SO</data>
  <data key="vol">0</data>
  <data key="page">0</data>
  <data key="ut"></data>
  <data key="freq">1</data>
</node>
<node id="93">
  <data key="name">少数民族</data>
  <data key="label">少数民族</data>
  <data key="author">少数民族</data>
  <data key="year"></data>
  <data key="title">...</data>
  <data key="so">SO</data>
  <data key="vol">0</data>
  <data key="page">0</data>
  <data key="ut"></data>
  <data key="freq">8</data>
</node>
<node id="94">
  <data key="name">特岗教师</data>
  <data key="label">特岗教师</data>
  <data key="author">特岗教师</data>
  <data key="year"></data>
  <data key="title">...</data>
  <data key="so">SO</data>
  <data key="vol">0</data>
  <data key="page">0</data>
  <data key="ut"></data>
  <data key="freq">1</data>
</node>
<node id="95">
  <data key="name">培养方案</data>
  <data key="label">培养方案</data>
  <data key="author">培养方案</data>
  <data key="year"></data>
  <data key="title">...</data>
  <data key="so">SO</data>
  <data key="vol">0</data>
  <data key="page">0</data>
  <data key="ut"></data>
  <data key="freq">1</data>
</node>
<node id="96">
  <data key="name">问题</data>
  <data key="label">问题</data>
  <data key="author">问题</data>
  <data key="year"></data>
  <data key="title">...</data>
  <data key="so">SO</data>
  <data key="vol">0</data>
  <data key="page">0</data>
  <data key="ut"></data>
  <data key="freq">2</data>
</node>
<node id="97">
  <data key="name">对策</data>
  <data key="label">对策</data>
  <data key="author">对策</data>
  <data key="year"></data>
  <data key="title">...</data>
  <data key="so">SO</data>
  <data key="vol">0</data>
  <data key="page">0</data>
  <data key="ut"></data>
  <data key="freq">1</data>
</node>
<node id="98">
  <data key="name">活动参与</data>
  <data key="label">活动参与</data>
  <data key="author">活动参与</data>
  <data key="year"></data>
  <data key="title">...</data>
  <data key="so">SO</data>
  <data key="vol">0</data>
  <data key="page">0</data>
  <data key="ut"></data>
  <data key="freq">1</data>
</node>
<node id="99">
  <data key="name">案例研究</data>
  <data key="label">案例研究</data>
  <data key="author">案例研究</data>
  <data key="year"></data>
  <data key="title">...</data>
  <data key="so">SO</data>
  <data key="vol">0</data>
  <data key="page">0</data>
  <data key="ut"></data>
  <data key="freq">1</data>
</node>
<node id="100">
  <data key="name">具身认知</data>
  <data key="label">具身认知</data>
  <data key="author">具身认知</data>
  <data key="year"></data>
  <data key="title">...</data>
  <data key="so">SO</data>
  <data key="vol">0</data>
  <data key="page">0</data>
  <data key="ut"></data>
  <data key="freq">1</data>
</node>
<node id="101">
  <data key="name">董宇航</data>
  <data key="label">董宇航</data>
  <data key="author">董宇航</data>
  <data key="year">2025</data>
  <data key="title">...</data>
  <data key="so">SO</data>
  <data key="vol">0</data>
  <data key="page">0</data>
  <data key="ut"></data>
  <data key="freq">1</data>
</node>
<node id="102">
  <data key="name">教师评价</data>
  <data key="label">教师评价</data>
  <data key="author">教师评价</data>
  <data key="year"></data>
  <data key="title">...</data>
  <data key="so">SO</data>
  <data key="vol">0</data>
  <data key="page">0</data>
  <data key="ut"></data>
  <data key="freq">2</data>
</node>
<node id="103">
  <data key="name">四史</data>
  <data key="label">四史</data>
  <data key="author">四史</data>
  <data key="year"></data>
  <data key="title">...</data>
  <data key="so">SO</data>
  <data key="vol">0</data>
  <data key="page">0</data>
  <data key="ut"></data>
  <data key="freq">1</data>
</node>
<node id="104">
  <data key="name">情感体制</data>
  <data key="label">情感体制</data>
  <data key="author">情感体制</data>
  <data key="year"></data>
  <data key="title">...</data>
  <data key="so">SO</data>
  <data key="vol">0</data>
  <data key="page">0</data>
  <data key="ut"></data>
  <data key="freq">1</data>
</node>
<node id="105">
  <data key="name">王学男</data>
  <data key="label">王学男</data>
  <data key="author">王学男</data>
  <data key="year">2015</data>
  <data key="title">...</data>
  <data key="so">SO</data>
  <data key="vol">0</data>
  <data key="page">0</data>
  <data key="ut"></data>
  <data key="freq">1</data>
</node>
<node id="106">
  <data key="name">边疆教育</data>
  <data key="label">边疆教育</data>
  <data key="author">边疆教育</data>
  <data key="year"></data>
  <data key="title">...</data>
  <data key="so">SO</data>
  <data key="vol">0</data>
  <data key="page">0</data>
  <data key="ut"></data>
  <data key="freq">1</data>
</node>
<node id="107">
  <data key="name">么加利</data>
  <data key="label">么加利</data>
  <data key="author">么加利</data>
  <data key="year">2019</data>
  <data key="title">...</data>
  <data key="so">SO</data>
  <data key="vol">0</data>
  <data key="page">0</data>
  <data key="ut"></data>
  <data key="freq">1</data>
</node>
<node id="108">
  <data key="name">实践取向</data>
  <data key="label">实践取向</data>
  <data key="author">实践取向</data>
  <data key="year"></data>
  <data key="title">...</data>
  <data key="so">SO</data>
  <data key="vol">0</data>
  <data key="page">0</data>
  <data key="ut"></data>
  <data key="freq">1</data>
</node>
<node id="109">
  <data key="name">黄晶晶</data>
  <data key="label">黄晶晶</data>
  <data key="author">黄晶晶</data>
  <data key="year">2015</data>
  <data key="title">...</data>
  <data key="so">SO</data>
  <data key="vol">0</data>
  <data key="page">0</data>
  <data key="ut"></data>
  <data key="freq">1</data>
</node>
<node id="110">
  <data key="name">教育培训</data>
  <data key="label">教育培训</data>
  <data key="author">教育培训</data>
  <data key="year"></data>
  <data key="title">...</data>
  <data key="so">SO</data>
  <data key="vol">0</data>
  <data key="page">0</data>
  <data key="ut"></data>
  <data key="freq">1</data>
</node>
<node id="111">
  <data key="name">校际合作</data>
  <data key="label">校际合作</data>
  <data key="author">校际合作</data>
  <data key="year"></data>
  <data key="title">...</data>
  <data key="so">SO</data>
  <data key="vol">0</data>
  <data key="page">0</data>
  <data key="ut"></data>
  <data key="freq">1</data>
</node>
<node id="112">
  <data key="name">学前教育</data>
  <data key="label">学前教育</data>
  <data key="author">学前教育</data>
  <data key="year"></data>
  <data key="title">...</data>
  <data key="so">SO</data>
  <data key="vol">0</data>
  <data key="page">0</data>
  <data key="ut"></data>
  <data key="freq">2</data>
</node>
<node id="113">
  <data key="name">国学教育</data>
  <data key="label">国学教育</data>
  <data key="author">国学教育</data>
  <data key="year"></data>
  <data key="title">...</data>
  <data key="so">SO</data>
  <data key="vol">0</data>
  <data key="page">0</data>
  <data key="ut"></data>
  <data key="freq">1</data>
</node>
<node id="114">
  <data key="name">中国人民大学教育学院</data>
  <data key="label">中国人民大学教育学院</data>
  <data key="author">中国人民大学教育学院</data>
  <data key="year">2015</data>
  <data key="title">...</data>
  <data key="so">SO</data>
  <data key="vol">0</data>
  <data key="page">0</data>
  <data key="ut"></data>
  <data key="freq">1</data>
</node>
<node id="115">
  <data key="name">农村教育</data>
  <data key="label">农村教育</data>
  <data key="author">农村教育</data>
  <data key="year"></data>
  <data key="title">...</data>
  <data key="so">SO</data>
  <data key="vol">0</data>
  <data key="page">0</data>
  <data key="ut"></data>
  <data key="freq">1</data>
</node>
<node id="116">
  <data key="name">民族地区</data>
  <data key="label">民族地区</data>
  <data key="author">民族地区</data>
  <data key="year"></data>
  <data key="title">...</data>
  <data key="so">SO</data>
  <data key="vol">0</data>
  <data key="page">0</data>
  <data key="ut"></data>
  <data key="freq">37</data>
</node>
<node id="117">
  <data key="name">新媒体</data>
  <data key="label">新媒体</data>
  <data key="author">新媒体</data>
  <data key="year"></data>
  <data key="title">...</data>
  <data key="so">SO</data>
  <data key="vol">0</data>
  <data key="page">0</data>
  <data key="ut"></data>
  <data key="freq">1</data>
</node>
<node id="118">
  <data key="name">朝鲜族</data>
  <data key="label">朝鲜族</data>
  <data key="author">朝鲜族</data>
  <data key="year"></data>
  <data key="title">...</data>
  <data key="so">SO</data>
  <data key="vol">0</data>
  <data key="page">0</data>
  <data key="ut"></data>
  <data key="freq">1</data>
</node>
<node id="119">
  <data key="name">华中师范大学体育学院</data>
  <data key="label">华中师范大学体育学院</data>
  <data key="author">华中师范大学体育学院</data>
  <data key="year">2023</data>
  <data key="title">...</data>
  <data key="so">SO</data>
  <data key="vol">0</data>
  <data key="page">0</data>
  <data key="ut"></data>
  <data key="freq">1</data>
</node>
<node id="120">
  <data key="name">湖南省长沙市芙蓉区东湖街道办事处</data>
  <data key="label">湖南省长沙市芙蓉区东湖街道办事处</data>
  <data key="author">湖南省长沙市芙蓉区东湖街道办事处</data>
  <data key="year">2015</data>
  <data key="title">...</data>
  <data key="so">SO</data>
  <data key="vol">0</data>
  <data key="page">0</data>
  <data key="ut"></data>
  <data key="freq">1</data>
</node>
<node id="121">
  <data key="name">实证分析</data>
  <data key="label">实证分析</data>
  <data key="author">实证分析</data>
  <data key="year"></data>
  <data key="title">...</data>
  <data key="so">SO</data>
  <data key="vol">0</data>
  <data key="page">0</data>
  <data key="ut"></data>
  <data key="freq">1</data>
</node>
<node id="122">
  <data key="name">教师困境</data>
  <data key="label">教师困境</data>
  <data key="author">教师困境</data>
  <data key="year"></data>
  <data key="title">...</data>
  <data key="so">SO</data>
  <data key="vol">0</data>
  <data key="page">0</data>
  <data key="ut"></data>
  <data key="freq">1</data>
</node>
<node id="123">
  <data key="name">万力勇</data>
  <data key="label">万力勇</data>
  <data key="author">万力勇</data>
  <data key="year">2022</data>
  <data key="title">...</data>
  <data key="so">SO</data>
  <data key="vol">0</data>
  <data key="page">0</data>
  <data key="ut"></data>
  <data key="freq">1</data>
</node>
<node id="124">
  <data key="name">健康物品</data>
  <data key="label">健康物品</data>
  <data key="author">健康物品</data>
  <data key="year"></data>
  <data key="title">...</data>
  <data key="so">SO</data>
  <data key="vol">0</data>
  <data key="page">0</data>
  <data key="ut"></data>
  <data key="freq">1</data>
</node>
<node id="125">
  <data key="name">天津市教育科学研究院</data>
  <data key="label">天津市教育科学研究院</data>
  <data key="author">天津市教育科学研究院</data>
  <data key="year">2024</data>
  <data key="title">...</data>
  <data key="so">SO</data>
  <data key="vol">0</data>
  <data key="page">0</data>
  <data key="ut"></data>
  <data key="freq">1</data>
</node>
<node id="126">
  <data key="name">崔英锦</data>
  <data key="label">崔英锦</data>
  <data key="author">崔英锦</data>
  <data key="year">2015</data>
  <data key="title">...</data>
  <data key="so">SO</data>
  <data key="vol">0</data>
  <data key="page">0</data>
  <data key="ut"></data>
  <data key="freq">2</data>
</node>
<node id="127">
  <data key="name">广西师范大学教育学部</data>
  <data key="label">广西师范大学教育学部</data>
  <data key="author">广西师范大学教育学部</data>
  <data key="year">2024</data>
  <data key="title">...</data>
  <data key="so">SO</data>
  <data key="vol">0</data>
  <data key="page">0</data>
  <data key="ut"></data>
  <data key="freq">1</data>
</node>
<node id="128">
  <data key="name">远程教学</data>
  <data key="label">远程教学</data>
  <data key="author">远程教学</data>
  <data key="year"></data>
  <data key="title">...</data>
  <data key="so">SO</data>
  <data key="vol">0</data>
  <data key="page">0</data>
  <data key="ut"></data>
  <data key="freq">1</data>
</node>
<node id="129">
  <data key="name">云南大学民族学与社会学院</data>
  <data key="label">云南大学民族学与社会学院</data>
  <data key="author">云南大学民族学与社会学院</data>
  <data key="year">2022</data>
  <data key="title">...</data>
  <data key="so">SO</data>
  <data key="vol">0</data>
  <data key="page">0</data>
  <data key="ut"></data>
  <data key="freq">1</data>
</node>
<node id="130">
  <data key="name">马晓凤</data>
  <data key="label">马晓凤</data>
  <data key="author">马晓凤</data>
  <data key="year">2015</data>
  <data key="title">...</data>
  <data key="so">SO</data>
  <data key="vol">0</data>
  <data key="page">0</data>
  <data key="ut"></data>
  <data key="freq">1</data>
</node>
<node id="131">
  <data key="name">幼儿</data>
  <data key="label">幼儿</data>
  <data key="author">幼儿</data>
  <data key="year"></data>
  <data key="title">...</data>
  <data key="so">SO</data>
  <data key="vol">0</data>
  <data key="page">0</data>
  <data key="ut"></data>
  <data key="freq">1</data>
</node>
<node id="132">
  <data key="name">中小学</data>
  <data key="label">中小学</data>
  <data key="author">中小学</data>
  <data key="year"></data>
  <data key="title">...</data>
  <data key="so">SO</data>
  <data key="vol">0</data>
  <data key="page">0</data>
  <data key="ut"></data>
  <data key="freq">2</data>
</node>
<node id="133">
  <data key="name">情绪劳动</data>
  <data key="label">情绪劳动</data>
  <data key="author">情绪劳动</data>
  <data key="year"></data>
  <data key="title">...</data>
  <data key="so">SO</data>
  <data key="vol">0</data>
  <data key="page">0</data>
  <data key="ut"></data>
  <data key="freq">1</data>
</node>
<node id="134">
  <data key="name">女性就业</data>
  <data key="label">女性就业</data>
  <data key="author">女性就业</data>
  <data key="year"></data>
  <data key="title">...</data>
  <data key="so">SO</data>
  <data key="vol">0</data>
  <data key="page">0</data>
  <data key="ut"></data>
  <data key="freq">1</data>
</node>
<node id="135">
  <data key="name">“四基”</data>
  <data key="label">“四基”</data>
  <data key="author">“四基”</data>
  <data key="year"></data>
  <data key="title">...</data>
  <data key="so">SO</data>
  <data key="vol">0</data>
  <data key="page">0</data>
  <data key="ut"></data>
  <data key="freq">1</data>
</node>
<node id="136">
  <data key="name">云南师范大学教育学部</data>
  <data key="label">云南师范大学教育学部</data>
  <data key="author">云南师范大学教育学部</data>
  <data key="year">2022</data>
  <data key="title">...</data>
  <data key="so">SO</data>
  <data key="vol">0</data>
  <data key="page">0</data>
  <data key="ut"></data>
  <data key="freq">2</data>
</node>
<node id="137">
  <data key="name">区域教育</data>
  <data key="label">区域教育</data>
  <data key="author">区域教育</data>
  <data key="year"></data>
  <data key="title">...</data>
  <data key="so">SO</data>
  <data key="vol">0</data>
  <data key="page">0</data>
  <data key="ut"></data>
  <data key="freq">1</data>
</node>
<node id="138">
  <data key="name">万鸽</data>
  <data key="label">万鸽</data>
  <data key="author">万鸽</data>
  <data key="year">2019</data>
  <data key="title">...</data>
  <data key="so">SO</data>
  <data key="vol">0</data>
  <data key="page">0</data>
  <data key="ut"></data>
  <data key="freq">1</data>
</node>
<node id="139">
  <data key="name">南京师范大学教育科学学院</data>
  <data key="label">南京师范大学教育科学学院</data>
  <data key="author">南京师范大学教育科学学院</data>
  <data key="year">2025</data>
  <data key="title">...</data>
  <data key="so">SO</data>
  <data key="vol">0</data>
  <data key="page">0</data>
  <data key="ut"></data>
  <data key="freq">1</data>
</node>
<node id="140">
  <data key="name">云南师范大学成人继续教育学院</data>
  <data key="label">云南师范大学成人继续教育学院</data>
  <data key="author">云南师范大学成人继续教育学院</data>
  <data key="year">2015</data>
  <data key="title">...</data>
  <data key="so">SO</data>
  <data key="vol">0</data>
  <data key="page">0</data>
  <data key="ut"></data>
  <data key="freq">1</data>
</node>
<node id="141">
  <data key="name">冯江英</data>
  <data key="label">冯江英</data>
  <data key="author">冯江英</data>
  <data key="year">2023</data>
  <data key="title">...</data>
  <data key="so">SO</data>
  <data key="vol">0</data>
  <data key="page">0</data>
  <data key="ut"></data>
  <data key="freq">1</data>
</node>
<node id="142">
  <data key="name">严秀英</data>
  <data key="label">严秀英</data>
  <data key="author">严秀英</data>
  <data key="year">2024</data>
  <data key="title">...</data>
  <data key="so">SO</data>
  <data key="vol">0</data>
  <data key="page">0</data>
  <data key="ut"></data>
  <data key="freq">1</data>
</node>
<node id="143">
  <data key="name">不同地域</data>
  <data key="label">不同地域</data>
  <data key="author">不同地域</data>
  <data key="year"></data>
  <data key="title">...</data>
  <data key="so">SO</data>
  <data key="vol">0</data>
  <data key="page">0</data>
  <data key="ut"></data>
  <data key="freq">1</data>
</node>
<node id="144">
  <data key="name">主要矛盾</data>
  <data key="label">主要矛盾</data>
  <data key="author">主要矛盾</data>
  <data key="year"></data>
  <data key="title">...</data>
  <data key="so">SO</data>
  <data key="vol">0</data>
  <data key="page">0</data>
  <data key="ut"></data>
  <data key="freq">1</data>
</node>
<node id="145">
  <data key="name">周颖</data>
  <data key="label">周颖</data>
  <data key="author">周颖</data>
  <data key="year">2023</data>
  <data key="title">...</data>
  <data key="so">SO</data>
  <data key="vol">0</data>
  <data key="page">0</data>
  <data key="ut"></data>
  <data key="freq">1</data>
</node>
<node id="146">
  <data key="name">云南师范大学继续教育学院</data>
  <data key="label">云南师范大学继续教育学院</data>
  <data key="author">云南师范大学继续教育学院</data>
  <data key="year">2023</data>
  <data key="title">...</data>
  <data key="so">SO</data>
  <data key="vol">0</data>
  <data key="page">0</data>
  <data key="ut"></data>
  <data key="freq">1</data>
</node>
<node id="147">
  <data key="name">民族精神</data>
  <data key="label">民族精神</data>
  <data key="author">民族精神</data>
  <data key="year"></data>
  <data key="title">...</data>
  <data key="so">SO</data>
  <data key="vol">0</data>
  <data key="page">0</data>
  <data key="ut"></data>
  <data key="freq">1</data>
</node>
<node id="148">
  <data key="name">文化适应</data>
  <data key="label">文化适应</data>
  <data key="author">文化适应</data>
  <data key="year"></data>
  <data key="title">...</data>
  <data key="so">SO</data>
  <data key="vol">0</data>
  <data key="page">0</data>
  <data key="ut"></data>
  <data key="freq">1</data>
</node>
<node id="149">
  <data key="name">时代定位</data>
  <data key="label">时代定位</data>
  <data key="author">时代定位</data>
  <data key="year"></data>
  <data key="title">...</data>
  <data key="so">SO</data>
  <data key="vol">0</data>
  <data key="page">0</data>
  <data key="ut"></data>
  <data key="freq">1</data>
</node>
<node id="150">
  <data key="name">体系</data>
  <data key="label">体系</data>
  <data key="author">体系</data>
  <data key="year"></data>
  <data key="title">...</data>
  <data key="so">SO</data>
  <data key="vol">0</data>
  <data key="page">0</data>
  <data key="ut"></data>
  <data key="freq">1</data>
</node>
<node id="151">
  <data key="name">学校教育</data>
  <data key="label">学校教育</data>
  <data key="author">学校教育</data>
  <data key="year"></data>
  <data key="title">...</data>
  <data key="so">SO</data>
  <data key="vol">0</data>
  <data key="page">0</data>
  <data key="ut"></data>
  <data key="freq">1</data>
</node>
<node id="152">
  <data key="name">多元文化</data>
  <data key="label">多元文化</data>
  <data key="author">多元文化</data>
  <data key="year"></data>
  <data key="title">...</data>
  <data key="so">SO</data>
  <data key="vol">0</data>
  <data key="page">0</data>
  <data key="ut"></data>
  <data key="freq">3</data>
</node>
<node id="153">
  <data key="name">教育质量</data>
  <data key="label">教育质量</data>
  <data key="author">教育质量</data>
  <data key="year"></data>
  <data key="title">...</data>
  <data key="so">SO</data>
  <data key="vol">0</data>
  <data key="page">0</data>
  <data key="ut"></data>
  <data key="freq">1</data>
</node>
<node id="154">
  <data key="name">价值</data>
  <data key="label">价值</data>
  <data key="author">价值</data>
  <data key="year"></data>
  <data key="title">...</data>
  <data key="so">SO</data>
  <data key="vol">0</data>
  <data key="page">0</data>
  <data key="ut"></data>
  <data key="freq">1</data>
</node>
<node id="155">
  <data key="name">民族高校</data>
  <data key="label">民族高校</data>
  <data key="author">民族高校</data>
  <data key="year"></data>
  <data key="title">...</data>
  <data key="so">SO</data>
  <data key="vol">0</data>
  <data key="page">0</data>
  <data key="ut"></data>
  <data key="freq">2</data>
</node>
<node id="156">
  <data key="name">外语教育</data>
  <data key="label">外语教育</data>
  <data key="author">外语教育</data>
  <data key="year"></data>
  <data key="title">...</data>
  <data key="so">SO</data>
  <data key="vol">0</data>
  <data key="page">0</data>
  <data key="ut"></data>
  <data key="freq">1</data>
</node>
<node id="157">
  <data key="name">培养模式</data>
  <data key="label">培养模式</data>
  <data key="author">培养模式</data>
  <data key="year"></data>
  <data key="title">...</data>
  <data key="so">SO</data>
  <data key="vol">0</data>
  <data key="page">0</data>
  <data key="ut"></data>
  <data key="freq">1</data>
</node>
<node id="158">
  <data key="name">民族和睦</data>
  <data key="label">民族和睦</data>
  <data key="author">民族和睦</data>
  <data key="year"></data>
  <data key="title">...</data>
  <data key="so">SO</data>
  <data key="vol">0</data>
  <data key="page">0</data>
  <data key="ut"></data>
  <data key="freq">1</data>
</node>
<node id="159">
  <data key="name">北京师范大学教育学部</data>
  <data key="label">北京师范大学教育学部</data>
  <data key="author">北京师范大学教育学部</data>
  <data key="year">2015</data>
  <data key="title">...</data>
  <data key="so">SO</data>
  <data key="vol">0</data>
  <data key="page">0</data>
  <data key="ut"></data>
  <data key="freq">2</data>
</node>
<node id="160">
  <data key="name">张婕</data>
  <data key="label">张婕</data>
  <data key="author">张婕</data>
  <data key="year">2023</data>
  <data key="title">...</data>
  <data key="so">SO</data>
  <data key="vol">0</data>
  <data key="page">0</data>
  <data key="ut"></data>
  <data key="freq">1</data>
</node>
<node id="161">
  <data key="name">教师交流</data>
  <data key="label">教师交流</data>
  <data key="author">教师交流</data>
  <data key="year"></data>
  <data key="title">...</data>
  <data key="so">SO</data>
  <data key="vol">0</data>
  <data key="page">0</data>
  <data key="ut"></data>
  <data key="freq">1</data>
</node>
<node id="162">
  <data key="name">党宝宝</data>
  <data key="label">党宝宝</data>
  <data key="author">党宝宝</data>
  <data key="year">2024</data>
  <data key="title">...</data>
  <data key="so">SO</data>
  <data key="vol">0</data>
  <data key="page">0</data>
  <data key="ut"></data>
  <data key="freq">1</data>
</node>
<node id="163">
  <data key="name">发展轨迹</data>
  <data key="label">发展轨迹</data>
  <data key="author">发展轨迹</data>
  <data key="year"></data>
  <data key="title">...</data>
  <data key="so">SO</data>
  <data key="vol">0</data>
  <data key="page">0</data>
  <data key="ut"></data>
  <data key="freq">1</data>
</node>
<node id="164">
  <data key="name">中国教育科学研究院</data>
  <data key="label">中国教育科学研究院</data>
  <data key="author">中国教育科学研究院</data>
  <data key="year">2015</data>
  <data key="title">...</data>
  <data key="so">SO</data>
  <data key="vol">0</data>
  <data key="page">0</data>
  <data key="ut"></data>
  <data key="freq">1</data>
</node>
<node id="165">
  <data key="name">理科教育</data>
  <data key="label">理科教育</data>
  <data key="author">理科教育</data>
  <data key="year"></data>
  <data key="title">...</data>
  <data key="so">SO</data>
  <data key="vol">0</data>
  <data key="page">0</data>
  <data key="ut"></data>
  <data key="freq">3</data>
</node>
<node id="166">
  <data key="name">绩效评价</data>
  <data key="label">绩效评价</data>
  <data key="author">绩效评价</data>
  <data key="year"></data>
  <data key="title">...</data>
  <data key="so">SO</data>
  <data key="vol">0</data>
  <data key="page">0</data>
  <data key="ut"></data>
  <data key="freq">1</data>
</node>
<node id="167">
  <data key="name">韩琦</data>
  <data key="label">韩琦</data>
  <data key="author">韩琦</data>
  <data key="year">2015</data>
  <data key="title">...</data>
  <data key="so">SO</data>
  <data key="vol">0</data>
  <data key="page">0</data>
  <data key="ut"></data>
  <data key="freq">1</data>
</node>
<node id="168">
  <data key="name">呼伦贝尔学院教育科学学院</data>
  <data key="label">呼伦贝尔学院教育科学学院</data>
  <data key="author">呼伦贝尔学院教育科学学院</data>
  <data key="year">2015</data>
  <data key="title">...</data>
  <data key="so">SO</data>
  <data key="vol">0</data>
  <data key="page">0</data>
  <data key="ut"></data>
  <data key="freq">1</data>
</node>
<node id="169">
  <data key="name">朱丽梅</data>
  <data key="label">朱丽梅</data>
  <data key="author">朱丽梅</data>
  <data key="year">2025</data>
  <data key="title">...</data>
  <data key="so">SO</data>
  <data key="vol">0</data>
  <data key="page">0</data>
  <data key="ut"></data>
  <data key="freq">1</data>
</node>
<node id="170">
  <data key="name">发展难题</data>
  <data key="label">发展难题</data>
  <data key="author">发展难题</data>
  <data key="year"></data>
  <data key="title">...</data>
  <data key="so">SO</data>
  <data key="vol">0</data>
  <data key="page">0</data>
  <data key="ut"></data>
  <data key="freq">1</data>
</node>
<node id="171">
  <data key="name">中南民族大学教育学院</data>
  <data key="label">中南民族大学教育学院</data>
  <data key="author">中南民族大学教育学院</data>
  <data key="year">2022</data>
  <data key="title">...</data>
  <data key="so">SO</data>
  <data key="vol">0</data>
  <data key="page">0</data>
  <data key="ut"></data>
  <data key="freq">1</data>
</node>
<node id="172">
  <data key="name">民族教育</data>
  <data key="label">民族教育</data>
  <data key="author">民族教育</data>
  <data key="year"></data>
  <data key="title">...</data>
  <data key="so">SO</data>
  <data key="vol">0</data>
  <data key="page">0</data>
  <data key="ut"></data>
  <data key="freq">6</data>
</node>
<node id="173">
  <data key="name">任职资格</data>
  <data key="label">任职资格</data>
  <data key="author">任职资格</data>
  <data key="year"></data>
  <data key="title">...</data>
  <data key="so">SO</data>
  <data key="vol">0</data>
  <data key="page">0</data>
  <data key="ut"></data>
  <data key="freq">1</data>
</node>
<node id="174">
  <data key="name">散插生</data>
  <data key="label">散插生</data>
  <data key="author">散插生</data>
  <data key="year"></data>
  <data key="title">...</data>
  <data key="so">SO</data>
  <data key="vol">0</data>
  <data key="page">0</data>
  <data key="ut"></data>
  <data key="freq">1</data>
</node>
<node id="175">
  <data key="name">新疆</data>
  <data key="label">新疆</data>
  <data key="author">新疆</data>
  <data key="year"></data>
  <data key="title">...</data>
  <data key="so">SO</data>
  <data key="vol">0</data>
  <data key="page">0</data>
  <data key="ut"></data>
  <data key="freq">2</data>
</node>
<node id="176">
  <data key="name">张东辉</data>
  <data key="label">张东辉</data>
  <data key="author">张东辉</data>
  <data key="year">2015</data>
  <data key="title">...</data>
  <data key="so">SO</data>
  <data key="vol">0</data>
  <data key="page">0</data>
  <data key="ut"></data>
  <data key="freq">1</data>
</node>
<node id="177">
  <data key="name">延边大学人文社会科学学院民族研究院</data>
  <data key="label">延边大学人文社会科学学院民族研究院</data>
  <data key="author">延边大学人文社会科学学院民族研究院</data>
  <data key="year">2024</data>
  <data key="title">...</data>
  <data key="so">SO</data>
  <data key="vol">0</data>
  <data key="page">0</data>
  <data key="ut"></data>
  <data key="freq">1</data>
</node>
<node id="178">
  <data key="name">叙事</data>
  <data key="label">叙事</data>
  <data key="author">叙事</data>
  <data key="year"></data>
  <data key="title">...</data>
  <data key="so">SO</data>
  <data key="vol">0</data>
  <data key="page">0</data>
  <data key="ut"></data>
  <data key="freq">1</data>
</node>
<node id="179">
  <data key="name">教师</data>
  <data key="label">教师</data>
  <data key="author">教师</data>
  <data key="year"></data>
  <data key="title">...</data>
  <data key="so">SO</data>
  <data key="vol">0</data>
  <data key="page">0</data>
  <data key="ut"></data>
  <data key="freq">7</data>
</node>
<node id="180">
  <data key="name">教育改革</data>
  <data key="label">教育改革</data>
  <data key="author">教育改革</data>
  <data key="year"></data>
  <data key="title">...</data>
  <data key="so">SO</data>
  <data key="vol">0</data>
  <data key="page">0</data>
  <data key="ut"></data>
  <data key="freq">2</data>
</node>
<node id="181">
  <data key="name">蔡文伯</data>
  <data key="label">蔡文伯</data>
  <data key="author">蔡文伯</data>
  <data key="year">2015</data>
  <data key="title">...</data>
  <data key="so">SO</data>
  <data key="vol">0</data>
  <data key="page">0</data>
  <data key="ut"></data>
  <data key="freq">1</data>
</node>
<node id="182">
  <data key="name">天津师范大学教育学部</data>
  <data key="label">天津师范大学教育学部</data>
  <data key="author">天津师范大学教育学部</data>
  <data key="year">2024</data>
  <data key="title">...</data>
  <data key="so">SO</data>
  <data key="vol">0</data>
  <data key="page">0</data>
  <data key="ut"></data>
  <data key="freq">1</data>
</node>
<node id="183">
  <data key="name">专业素养</data>
  <data key="label">专业素养</data>
  <data key="author">专业素养</data>
  <data key="year"></data>
  <data key="title">...</data>
  <data key="so">SO</data>
  <data key="vol">0</data>
  <data key="page">0</data>
  <data key="ut"></data>
  <data key="freq">1</data>
</node>
<node id="184">
  <data key="name">教学改革</data>
  <data key="label">教学改革</data>
  <data key="author">教学改革</data>
  <data key="year"></data>
  <data key="title">...</data>
  <data key="so">SO</data>
  <data key="vol">0</data>
  <data key="page">0</data>
  <data key="ut"></data>
  <data key="freq">2</data>
</node>
<node id="185">
  <data key="name">创客教师</data>
  <data key="label">创客教师</data>
  <data key="author">创客教师</data>
  <data key="year"></data>
  <data key="title">...</data>
  <data key="so">SO</data>
  <data key="vol">0</data>
  <data key="page">0</data>
  <data key="ut"></data>
  <data key="freq">1</data>
</node>
<node id="186">
  <data key="name">阿细教师</data>
  <data key="label">阿细教师</data>
  <data key="author">阿细教师</data>
  <data key="year"></data>
  <data key="title">...</data>
  <data key="so">SO</data>
  <data key="vol">0</data>
  <data key="page">0</data>
  <data key="ut"></data>
  <data key="freq">1</data>
</node>
<node id="187">
  <data key="name">教学能力</data>
  <data key="label">教学能力</data>
  <data key="author">教学能力</data>
  <data key="year"></data>
  <data key="title">...</data>
  <data key="so">SO</data>
  <data key="vol">0</data>
  <data key="page">0</data>
  <data key="ut"></data>
  <data key="freq">1</data>
</node>
<node id="188">
  <data key="name">社会网络</data>
  <data key="label">社会网络</data>
  <data key="author">社会网络</data>
  <data key="year"></data>
  <data key="title">...</data>
  <data key="so">SO</data>
  <data key="vol">0</data>
  <data key="page">0</data>
  <data key="ut"></data>
  <data key="freq">1</data>
</node>
<node id="189">
  <data key="name">陕西师范大学教育学院</data>
  <data key="label">陕西师范大学教育学院</data>
  <data key="author">陕西师范大学教育学院</data>
  <data key="year">2015</data>
  <data key="title">...</data>
  <data key="so">SO</data>
  <data key="vol">0</data>
  <data key="page">0</data>
  <data key="ut"></data>
  <data key="freq">1</data>
</node>
<node id="190">
  <data key="name">教育信念</data>
  <data key="label">教育信念</data>
  <data key="author">教育信念</data>
  <data key="year"></data>
  <data key="title">...</data>
  <data key="so">SO</data>
  <data key="vol">0</data>
  <data key="page">0</data>
  <data key="ut"></data>
  <data key="freq">1</data>
</node>
<node id="191">
  <data key="name">人民师范</data>
  <data key="label">人民师范</data>
  <data key="author">人民师范</data>
  <data key="year"></data>
  <data key="title">...</data>
  <data key="so">SO</data>
  <data key="vol">0</data>
  <data key="page">0</data>
  <data key="ut"></data>
  <data key="freq">1</data>
</node>
<node id="192">
  <data key="name">郑新蓉</data>
  <data key="label">郑新蓉</data>
  <data key="author">郑新蓉</data>
  <data key="year">2015</data>
  <data key="title">...</data>
  <data key="so">SO</data>
  <data key="vol">0</data>
  <data key="page">0</data>
  <data key="ut"></data>
  <data key="freq">1</data>
</node>
<node id="193">
  <data key="name">哈尔滨师范大学教育科学学院</data>
  <data key="label">哈尔滨师范大学教育科学学院</data>
  <data key="author">哈尔滨师范大学教育科学学院</data>
  <data key="year">2015</data>
  <data key="title">...</data>
  <data key="so">SO</data>
  <data key="vol">0</data>
  <data key="page">0</data>
  <data key="ut"></data>
  <data key="freq">2</data>
</node>
<node id="194">
  <data key="name">民族音乐</data>
  <data key="label">民族音乐</data>
  <data key="author">民族音乐</data>
  <data key="year"></data>
  <data key="title">...</data>
  <data key="so">SO</data>
  <data key="vol">0</data>
  <data key="page">0</data>
  <data key="ut"></data>
  <data key="freq">1</data>
</node>
<node id="195">
  <data key="name">强师计划</data>
  <data key="label">强师计划</data>
  <data key="author">强师计划</data>
  <data key="year"></data>
  <data key="title">...</data>
  <data key="so">SO</data>
  <data key="vol">0</data>
  <data key="page">0</data>
  <data key="ut"></data>
  <data key="freq">1</data>
</node>
<node id="196">
  <data key="name">西南大学教师教育学院</data>
  <data key="label">西南大学教师教育学院</data>
  <data key="author">西南大学教师教育学院</data>
  <data key="year">2025</data>
  <data key="title">...</data>
  <data key="so">SO</data>
  <data key="vol">0</data>
  <data key="page">0</data>
  <data key="ut"></data>
  <data key="freq">1</data>
</node>
<node id="197">
  <data key="name">教育方法</data>
  <data key="label">教育方法</data>
  <data key="author">教育方法</data>
  <data key="year"></data>
  <data key="title">...</data>
  <data key="so">SO</data>
  <data key="vol">0</data>
  <data key="page">0</data>
  <data key="ut"></data>
  <data key="freq">1</data>
</node>
<node id="198">
  <data key="name">数学教育</data>
  <data key="label">数学教育</data>
  <data key="author">数学教育</data>
  <data key="year"></data>
  <data key="title">...</data>
  <data key="so">SO</data>
  <data key="vol">0</data>
  <data key="page">0</data>
  <data key="ut"></data>
  <data key="freq">2</data>
</node>
<node id="199">
  <data key="name">首都师范大学教师教育学院</data>
  <data key="label">首都师范大学教师教育学院</data>
  <data key="author">首都师范大学教师教育学院</data>
  <data key="year">2021</data>
  <data key="title">...</data>
  <data key="so">SO</data>
  <data key="vol">0</data>
  <data key="page">0</data>
  <data key="ut"></data>
  <data key="freq">2</data>
</node>
<node id="200">
  <data key="name">喀什大学教育科学学院</data>
  <data key="label">喀什大学教育科学学院</data>
  <data key="author">喀什大学教育科学学院</data>
  <data key="year">2023</data>
  <data key="title">...</data>
  <data key="so">SO</data>
  <data key="vol">0</data>
  <data key="page">0</data>
  <data key="ut"></data>
  <data key="freq">1</data>
</node>
<node id="201">
  <data key="name">宁夏大学教育学院</data>
  <data key="label">宁夏大学教育学院</data>
  <data key="author">宁夏大学教育学院</data>
  <data key="year">2015</data>
  <data key="title">...</data>
  <data key="so">SO</data>
  <data key="vol">0</data>
  <data key="page">0</data>
  <data key="ut"></data>
  <data key="freq">1</data>
</node>
<node id="202">
  <data key="name">本土化</data>
  <data key="label">本土化</data>
  <data key="author">本土化</data>
  <data key="year"></data>
  <data key="title">...</data>
  <data key="so">SO</data>
  <data key="vol">0</data>
  <data key="page">0</data>
  <data key="ut"></data>
  <data key="freq">1</data>
</node>
<node id="203">
  <data key="name">指标体系</data>
  <data key="label">指标体系</data>
  <data key="author">指标体系</data>
  <data key="year"></data>
  <data key="title">...</data>
  <data key="so">SO</data>
  <data key="vol">0</data>
  <data key="page">0</data>
  <data key="ut"></data>
  <data key="freq">1</data>
</node>
<node id="204">
  <data key="name">民办教育</data>
  <data key="label">民办教育</data>
  <data key="author">民办教育</data>
  <data key="year"></data>
  <data key="title">...</data>
  <data key="so">SO</data>
  <data key="vol">0</data>
  <data key="page">0</data>
  <data key="ut"></data>
  <data key="freq">1</data>
</node>
<node id="205">
  <data key="name">牧区</data>
  <data key="label">牧区</data>
  <data key="author">牧区</data>
  <data key="year"></data>
  <data key="title">...</data>
  <data key="so">SO</data>
  <data key="vol">0</data>
  <data key="page">0</data>
  <data key="ut"></data>
  <data key="freq">1</data>
</node>
<node id="206">
  <data key="name">宁夏大学音乐学院</data>
  <data key="label">宁夏大学音乐学院</data>
  <data key="author">宁夏大学音乐学院</data>
  <data key="year">2024</data>
  <data key="title">...</data>
  <data key="so">SO</data>
  <data key="vol">0</data>
  <data key="page">0</data>
  <data key="ut"></data>
  <data key="freq">1</data>
</node>
<node id="207">
  <data key="name">情感劳动</data>
  <data key="label">情感劳动</data>
  <data key="author">情感劳动</data>
  <data key="year"></data>
  <data key="title">...</data>
  <data key="so">SO</data>
  <data key="vol">0</data>
  <data key="page">0</data>
  <data key="ut"></data>
  <data key="freq">1</data>
</node>
<node id="208">
  <data key="name">困境</data>
  <data key="label">困境</data>
  <data key="author">困境</data>
  <data key="year"></data>
  <data key="title">...</data>
  <data key="so">SO</data>
  <data key="vol">0</data>
  <data key="page">0</data>
  <data key="ut"></data>
  <data key="freq">1</data>
</node>
<node id="209">
  <data key="name">高校教育</data>
  <data key="label">高校教育</data>
  <data key="author">高校教育</data>
  <data key="year"></data>
  <data key="title">...</data>
  <data key="so">SO</data>
  <data key="vol">0</data>
  <data key="page">0</data>
  <data key="ut"></data>
  <data key="freq">1</data>
</node>
<node id="210">
  <data key="name">四川省成都市石室天府中学</data>
  <data key="label">四川省成都市石室天府中学</data>
  <data key="author">四川省成都市石室天府中学</data>
  <data key="year">2025</data>
  <data key="title">...</data>
  <data key="so">SO</data>
  <data key="vol">0</data>
  <data key="page">0</data>
  <data key="ut"></data>
  <data key="freq">1</data>
</node>
<node id="211">
  <data key="name">五个认同</data>
  <data key="label">五个认同</data>
  <data key="author">五个认同</data>
  <data key="year"></data>
  <data key="title">...</data>
  <data key="so">SO</data>
  <data key="vol">0</data>
  <data key="page">0</data>
  <data key="ut"></data>
  <data key="freq">1</data>
</node>
<node id="212">
  <data key="name">培养标准</data>
  <data key="label">培养标准</data>
  <data key="author">培养标准</data>
  <data key="year"></data>
  <data key="title">...</data>
  <data key="so">SO</data>
  <data key="vol">0</data>
  <data key="page">0</data>
  <data key="ut"></data>
  <data key="freq">1</data>
</node>
<node id="213">
  <data key="name">融入途径</data>
  <data key="label">融入途径</data>
  <data key="author">融入途径</data>
  <data key="year"></data>
  <data key="title">...</data>
  <data key="so">SO</data>
  <data key="vol">0</data>
  <data key="page">0</data>
  <data key="ut"></data>
  <data key="freq">1</data>
</node>
<node id="214">
  <data key="name">提升路径</data>
  <data key="label">提升路径</data>
  <data key="author">提升路径</data>
  <data key="year"></data>
  <data key="title">...</data>
  <data key="so">SO</data>
  <data key="vol">0</data>
  <data key="page">0</data>
  <data key="ut"></data>
  <data key="freq">1</data>
</node>
<node id="215">
  <data key="name">教育实践</data>
  <data key="label">教育实践</data>
  <data key="author">教育实践</data>
  <data key="year"></data>
  <data key="title">...</data>
  <data key="so">SO</data>
  <data key="vol">0</data>
  <data key="page">0</data>
  <data key="ut"></data>
  <data key="freq">1</data>
</node>
<node id="216">
  <data key="name">文化互动</data>
  <data key="label">文化互动</data>
  <data key="author">文化互动</data>
  <data key="year"></data>
  <data key="title">...</data>
  <data key="so">SO</data>
  <data key="vol">0</data>
  <data key="page">0</data>
  <data key="ut"></data>
  <data key="freq">1</data>
</node>
<node id="217">
  <data key="name">民国时期</data>
  <data key="label">民国时期</data>
  <data key="author">民国时期</data>
  <data key="year"></data>
  <data key="title">...</data>
  <data key="so">SO</data>
  <data key="vol">0</data>
  <data key="page">0</data>
  <data key="ut"></data>
  <data key="freq">1</data>
</node>
<node id="218">
  <data key="name">政策分析</data>
  <data key="label">政策分析</data>
  <data key="author">政策分析</data>
  <data key="year"></data>
  <data key="title">...</data>
  <data key="so">SO</data>
  <data key="vol">0</data>
  <data key="page">0</data>
  <data key="ut"></data>
  <data key="freq">1</data>
</node>
<node id="219">
  <data key="name">石河子大学师范学院</data>
  <data key="label">石河子大学师范学院</data>
  <data key="author">石河子大学师范学院</data>
  <data key="year">2015</data>
  <data key="title">...</data>
  <data key="so">SO</data>
  <data key="vol">0</data>
  <data key="page">0</data>
  <data key="ut"></data>
  <data key="freq">1</data>
</node>
<node id="220">
  <data key="name">效果评估</data>
  <data key="label">效果评估</data>
  <data key="author">效果评估</data>
  <data key="year"></data>
  <data key="title">...</data>
  <data key="so">SO</data>
  <data key="vol">0</data>
  <data key="page">0</data>
  <data key="ut"></data>
  <data key="freq">1</data>
</node>
<node id="221">
  <data key="name">教师队伍</data>
  <data key="label">教师队伍</data>
  <data key="author">教师队伍</data>
  <data key="year"></data>
  <data key="title">...</data>
  <data key="so">SO</data>
  <data key="vol">0</data>
  <data key="page">0</data>
  <data key="ut"></data>
  <data key="freq">4</data>
</node>
<node id="222">
  <data key="name">比较分析</data>
  <data key="label">比较分析</data>
  <data key="author">比较分析</data>
  <data key="year"></data>
  <data key="title">...</data>
  <data key="so">SO</data>
  <data key="vol">0</data>
  <data key="page">0</data>
  <data key="ut"></data>
  <data key="freq">1</data>
</node>
<node id="223">
  <data key="name">城乡差距</data>
  <data key="label">城乡差距</data>
  <data key="author">城乡差距</data>
  <data key="year"></data>
  <data key="title">...</data>
  <data key="so">SO</data>
  <data key="vol">0</data>
  <data key="page">0</data>
  <data key="ut"></data>
  <data key="freq">1</data>
</node>
<node id="224">
  <data key="name">双一流</data>
  <data key="label">双一流</data>
  <data key="author">双一流</data>
  <data key="year"></data>
  <data key="title">...</data>
  <data key="so">SO</data>
  <data key="vol">0</data>
  <data key="page">0</data>
  <data key="ut"></data>
  <data key="freq">1</data>
</node>
<node id="225">
  <data key="name">双语教育</data>
  <data key="label">双语教育</data>
  <data key="author">双语教育</data>
  <data key="year"></data>
  <data key="title">...</data>
  <data key="so">SO</data>
  <data key="vol">0</data>
  <data key="page">0</data>
  <data key="ut"></data>
  <data key="freq">2</data>
</node>
<node id="226">
  <data key="name">西南大学宜宾研究院</data>
  <data key="label">西南大学宜宾研究院</data>
  <data key="author">西南大学宜宾研究院</data>
  <data key="year">2025</data>
  <data key="title">...</data>
  <data key="so">SO</data>
  <data key="vol">0</data>
  <data key="page">0</data>
  <data key="ut"></data>
  <data key="freq">1</data>
</node>
<node id="227">
  <data key="name">基础教育</data>
  <data key="label">基础教育</data>
  <data key="author">基础教育</data>
  <data key="year"></data>
  <data key="title">...</data>
  <data key="so">SO</data>
  <data key="vol">0</data>
  <data key="page">0</data>
  <data key="ut"></data>
  <data key="freq">3</data>
</node>
<node id="228">
  <data key="name">王凯</data>
  <data key="label">王凯</data>
  <data key="author">王凯</data>
  <data key="year">2015</data>
  <data key="title">...</data>
  <data key="so">SO</data>
  <data key="vol">0</data>
  <data key="page">0</data>
  <data key="ut"></data>
  <data key="freq">1</data>
</node>
<node id="229">
  <data key="name">乡村教师</data>
  <data key="label">乡村教师</data>
  <data key="author">乡村教师</data>
  <data key="year"></data>
  <data key="title">...</data>
  <data key="so">SO</data>
  <data key="vol">0</data>
  <data key="page">0</data>
  <data key="ut"></data>
  <data key="freq">5</data>
</node>
<node id="230">
  <data key="name">教育政策</data>
  <data key="label">教育政策</data>
  <data key="author">教育政策</data>
  <data key="year"></data>
  <data key="title">...</data>
  <data key="so">SO</data>
  <data key="vol">0</data>
  <data key="page">0</data>
  <data key="ut"></data>
  <data key="freq">1</data>
</node>
<node id="231">
  <data key="name">教师发展</data>
  <data key="label">教师发展</data>
  <data key="author">教师发展</data>
  <data key="year"></data>
  <data key="title">...</data>
  <data key="so">SO</data>
  <data key="vol">0</data>
  <data key="page">0</data>
  <data key="ut"></data>
  <data key="freq">1</data>
</node>
<node id="232">
  <data key="name">教学心理</data>
  <data key="label">教学心理</data>
  <data key="author">教学心理</data>
  <data key="year"></data>
  <data key="title">...</data>
  <data key="so">SO</data>
  <data key="vol">0</data>
  <data key="page">0</data>
  <data key="ut"></data>
  <data key="freq">1</data>
</node>
<node id="233">
  <data key="name">专业发展</data>
  <data key="label">专业发展</data>
  <data key="author">专业发展</data>
  <data key="year"></data>
  <data key="title">...</data>
  <data key="so">SO</data>
  <data key="vol">0</data>
  <data key="page">0</data>
  <data key="ut"></data>
  <data key="freq">1</data>
</node>
<node id="234">
  <data key="name">韩雪军</data>
  <data key="label">韩雪军</data>
  <data key="author">韩雪军</data>
  <data key="year">2015</data>
  <data key="title">...</data>
  <data key="so">SO</data>
  <data key="vol">0</data>
  <data key="page">0</data>
  <data key="ut"></data>
  <data key="freq">1</data>
</node>
<node id="235">
  <data key="name">课程建设</data>
  <data key="label">课程建设</data>
  <data key="author">课程建设</data>
  <data key="year"></data>
  <data key="title">...</data>
  <data key="so">SO</data>
  <data key="vol">0</data>
  <data key="page">0</data>
  <data key="ut"></data>
  <data key="freq">1</data>
</node>
<node id="236">
  <data key="name">布雷岑卡</data>
  <data key="label">布雷岑卡</data>
  <data key="author">布雷岑卡</data>
  <data key="year"></data>
  <data key="title">...</data>
  <data key="so">SO</data>
  <data key="vol">0</data>
  <data key="page">0</data>
  <data key="ut"></data>
  <data key="freq">1</data>
</node>
<node id="237">
  <data key="name">政策建议</data>
  <data key="label">政策建议</data>
  <data key="author">政策建议</data>
  <data key="year"></data>
  <data key="title">...</data>
  <data key="so">SO</data>
  <data key="vol">0</data>
  <data key="page">0</data>
  <data key="ut"></data>
  <data key="freq">1</data>
</node>
<node id="238">
  <data key="name">教师教育</data>
  <data key="label">教师教育</data>
  <data key="author">教师教育</data>
  <data key="year"></data>
  <data key="title">...</data>
  <data key="so">SO</data>
  <data key="vol">0</data>
  <data key="page">0</data>
  <data key="ut"></data>
  <data key="freq">11</data>
</node>
<node id="239">
  <data key="name">外语教师</data>
  <data key="label">外语教师</data>
  <data key="author">外语教师</data>
  <data key="year"></data>
  <data key="title">...</data>
  <data key="so">SO</data>
  <data key="vol">0</data>
  <data key="page">0</data>
  <data key="ut"></data>
  <data key="freq">1</data>
</node>
<node id="240">
  <data key="name">学业成绩</data>
  <data key="label">学业成绩</data>
  <data key="author">学业成绩</data>
  <data key="year"></data>
  <data key="title">...</data>
  <data key="so">SO</data>
  <data key="vol">0</data>
  <data key="page">0</data>
  <data key="ut"></data>
  <data key="freq">1</data>
</node>
<node id="241">
  <data key="name">理科课程</data>
  <data key="label">理科课程</data>
  <data key="author">理科课程</data>
  <data key="year"></data>
  <data key="title">...</data>
  <data key="so">SO</data>
  <data key="vol">0</data>
  <data key="page">0</data>
  <data key="ut"></data>
  <data key="freq">1</data>
</node>
<node id="242">
  <data key="name">培养理念</data>
  <data key="label">培养理念</data>
  <data key="author">培养理念</data>
  <data key="year"></data>
  <data key="title">...</data>
  <data key="so">SO</data>
  <data key="vol">0</data>
  <data key="page">0</data>
  <data key="ut"></data>
  <data key="freq">1</data>
</node>
<node id="243">
  <data key="name">广西师范大学教育区块链与智能技术教育部重点实验室</data>
  <data key="label">广西师范大学教育区块链与智能技术教育部重点实验室</data>
  <data key="author">广西师范大学教育区块链与智能技术教育部重点实验室</data>
  <data key="year">2024</data>
  <data key="title">...</data>
  <data key="so">SO</data>
  <data key="vol">0</data>
  <data key="page">0</data>
  <data key="ut"></data>
  <data key="freq">1</data>
</node>
<node id="244">
  <data key="name">延边地区</data>
  <data key="label">延边地区</data>
  <data key="author">延边地区</data>
  <data key="year"></data>
  <data key="title">...</data>
  <data key="so">SO</data>
  <data key="vol">0</data>
  <data key="page">0</data>
  <data key="ut"></data>
  <data key="freq">1</data>
</node>
<node id="245">
  <data key="name">回顾</data>
  <data key="label">回顾</data>
  <data key="author">回顾</data>
  <data key="year"></data>
  <data key="title">...</data>
  <data key="so">SO</data>
  <data key="vol">0</data>
  <data key="page">0</data>
  <data key="ut"></data>
  <data key="freq">1</data>
</node>
<node id="246">
  <data key="name">师资建设</data>
  <data key="label">师资建设</data>
  <data key="author">师资建设</data>
  <data key="year"></data>
  <data key="title">...</data>
  <data key="so">SO</data>
  <data key="vol">0</data>
  <data key="page">0</data>
  <data key="ut"></data>
  <data key="freq">1</data>
</node>
<node id="247">
  <data key="name">音乐素养</data>
  <data key="label">音乐素养</data>
  <data key="author">音乐素养</data>
  <data key="year"></data>
  <data key="title">...</data>
  <data key="so">SO</data>
  <data key="vol">0</data>
  <data key="page">0</data>
  <data key="ut"></data>
  <data key="freq">1</data>
</node>
<node id="248">
  <data key="name">个案</data>
  <data key="label">个案</data>
  <data key="author">个案</data>
  <data key="year"></data>
  <data key="title">...</data>
  <data key="so">SO</data>
  <data key="vol">0</data>
  <data key="page">0</data>
  <data key="ut"></data>
  <data key="freq">1</data>
</node>
<node id="249">
  <data key="name">互联网+</data>
  <data key="label">互联网+</data>
  <data key="author">互联网+</data>
  <data key="year"></data>
  <data key="title">...</data>
  <data key="so">SO</data>
  <data key="vol">0</data>
  <data key="page">0</data>
  <data key="ut"></data>
  <data key="freq">1</data>
</node>
<edge source="0" target="187">
  <data key="weight">1.0</data>
  <data key="slice">5</data>
  <data key="year">2020</data>
</edge>
<edge source="0" target="227">
  <data key="weight">1.0</data>
  <data key="slice">5</data>
  <data key="year">2020</data>
</edge>
<edge source="0" target="239">
  <data key="weight">1.0</data>
  <data key="slice">5</data>
  <data key="year">2020</data>
</edge>
<edge source="1" target="21">
  <data key="weight">1.0</data>
  <data key="slice">3</data>
  <data key="year">2018</data>
</edge>
<edge source="1" target="96">
  <data key="weight">0.7071067690849304</data>
  <data key="slice">3</data>
  <data key="year">2018</data>
</edge>
<edge source="1" target="116">
  <data key="weight">0.4472135901451111</data>
  <data key="slice">3</data>
  <data key="year">2018</data>
</edge>
<edge source="2" target="116">
  <data key="weight">0.4472135901451111</data>
  <data key="slice">7</data>
  <data key="year">2022</data>
</edge>
<edge source="2" target="132">
  <data key="weight">1.0</data>
  <data key="slice">7</data>
  <data key="year">2022</data>
</edge>
<edge source="2" target="136">
  <data key="weight">0.7071067690849304</data>
  <data key="slice">7</data>
  <data key="year">2022</data>
</edge>
<edge source="2" target="185">
  <data key="weight">1.0</data>
  <data key="slice">7</data>
  <data key="year">2022</data>
</edge>
<edge source="3" target="32">
  <data key="weight">1.0</data>
  <data key="slice">2</data>
  <data key="year">2017</data>
</edge>
<edge source="4" target="93">
  <data key="weight">1.0</data>
  <data key="slice">0</data>
  <data key="year">2015</data>
</edge>
<edge source="4" target="105">
  <data key="weight">1.0</data>
  <data key="slice">0</data>
  <data key="year">2015</data>
</edge>
<edge source="4" target="159">
  <data key="weight">1.0</data>
  <data key="slice">0</data>
  <data key="year">2015</data>
</edge>
<edge source="4" target="164">
  <data key="weight">1.0</data>
  <data key="slice">0</data>
  <data key="year">2015</data>
</edge>
<edge source="4" target="192">
  <data key="weight">1.0</data>
  <data key="slice">0</data>
  <data key="year">2015</data>
</edge>
<edge source="5" target="58">
  <data key="weight">1.0</data>
  <data key="slice">10</data>
  <data key="year">2025</data>
</edge>
<edge source="5" target="94">
  <data key="weight">1.0</data>
  <data key="slice">10</data>
  <data key="year">2025</data>
</edge>
<edge source="5" target="116">
  <data key="weight">0.7071067690849304</data>
  <data key="slice">10</data>
  <data key="year">2025</data>
</edge>
<edge source="5" target="139">
  <data key="weight">1.0</data>
  <data key="slice">10</data>
  <data key="year">2025</data>
</edge>
<edge source="6" target="49">
  <data key="weight">1.0</data>
  <data key="slice">10</data>
  <data key="year">2025</data>
</edge>
<edge source="6" target="101">
  <data key="weight">1.0</data>
  <data key="slice">10</data>
  <data key="year">2025</data>
</edge>
<edge source="6" target="116">
  <data key="weight">0.7071067690849304</data>
  <data key="slice">10</data>
  <data key="year">2025</data>
</edge>
<edge source="6" target="169">
  <data key="weight">1.0</data>
  <data key="slice">10</data>
  <data key="year">2025</data>
</edge>
<edge source="6" target="196">
  <data key="weight">1.0</data>
  <data key="slice">10</data>
  <data key="year">2025</data>
</edge>
<edge source="6" target="198">
  <data key="weight">1.0</data>
  <data key="slice">10</data>
  <data key="year">2025</data>
</edge>
<edge source="6" target="210">
  <data key="weight">1.0</data>
  <data key="slice">10</data>
  <data key="year">2025</data>
</edge>
<edge source="6" target="226">
  <data key="weight">1.0</data>
  <data key="slice">10</data>
  <data key="year">2025</data>
</edge>
<edge source="7" target="140">
  <data key="weight">1.0</data>
  <data key="slice">0</data>
  <data key="year">2015</data>
</edge>
<edge source="7" target="146">
  <data key="weight">1.0</data>
  <data key="slice">8</data>
  <data key="year">2023</data>
</edge>
<edge source="7" target="217">
  <data key="weight">1.0</data>
  <data key="slice">0</data>
  <data key="year">2015</data>
</edge>
<edge source="7" target="238">
  <data key="weight">1.0</data>
  <data key="slice">0</data>
  <data key="year">2015</data>
</edge>
<edge source="8" target="52">
  <data key="weight">1.0</data>
  <data key="slice">0</data>
  <data key="year">2015</data>
</edge>
<edge source="8" target="88">
  <data key="weight">1.0</data>
  <data key="slice">7</data>
  <data key="year">2022</data>
</edge>
<edge source="8" target="116">
  <data key="weight">1.0</data>
  <data key="slice">0</data>
  <data key="year">2015</data>
</edge>
<edge source="8" target="168">
  <data key="weight">1.0</data>
  <data key="slice">0</data>
  <data key="year">2015</data>
</edge>
<edge source="8" target="178">
  <data key="weight">1.0</data>
  <data key="slice">0</data>
  <data key="year">2015</data>
</edge>
<edge source="8" target="221">
  <data key="weight">0.7071067690849304</data>
  <data key="slice">7</data>
  <data key="year">2022</data>
</edge>
<edge source="8" target="228">
  <data key="weight">1.0</data>
  <data key="slice">0</data>
  <data key="year">2015</data>
</edge>
<edge source="8" target="234">
  <data key="weight">1.0</data>
  <data key="slice">0</data>
  <data key="year">2015</data>
</edge>
<edge source="8" target="248">
  <data key="weight">1.0</data>
  <data key="slice">0</data>
  <data key="year">2015</data>
</edge>
<edge source="9" target="106">
  <data key="weight">1.0</data>
  <data key="slice">4</data>
  <data key="year">2019</data>
</edge>
<edge source="9" target="186">
  <data key="weight">1.0</data>
  <data key="slice">4</data>
  <data key="year">2019</data>
</edge>
<edge source="9" target="215">
  <data key="weight">1.0</data>
  <data key="slice">4</data>
  <data key="year">2019</data>
</edge>
<edge source="10" target="107">
  <data key="weight">1.0</data>
  <data key="slice">4</data>
  <data key="year">2019</data>
</edge>
<edge source="10" target="238">
  <data key="weight">1.0</data>
  <data key="slice">4</data>
  <data key="year">2019</data>
</edge>
<edge source="11" target="154">
  <data key="weight">1.0</data>
  <data key="slice">3</data>
  <data key="year">2018</data>
</edge>
<edge source="12" target="116">
  <data key="weight">0.5773502588272095</data>
  <data key="slice">2</data>
  <data key="year">2017</data>
</edge>
<edge source="12" target="161">
  <data key="weight">1.0</data>
  <data key="slice">2</data>
  <data key="year">2017</data>
</edge>
<edge source="13" target="55">
  <data key="weight">1.0</data>
  <data key="slice">4</data>
  <data key="year">2019</data>
</edge>
<edge source="13" target="60">
  <data key="weight">1.0</data>
  <data key="slice">4</data>
  <data key="year">2019</data>
</edge>
<edge source="13" target="98">
  <data key="weight">1.0</data>
  <data key="slice">4</data>
  <data key="year">2019</data>
</edge>
<edge source="13" target="138">
  <data key="weight">1.0</data>
  <data key="slice">4</data>
  <data key="year">2019</data>
</edge>
<edge source="14" target="48">
  <data key="weight">1.0</data>
  <data key="slice">1</data>
  <data key="year">2016</data>
</edge>
<edge source="14" target="238">
  <data key="weight">1.0</data>
  <data key="slice">1</data>
  <data key="year">2016</data>
</edge>
<edge source="15" target="22">
  <data key="weight">1.0</data>
  <data key="slice">7</data>
  <data key="year">2022</data>
</edge>
<edge source="15" target="62">
  <data key="weight">1.0</data>
  <data key="slice">7</data>
  <data key="year">2022</data>
</edge>
<edge source="15" target="95">
  <data key="weight">1.0</data>
  <data key="slice">7</data>
  <data key="year">2022</data>
</edge>
<edge source="15" target="184">
  <data key="weight">1.0</data>
  <data key="slice">7</data>
  <data key="year">2022</data>
</edge>
<edge source="15" target="212">
  <data key="weight">1.0</data>
  <data key="slice">7</data>
  <data key="year">2022</data>
</edge>
<edge source="15" target="221">
  <data key="weight">0.7071067690849304</data>
  <data key="slice">7</data>
  <data key="year">2022</data>
</edge>
<edge source="15" target="235">
  <data key="weight">1.0</data>
  <data key="slice">7</data>
  <data key="year">2022</data>
</edge>
<edge source="15" target="242">
  <data key="weight">1.0</data>
  <data key="slice">7</data>
  <data key="year">2022</data>
</edge>
<edge source="16" target="149">
  <data key="weight">1.0</data>
  <data key="slice">4</data>
  <data key="year">2019</data>
</edge>
<edge source="17" target="116">
  <data key="weight">0.4472135901451111</data>
  <data key="slice">6</data>
  <data key="year">2021</data>
</edge>
<edge source="17" target="179">
  <data key="weight">1.0</data>
  <data key="slice">6</data>
  <data key="year">2021</data>
</edge>
<edge source="18" target="23">
  <data key="weight">1.0</data>
  <data key="slice">9</data>
  <data key="year">2024</data>
</edge>
<edge source="18" target="116">
  <data key="weight">0.5</data>
  <data key="slice">9</data>
  <data key="year">2024</data>
</edge>
<edge source="18" target="125">
  <data key="weight">1.0</data>
  <data key="slice">9</data>
  <data key="year">2024</data>
</edge>
<edge source="18" target="182">
  <data key="weight">1.0</data>
  <data key="slice">9</data>
  <data key="year">2024</data>
</edge>
<edge source="18" target="238">
  <data key="weight">0.5773502588272095</data>
  <data key="slice">9</data>
  <data key="year">2024</data>
</edge>
<edge source="19" target="39">
  <data key="weight">1.0</data>
  <data key="slice">1</data>
  <data key="year">2016</data>
</edge>
<edge source="19" target="47">
  <data key="weight">1.0</data>
  <data key="slice">1</data>
  <data key="year">2016</data>
</edge>
<edge source="19" target="81">
  <data key="weight">1.0</data>
  <data key="slice">1</data>
  <data key="year">2016</data>
</edge>
<edge source="19" target="116">
  <data key="weight">0.5773502588272095</data>
  <data key="slice">1</data>
  <data key="year">2016</data>
</edge>
<edge source="20" target="116">
  <data key="weight">0.4472135901451111</data>
  <data key="slice">7</data>
  <data key="year">2022</data>
</edge>
<edge source="20" target="129">
  <data key="weight">1.0</data>
  <data key="slice">7</data>
  <data key="year">2022</data>
</edge>
<edge source="21" target="96">
  <data key="weight">0.7071067690849304</data>
  <data key="slice">3</data>
  <data key="year">2018</data>
</edge>
<edge source="21" target="116">
  <data key="weight">0.4472135901451111</data>
  <data key="slice">3</data>
  <data key="year">2018</data>
</edge>
<edge source="22" target="62">
  <data key="weight">1.0</data>
  <data key="slice">7</data>
  <data key="year">2022</data>
</edge>
<edge source="22" target="95">
  <data key="weight">1.0</data>
  <data key="slice">7</data>
  <data key="year">2022</data>
</edge>
<edge source="22" target="184">
  <data key="weight">1.0</data>
  <data key="slice">7</data>
  <data key="year">2022</data>
</edge>
<edge source="22" target="212">
  <data key="weight">1.0</data>
  <data key="slice">7</data>
  <data key="year">2022</data>
</edge>
<edge source="22" target="221">
  <data key="weight">0.7071067690849304</data>
  <data key="slice">7</data>
  <data key="year">2022</data>
</edge>
<edge source="22" target="235">
  <data key="weight">1.0</data>
  <data key="slice">7</data>
  <data key="year">2022</data>
</edge>
<edge source="22" target="242">
  <data key="weight">1.0</data>
  <data key="slice">7</data>
  <data key="year">2022</data>
</edge>
<edge source="23" target="29">
  <data key="weight">1.0</data>
  <data key="slice">8</data>
  <data key="year">2023</data>
</edge>
<edge source="23" target="50">
  <data key="weight">1.0</data>
  <data key="slice">8</data>
  <data key="year">2023</data>
</edge>
<edge source="23" target="116">
  <data key="weight">0.5</data>
  <data key="slice">9</data>
  <data key="year">2024</data>
</edge>
<edge source="23" target="119">
  <data key="weight">1.0</data>
  <data key="slice">8</data>
  <data key="year">2023</data>
</edge>
<edge source="23" target="125">
  <data key="weight">1.0</data>
  <data key="slice">9</data>
  <data key="year">2024</data>
</edge>
<edge source="23" target="144">
  <data key="weight">1.0</data>
  <data key="slice">5</data>
  <data key="year">2020</data>
</edge>
<edge source="23" target="182">
  <data key="weight">1.0</data>
  <data key="slice">9</data>
  <data key="year">2024</data>
</edge>
<edge source="23" target="238">
  <data key="weight">0.5773502588272095</data>
  <data key="slice">9</data>
  <data key="year">2024</data>
</edge>
<edge source="24" target="30">
  <data key="weight">1.0</data>
  <data key="slice">3</data>
  <data key="year">2018</data>
</edge>
<edge source="24" target="81">
  <data key="weight">1.0</data>
  <data key="slice">3</data>
  <data key="year">2018</data>
</edge>
<edge source="24" target="93">
  <data key="weight">0.7071067690849304</data>
  <data key="slice">3</data>
  <data key="year">2018</data>
</edge>
<edge source="24" target="122">
  <data key="weight">1.0</data>
  <data key="slice">2</data>
  <data key="year">2017</data>
</edge>
<edge source="24" target="172">
  <data key="weight">0.7071067690849304</data>
  <data key="slice">2</data>
  <data key="year">2017</data>
</edge>
<edge source="24" target="205">
  <data key="weight">1.0</data>
  <data key="slice">2</data>
  <data key="year">2017</data>
</edge>
<edge source="25" target="116">
  <data key="weight">0.4472135901451111</data>
  <data key="slice">6</data>
  <data key="year">2021</data>
</edge>
<edge source="25" target="135">
  <data key="weight">1.0</data>
  <data key="slice">6</data>
  <data key="year">2021</data>
</edge>
<edge source="25" target="198">
  <data key="weight">1.0</data>
  <data key="slice">6</data>
  <data key="year">2021</data>
</edge>
<edge source="26" target="37">
  <data key="weight">1.0</data>
  <data key="slice">9</data>
  <data key="year">2024</data>
</edge>
<edge source="26" target="134">
  <data key="weight">1.0</data>
  <data key="slice">9</data>
  <data key="year">2024</data>
</edge>
<edge source="26" target="143">
  <data key="weight">1.0</data>
  <data key="slice">9</data>
  <data key="year">2024</data>
</edge>
<edge source="26" target="206">
  <data key="weight">1.0</data>
  <data key="slice">9</data>
  <data key="year">2024</data>
</edge>
<edge source="27" target="158">
  <data key="weight">1.0</data>
  <data key="slice">0</data>
  <data key="year">2015</data>
</edge>
<edge source="27" target="167">
  <data key="weight">1.0</data>
  <data key="slice">0</data>
  <data key="year">2015</data>
</edge>
<edge source="27" target="181">
  <data key="weight">1.0</data>
  <data key="slice">0</data>
  <data key="year">2015</data>
</edge>
<edge source="27" target="219">
  <data key="weight">1.0</data>
  <data key="slice">0</data>
  <data key="year">2015</data>
</edge>
<edge source="27" target="225">
  <data key="weight">1.0</data>
  <data key="slice">0</data>
  <data key="year">2015</data>
</edge>
<edge source="28" target="152">
  <data key="weight">1.0</data>
  <data key="slice">1</data>
  <data key="year">2016</data>
</edge>
<edge source="28" target="194">
  <data key="weight">1.0</data>
  <data key="slice">1</data>
  <data key="year">2016</data>
</edge>
<edge source="29" target="50">
  <data key="weight">1.0</data>
  <data key="slice">8</data>
  <data key="year">2023</data>
</edge>
<edge source="29" target="119">
  <data key="weight">1.0</data>
  <data key="slice">8</data>
  <data key="year">2023</data>
</edge>
<edge source="30" target="81">
  <data key="weight">1.0</data>
  <data key="slice">3</data>
  <data key="year">2018</data>
</edge>
<edge source="30" target="93">
  <data key="weight">0.7071067690849304</data>
  <data key="slice">3</data>
  <data key="year">2018</data>
</edge>
<edge source="31" target="86">
  <data key="weight">1.0</data>
  <data key="slice">10</data>
  <data key="year">2025</data>
</edge>
<edge source="33" target="116">
  <data key="weight">0.4472135901451111</data>
  <data key="slice">6</data>
  <data key="year">2021</data>
</edge>
<edge source="33" target="183">
  <data key="weight">1.0</data>
  <data key="slice">6</data>
  <data key="year">2021</data>
</edge>
<edge source="34" target="66">
  <data key="weight">0.7071067690849304</data>
  <data key="slice">6</data>
  <data key="year">2021</data>
</edge>
<edge source="34" target="75">
  <data key="weight">0.7071067690849304</data>
  <data key="slice">6</data>
  <data key="year">2021</data>
</edge>
<edge source="34" target="104">
  <data key="weight">0.7071067690849304</data>
  <data key="slice">6</data>
  <data key="year">2021</data>
</edge>
<edge source="34" target="133">
  <data key="weight">0.7071067690849304</data>
  <data key="slice">6</data>
  <data key="year">2021</data>
</edge>
<edge source="34" target="199">
  <data key="weight">1.0</data>
  <data key="slice">6</data>
  <data key="year">2021</data>
</edge>
<edge source="34" target="207">
  <data key="weight">0.7071067690849304</data>
  <data key="slice">6</data>
  <data key="year">2021</data>
</edge>
<edge source="35" target="99">
  <data key="weight">1.0</data>
  <data key="slice">4</data>
  <data key="year">2019</data>
</edge>
<edge source="36" target="64">
  <data key="weight">1.0</data>
  <data key="slice">7</data>
  <data key="year">2022</data>
</edge>
<edge source="36" target="116">
  <data key="weight">0.4472135901451111</data>
  <data key="slice">7</data>
  <data key="year">2022</data>
</edge>
<edge source="36" target="123">
  <data key="weight">1.0</data>
  <data key="slice">7</data>
  <data key="year">2022</data>
</edge>
<edge source="36" target="171">
  <data key="weight">1.0</data>
  <data key="slice">7</data>
  <data key="year">2022</data>
</edge>
<edge source="36" target="227">
  <data key="weight">1.0</data>
  <data key="slice">7</data>
  <data key="year">2022</data>
</edge>
<edge source="37" target="134">
  <data key="weight">1.0</data>
  <data key="slice">9</data>
  <data key="year">2024</data>
</edge>
<edge source="37" target="143">
  <data key="weight">1.0</data>
  <data key="slice">9</data>
  <data key="year">2024</data>
</edge>
<edge source="37" target="206">
  <data key="weight">1.0</data>
  <data key="slice">9</data>
  <data key="year">2024</data>
</edge>
<edge source="38" target="56">
  <data key="weight">1.0</data>
  <data key="slice">8</data>
  <data key="year">2023</data>
</edge>
<edge source="38" target="112">
  <data key="weight">1.0</data>
  <data key="slice">8</data>
  <data key="year">2023</data>
</edge>
<edge source="38" target="203">
  <data key="weight">1.0</data>
  <data key="slice">8</data>
  <data key="year">2023</data>
</edge>
<edge source="39" target="47">
  <data key="weight">1.0</data>
  <data key="slice">1</data>
  <data key="year">2016</data>
</edge>
<edge source="39" target="81">
  <data key="weight">1.0</data>
  <data key="slice">1</data>
  <data key="year">2016</data>
</edge>
<edge source="39" target="116">
  <data key="weight">0.5773502588272095</data>
  <data key="slice">1</data>
  <data key="year">2016</data>
</edge>
<edge source="40" target="41">
  <data key="weight">1.0</data>
  <data key="slice">1</data>
  <data key="year">2016</data>
</edge>
<edge source="40" target="93">
  <data key="weight">9.999999974752427E-7</data>
  <data key="slice">1</data>
  <data key="year">2016</data>
</edge>
<edge source="40" target="179">
  <data key="weight">1.0</data>
  <data key="slice">1</data>
  <data key="year">2016</data>
</edge>
<edge source="41" target="93">
  <data key="weight">9.999999974752427E-7</data>
  <data key="slice">1</data>
  <data key="year">2016</data>
</edge>
<edge source="41" target="116">
  <data key="weight">0.4472135901451111</data>
  <data key="slice">3</data>
  <data key="year">2018</data>
</edge>
<edge source="41" target="179">
  <data key="weight">0.7071067690849304</data>
  <data key="slice">3</data>
  <data key="year">2018</data>
</edge>
<edge source="42" target="67">
  <data key="weight">1.0</data>
  <data key="slice">7</data>
  <data key="year">2022</data>
</edge>
<edge source="42" target="172">
  <data key="weight">1.0</data>
  <data key="slice">7</data>
  <data key="year">2022</data>
</edge>
<edge source="43" target="76">
  <data key="weight">1.0</data>
  <data key="slice">0</data>
  <data key="year">2015</data>
</edge>
<edge source="43" target="79">
  <data key="weight">1.0</data>
  <data key="slice">0</data>
  <data key="year">2015</data>
</edge>
<edge source="43" target="113">
  <data key="weight">1.0</data>
  <data key="slice">0</data>
  <data key="year">2015</data>
</edge>
<edge source="44" target="116">
  <data key="weight">0.7071067690849304</data>
  <data key="slice">8</data>
  <data key="year">2023</data>
</edge>
<edge source="44" target="159">
  <data key="weight">1.0</data>
  <data key="slice">8</data>
  <data key="year">2023</data>
</edge>
<edge source="44" target="172">
  <data key="weight">1.0</data>
  <data key="slice">8</data>
  <data key="year">2023</data>
</edge>
<edge source="44" target="195">
  <data key="weight">1.0</data>
  <data key="slice">8</data>
  <data key="year">2023</data>
</edge>
<edge source="45" target="175">
  <data key="weight">1.0</data>
  <data key="slice">5</data>
  <data key="year">2020</data>
</edge>
<edge source="46" target="77">
  <data key="weight">1.0</data>
  <data key="slice">9</data>
  <data key="year">2024</data>
</edge>
<edge source="46" target="116">
  <data key="weight">0.5</data>
  <data key="slice">9</data>
  <data key="year">2024</data>
</edge>
<edge source="46" target="142">
  <data key="weight">1.0</data>
  <data key="slice">9</data>
  <data key="year">2024</data>
</edge>
<edge source="46" target="177">
  <data key="weight">1.0</data>
  <data key="slice">9</data>
  <data key="year">2024</data>
</edge>
<edge source="46" target="190">
  <data key="weight">1.0</data>
  <data key="slice">9</data>
  <data key="year">2024</data>
</edge>
<edge source="46" target="229">
  <data key="weight">1.0</data>
  <data key="slice">9</data>
  <data key="year">2024</data>
</edge>
<edge source="47" target="81">
  <data key="weight">1.0</data>
  <data key="slice">1</data>
  <data key="year">2016</data>
</edge>
<edge source="47" target="116">
  <data key="weight">0.5773502588272095</data>
  <data key="slice">1</data>
  <data key="year">2016</data>
</edge>
<edge source="48" target="238">
  <data key="weight">1.0</data>
  <data key="slice">1</data>
  <data key="year">2016</data>
</edge>
<edge source="49" target="101">
  <data key="weight">1.0</data>
  <data key="slice">10</data>
  <data key="year">2025</data>
</edge>
<edge source="49" target="169">
  <data key="weight">1.0</data>
  <data key="slice">10</data>
  <data key="year">2025</data>
</edge>
<edge source="49" target="196">
  <data key="weight">1.0</data>
  <data key="slice">10</data>
  <data key="year">2025</data>
</edge>
<edge source="49" target="198">
  <data key="weight">1.0</data>
  <data key="slice">10</data>
  <data key="year">2025</data>
</edge>
<edge source="49" target="210">
  <data key="weight">1.0</data>
  <data key="slice">10</data>
  <data key="year">2025</data>
</edge>
<edge source="49" target="226">
  <data key="weight">1.0</data>
  <data key="slice">10</data>
  <data key="year">2025</data>
</edge>
<edge source="50" target="119">
  <data key="weight">1.0</data>
  <data key="slice">8</data>
  <data key="year">2023</data>
</edge>
<edge source="51" target="84">
  <data key="weight">1.0</data>
  <data key="slice">3</data>
  <data key="year">2018</data>
</edge>
<edge source="51" target="179">
  <data key="weight">0.7071067690849304</data>
  <data key="slice">3</data>
  <data key="year">2018</data>
</edge>
<edge source="52" target="116">
  <data key="weight">9.999999974752427E-7</data>
  <data key="slice">0</data>
  <data key="year">2015</data>
</edge>
<edge source="52" target="168">
  <data key="weight">1.0</data>
  <data key="slice">0</data>
  <data key="year">2015</data>
</edge>
<edge source="52" target="178">
  <data key="weight">1.0</data>
  <data key="slice">0</data>
  <data key="year">2015</data>
</edge>
<edge source="52" target="228">
  <data key="weight">1.0</data>
  <data key="slice">0</data>
  <data key="year">2015</data>
</edge>
<edge source="52" target="234">
  <data key="weight">1.0</data>
  <data key="slice">0</data>
  <data key="year">2015</data>
</edge>
<edge source="52" target="248">
  <data key="weight">1.0</data>
  <data key="slice">0</data>
  <data key="year">2015</data>
</edge>
<edge source="53" target="116">
  <data key="weight">0.5</data>
  <data key="slice">9</data>
  <data key="year">2024</data>
</edge>
<edge source="53" target="127">
  <data key="weight">1.0</data>
  <data key="slice">9</data>
  <data key="year">2024</data>
</edge>
<edge source="53" target="238">
  <data key="weight">0.5773502588272095</data>
  <data key="slice">9</data>
  <data key="year">2024</data>
</edge>
<edge source="53" target="243">
  <data key="weight">1.0</data>
  <data key="slice">9</data>
  <data key="year">2024</data>
</edge>
<edge source="54" target="68">
  <data key="weight">1.0</data>
  <data key="slice">9</data>
  <data key="year">2024</data>
</edge>
<edge source="54" target="116">
  <data key="weight">0.5</data>
  <data key="slice">9</data>
  <data key="year">2024</data>
</edge>
<edge source="54" target="137">
  <data key="weight">1.0</data>
  <data key="slice">9</data>
  <data key="year">2024</data>
</edge>
<edge source="54" target="238">
  <data key="weight">0.5773502588272095</data>
  <data key="slice">9</data>
  <data key="year">2024</data>
</edge>
<edge source="55" target="60">
  <data key="weight">1.0</data>
  <data key="slice">4</data>
  <data key="year">2019</data>
</edge>
<edge source="55" target="98">
  <data key="weight">1.0</data>
  <data key="slice">4</data>
  <data key="year">2019</data>
</edge>
<edge source="55" target="138">
  <data key="weight">1.0</data>
  <data key="slice">4</data>
  <data key="year">2019</data>
</edge>
<edge source="56" target="112">
  <data key="weight">1.0</data>
  <data key="slice">8</data>
  <data key="year">2023</data>
</edge>
<edge source="56" target="203">
  <data key="weight">1.0</data>
  <data key="slice">8</data>
  <data key="year">2023</data>
</edge>
<edge source="57" target="172">
  <data key="weight">1.0</data>
  <data key="slice">5</data>
  <data key="year">2020</data>
</edge>
<edge source="57" target="231">
  <data key="weight">1.0</data>
  <data key="slice">5</data>
  <data key="year">2020</data>
</edge>
<edge source="58" target="94">
  <data key="weight">1.0</data>
  <data key="slice">10</data>
  <data key="year">2025</data>
</edge>
<edge source="58" target="116">
  <data key="weight">0.7071067690849304</data>
  <data key="slice">10</data>
  <data key="year">2025</data>
</edge>
<edge source="58" target="139">
  <data key="weight">1.0</data>
  <data key="slice">10</data>
  <data key="year">2025</data>
</edge>
<edge source="59" target="93">
  <data key="weight">0.5773502588272095</data>
  <data key="slice">2</data>
  <data key="year">2017</data>
</edge>
<edge source="59" target="179">
  <data key="weight">1.0</data>
  <data key="slice">2</data>
  <data key="year">2017</data>
</edge>
<edge source="59" target="232">
  <data key="weight">1.0</data>
  <data key="slice">2</data>
  <data key="year">2017</data>
</edge>
<edge source="60" target="98">
  <data key="weight">1.0</data>
  <data key="slice">4</data>
  <data key="year">2019</data>
</edge>
<edge source="60" target="138">
  <data key="weight">1.0</data>
  <data key="slice">4</data>
  <data key="year">2019</data>
</edge>
<edge source="61" target="80">
  <data key="weight">1.0</data>
  <data key="slice">0</data>
  <data key="year">2015</data>
</edge>
<edge source="61" target="126">
  <data key="weight">1.0</data>
  <data key="slice">0</data>
  <data key="year">2015</data>
</edge>
<edge source="61" target="193">
  <data key="weight">1.0</data>
  <data key="slice">0</data>
  <data key="year">2015</data>
</edge>
<edge source="62" target="95">
  <data key="weight">1.0</data>
  <data key="slice">7</data>
  <data key="year">2022</data>
</edge>
<edge source="62" target="184">
  <data key="weight">1.0</data>
  <data key="slice">7</data>
  <data key="year">2022</data>
</edge>
<edge source="62" target="212">
  <data key="weight">1.0</data>
  <data key="slice">7</data>
  <data key="year">2022</data>
</edge>
<edge source="62" target="221">
  <data key="weight">0.7071067690849304</data>
  <data key="slice">7</data>
  <data key="year">2022</data>
</edge>
<edge source="62" target="235">
  <data key="weight">1.0</data>
  <data key="slice">7</data>
  <data key="year">2022</data>
</edge>
<edge source="62" target="242">
  <data key="weight">1.0</data>
  <data key="slice">7</data>
  <data key="year">2022</data>
</edge>
<edge source="63" target="233">
  <data key="weight">1.0</data>
  <data key="slice">1</data>
  <data key="year">2016</data>
</edge>
<edge source="64" target="116">
  <data key="weight">0.4472135901451111</data>
  <data key="slice">5</data>
  <data key="year">2020</data>
</edge>
<edge source="64" target="123">
  <data key="weight">1.0</data>
  <data key="slice">7</data>
  <data key="year">2022</data>
</edge>
<edge source="64" target="132">
  <data key="weight">1.0</data>
  <data key="slice">5</data>
  <data key="year">2020</data>
</edge>
<edge source="64" target="171">
  <data key="weight">1.0</data>
  <data key="slice">7</data>
  <data key="year">2022</data>
</edge>
<edge source="64" target="227">
  <data key="weight">1.0</data>
  <data key="slice">7</data>
  <data key="year">2022</data>
</edge>
<edge source="65" target="89">
  <data key="weight">1.0</data>
  <data key="slice">5</data>
  <data key="year">2020</data>
</edge>
<edge source="66" target="75">
  <data key="weight">1.0</data>
  <data key="slice">6</data>
  <data key="year">2021</data>
</edge>
<edge source="66" target="133">
  <data key="weight">1.0</data>
  <data key="slice">6</data>
  <data key="year">2021</data>
</edge>
<edge source="66" target="199">
  <data key="weight">0.7071067690849304</data>
  <data key="slice">6</data>
  <data key="year">2021</data>
</edge>
<edge source="67" target="93">
  <data key="weight">1.0</data>
  <data key="slice">6</data>
  <data key="year">2021</data>
</edge>
<edge source="67" target="172">
  <data key="weight">1.0</data>
  <data key="slice">6</data>
  <data key="year">2021</data>
</edge>
<edge source="67" target="218">
  <data key="weight">1.0</data>
  <data key="slice">6</data>
  <data key="year">2021</data>
</edge>
<edge source="68" target="116">
  <data key="weight">0.5</data>
  <data key="slice">9</data>
  <data key="year">2024</data>
</edge>
<edge source="68" target="137">
  <data key="weight">1.0</data>
  <data key="slice">9</data>
  <data key="year">2024</data>
</edge>
<edge source="68" target="238">
  <data key="weight">0.5773502588272095</data>
  <data key="slice">9</data>
  <data key="year">2024</data>
</edge>
<edge source="69" target="91">
  <data key="weight">1.0</data>
  <data key="slice">8</data>
  <data key="year">2023</data>
</edge>
<edge source="69" target="116">
  <data key="weight">0.7071067690849304</data>
  <data key="slice">8</data>
  <data key="year">2023</data>
</edge>
<edge source="69" target="131">
  <data key="weight">1.0</data>
  <data key="slice">8</data>
  <data key="year">2023</data>
</edge>
<edge source="69" target="141">
  <data key="weight">1.0</data>
  <data key="slice">8</data>
  <data key="year">2023</data>
</edge>
<edge source="69" target="145">
  <data key="weight">1.0</data>
  <data key="slice">8</data>
  <data key="year">2023</data>
</edge>
<edge source="69" target="153">
  <data key="weight">1.0</data>
  <data key="slice">8</data>
  <data key="year">2023</data>
</edge>
<edge source="69" target="160">
  <data key="weight">1.0</data>
  <data key="slice">8</data>
  <data key="year">2023</data>
</edge>
<edge source="69" target="200">
  <data key="weight">1.0</data>
  <data key="slice">8</data>
  <data key="year">2023</data>
</edge>
<edge source="69" target="237">
  <data key="weight">1.0</data>
  <data key="slice">8</data>
  <data key="year">2023</data>
</edge>
<edge source="71" target="124">
  <data key="weight">1.0</data>
  <data key="slice">5</data>
  <data key="year">2020</data>
</edge>
<edge source="72" target="121">
  <data key="weight">1.0</data>
  <data key="slice">2</data>
  <data key="year">2017</data>
</edge>
<edge source="72" target="170">
  <data key="weight">1.0</data>
  <data key="slice">2</data>
  <data key="year">2017</data>
</edge>
<edge source="73" target="93">
  <data key="weight">0.7071067690849304</data>
  <data key="slice">3</data>
  <data key="year">2018</data>
</edge>
<edge source="73" target="230">
  <data key="weight">1.0</data>
  <data key="slice">3</data>
  <data key="year">2018</data>
</edge>
<edge source="73" target="238">
  <data key="weight">1.0</data>
  <data key="slice">3</data>
  <data key="year">2018</data>
</edge>
<edge source="74" target="110">
  <data key="weight">1.0</data>
  <data key="slice">0</data>
  <data key="year">2015</data>
</edge>
<edge source="74" target="130">
  <data key="weight">1.0</data>
  <data key="slice">0</data>
  <data key="year">2015</data>
</edge>
<edge source="74" target="152">
  <data key="weight">1.0</data>
  <data key="slice">0</data>
  <data key="year">2015</data>
</edge>
<edge source="74" target="189">
  <data key="weight">1.0</data>
  <data key="slice">0</data>
  <data key="year">2015</data>
</edge>
<edge source="74" target="201">
  <data key="weight">1.0</data>
  <data key="slice">0</data>
  <data key="year">2015</data>
</edge>
<edge source="75" target="133">
  <data key="weight">1.0</data>
  <data key="slice">6</data>
  <data key="year">2021</data>
</edge>
<edge source="75" target="199">
  <data key="weight">0.7071067690849304</data>
  <data key="slice">6</data>
  <data key="year">2021</data>
</edge>
<edge source="76" target="79">
  <data key="weight">1.0</data>
  <data key="slice">0</data>
  <data key="year">2015</data>
</edge>
<edge source="76" target="113">
  <data key="weight">1.0</data>
  <data key="slice">0</data>
  <data key="year">2015</data>
</edge>
<edge source="77" target="116">
  <data key="weight">0.5</data>
  <data key="slice">9</data>
  <data key="year">2024</data>
</edge>
<edge source="77" target="142">
  <data key="weight">1.0</data>
  <data key="slice">9</data>
  <data key="year">2024</data>
</edge>
<edge source="77" target="177">
  <data key="weight">1.0</data>
  <data key="slice">9</data>
  <data key="year">2024</data>
</edge>
<edge source="77" target="190">
  <data key="weight">1.0</data>
  <data key="slice">9</data>
  <data key="year">2024</data>
</edge>
<edge source="77" target="229">
  <data key="weight">1.0</data>
  <data key="slice">9</data>
  <data key="year">2024</data>
</edge>
<edge source="78" target="116">
  <data key="weight">0.4472135901451111</data>
  <data key="slice">6</data>
  <data key="year">2021</data>
</edge>
<edge source="79" target="113">
  <data key="weight">1.0</data>
  <data key="slice">0</data>
  <data key="year">2015</data>
</edge>
<edge source="80" target="126">
  <data key="weight">1.0</data>
  <data key="slice">0</data>
  <data key="year">2015</data>
</edge>
<edge source="80" target="193">
  <data key="weight">1.0</data>
  <data key="slice">0</data>
  <data key="year">2015</data>
</edge>
<edge source="81" target="93">
  <data key="weight">0.7071067690849304</data>
  <data key="slice">3</data>
  <data key="year">2018</data>
</edge>
<edge source="81" target="116">
  <data key="weight">0.5773502588272095</data>
  <data key="slice">1</data>
  <data key="year">2016</data>
</edge>
<edge source="82" target="173">
  <data key="weight">1.0</data>
  <data key="slice">3</data>
  <data key="year">2018</data>
</edge>
<edge source="82" target="221">
  <data key="weight">1.0</data>
  <data key="slice">3</data>
  <data key="year">2018</data>
</edge>
<edge source="82" target="225">
  <data key="weight">1.0</data>
  <data key="slice">3</data>
  <data key="year">2018</data>
</edge>
<edge source="83" target="108">
  <data key="weight">0.7071067690849304</data>
  <data key="slice">2</data>
  <data key="year">2017</data>
</edge>
<edge source="83" target="116">
  <data key="weight">0.40824830532073975</data>
  <data key="slice">2</data>
  <data key="year">2017</data>
</edge>
<edge source="84" target="179">
  <data key="weight">0.7071067690849304</data>
  <data key="slice">3</data>
  <data key="year">2018</data>
</edge>
<edge source="85" target="126">
  <data key="weight">1.0</data>
  <data key="slice">9</data>
  <data key="year">2024</data>
</edge>
<edge source="85" target="179">
  <data key="weight">1.0</data>
  <data key="slice">9</data>
  <data key="year">2024</data>
</edge>
<edge source="85" target="193">
  <data key="weight">1.0</data>
  <data key="slice">9</data>
  <data key="year">2024</data>
</edge>
<edge source="87" target="238">
  <data key="weight">0.7071067690849304</data>
  <data key="slice">5</data>
  <data key="year">2020</data>
</edge>
<edge source="88" target="116">
  <data key="weight">0.4472135901451111</data>
  <data key="slice">7</data>
  <data key="year">2022</data>
</edge>
<edge source="88" target="221">
  <data key="weight">0.7071067690849304</data>
  <data key="slice">7</data>
  <data key="year">2022</data>
</edge>
<edge source="90" target="147">
  <data key="weight">1.0</data>
  <data key="slice">6</data>
  <data key="year">2021</data>
</edge>
<edge source="90" target="191">
  <data key="weight">1.0</data>
  <data key="slice">6</data>
  <data key="year">2021</data>
</edge>
<edge source="90" target="238">
  <data key="weight">1.0</data>
  <data key="slice">6</data>
  <data key="year">2021</data>
</edge>
<edge source="91" target="116">
  <data key="weight">0.7071067690849304</data>
  <data key="slice">8</data>
  <data key="year">2023</data>
</edge>
<edge source="91" target="131">
  <data key="weight">1.0</data>
  <data key="slice">8</data>
  <data key="year">2023</data>
</edge>
<edge source="91" target="141">
  <data key="weight">1.0</data>
  <data key="slice">8</data>
  <data key="year">2023</data>
</edge>
<edge source="91" target="145">
  <data key="weight">1.0</data>
  <data key="slice">8</data>
  <data key="year">2023</data>
</edge>
<edge source="91" target="153">
  <data key="weight">1.0</data>
  <data key="slice">8</data>
  <data key="year">2023</data>
</edge>
<edge source="91" target="160">
  <data key="weight">1.0</data>
  <data key="slice">8</data>
  <data key="year">2023</data>
</edge>
<edge source="91" target="200">
  <data key="weight">1.0</data>
  <data key="slice">8</data>
  <data key="year">2023</data>
</edge>
<edge source="91" target="237">
  <data key="weight">1.0</data>
  <data key="slice">8</data>
  <data key="year">2023</data>
</edge>
<edge source="92" target="155">
  <data key="weight">1.0</data>
  <data key="slice">4</data>
  <data key="year">2019</data>
</edge>
<edge source="92" target="166">
  <data key="weight">1.0</data>
  <data key="slice">4</data>
  <data key="year">2019</data>
</edge>
<edge source="93" target="105">
  <data key="weight">1.0</data>
  <data key="slice">0</data>
  <data key="year">2015</data>
</edge>
<edge source="93" target="156">
  <data key="weight">0.5773502588272095</data>
  <data key="slice">2</data>
  <data key="year">2017</data>
</edge>
<edge source="93" target="159">
  <data key="weight">1.0</data>
  <data key="slice">0</data>
  <data key="year">2015</data>
</edge>
<edge source="93" target="164">
  <data key="weight">1.0</data>
  <data key="slice">0</data>
  <data key="year">2015</data>
</edge>
<edge source="93" target="172">
  <data key="weight">1.0</data>
  <data key="slice">6</data>
  <data key="year">2021</data>
</edge>
<edge source="93" target="175">
  <data key="weight">0.5773502588272095</data>
  <data key="slice">2</data>
  <data key="year">2017</data>
</edge>
<edge source="93" target="179">
  <data key="weight">9.999999974752427E-7</data>
  <data key="slice">1</data>
  <data key="year">2016</data>
</edge>
<edge source="93" target="192">
  <data key="weight">1.0</data>
  <data key="slice">0</data>
  <data key="year">2015</data>
</edge>
<edge source="93" target="216">
  <data key="weight">0.5773502588272095</data>
  <data key="slice">2</data>
  <data key="year">2017</data>
</edge>
<edge source="93" target="218">
  <data key="weight">1.0</data>
  <data key="slice">6</data>
  <data key="year">2021</data>
</edge>
<edge source="93" target="220">
  <data key="weight">0.5773502588272095</data>
  <data key="slice">2</data>
  <data key="year">2017</data>
</edge>
<edge source="93" target="230">
  <data key="weight">7.071067784636398E-7</data>
  <data key="slice">3</data>
  <data key="year">2018</data>
</edge>
<edge source="93" target="232">
  <data key="weight">5.773503062300733E-7</data>
  <data key="slice">2</data>
  <data key="year">2017</data>
</edge>
<edge source="93" target="238">
  <data key="weight">7.071067784636398E-7</data>
  <data key="slice">3</data>
  <data key="year">2018</data>
</edge>
<edge source="94" target="116">
  <data key="weight">0.7071067690849304</data>
  <data key="slice">10</data>
  <data key="year">2025</data>
</edge>
<edge source="94" target="139">
  <data key="weight">1.0</data>
  <data key="slice">10</data>
  <data key="year">2025</data>
</edge>
<edge source="95" target="184">
  <data key="weight">1.0</data>
  <data key="slice">7</data>
  <data key="year">2022</data>
</edge>
<edge source="95" target="212">
  <data key="weight">1.0</data>
  <data key="slice">7</data>
  <data key="year">2022</data>
</edge>
<edge source="95" target="221">
  <data key="weight">0.7071067690849304</data>
  <data key="slice">7</data>
  <data key="year">2022</data>
</edge>
<edge source="95" target="235">
  <data key="weight">1.0</data>
  <data key="slice">7</data>
  <data key="year">2022</data>
</edge>
<edge source="95" target="242">
  <data key="weight">1.0</data>
  <data key="slice">7</data>
  <data key="year">2022</data>
</edge>
<edge source="96" target="116">
  <data key="weight">0.3162277638912201</data>
  <data key="slice">3</data>
  <data key="year">2018</data>
</edge>
<edge source="96" target="184">
  <data key="weight">7.071067784636398E-7</data>
  <data key="slice">3</data>
  <data key="year">2018</data>
</edge>
<edge source="97" target="118">
  <data key="weight">1.0</data>
  <data key="slice">3</data>
  <data key="year">2018</data>
</edge>
<edge source="97" target="208">
  <data key="weight">1.0</data>
  <data key="slice">3</data>
  <data key="year">2018</data>
</edge>
<edge source="97" target="244">
  <data key="weight">1.0</data>
  <data key="slice">3</data>
  <data key="year">2018</data>
</edge>
<edge source="98" target="138">
  <data key="weight">1.0</data>
  <data key="slice">4</data>
  <data key="year">2019</data>
</edge>
<edge source="100" target="116">
  <data key="weight">0.4472135901451111</data>
  <data key="slice">5</data>
  <data key="year">2020</data>
</edge>
<edge source="100" target="179">
  <data key="weight">1.0</data>
  <data key="slice">5</data>
  <data key="year">2020</data>
</edge>
<edge source="101" target="116">
  <data key="weight">0.7071067690849304</data>
  <data key="slice">10</data>
  <data key="year">2025</data>
</edge>
<edge source="101" target="169">
  <data key="weight">1.0</data>
  <data key="slice">10</data>
  <data key="year">2025</data>
</edge>
<edge source="101" target="196">
  <data key="weight">1.0</data>
  <data key="slice">10</data>
  <data key="year">2025</data>
</edge>
<edge source="101" target="198">
  <data key="weight">1.0</data>
  <data key="slice">10</data>
  <data key="year">2025</data>
</edge>
<edge source="101" target="210">
  <data key="weight">1.0</data>
  <data key="slice">10</data>
  <data key="year">2025</data>
</edge>
<edge source="101" target="226">
  <data key="weight">1.0</data>
  <data key="slice">10</data>
  <data key="year">2025</data>
</edge>
<edge source="102" target="155">
  <data key="weight">1.0</data>
  <data key="slice">6</data>
  <data key="year">2021</data>
</edge>
<edge source="103" target="116">
  <data key="weight">0.4472135901451111</data>
  <data key="slice">5</data>
  <data key="year">2020</data>
</edge>
<edge source="103" target="197">
  <data key="weight">1.0</data>
  <data key="slice">5</data>
  <data key="year">2020</data>
</edge>
<edge source="104" target="199">
  <data key="weight">0.7071067690849304</data>
  <data key="slice">6</data>
  <data key="year">2021</data>
</edge>
<edge source="104" target="207">
  <data key="weight">1.0</data>
  <data key="slice">6</data>
  <data key="year">2021</data>
</edge>
<edge source="105" target="159">
  <data key="weight">1.0</data>
  <data key="slice">0</data>
  <data key="year">2015</data>
</edge>
<edge source="105" target="164">
  <data key="weight">1.0</data>
  <data key="slice">0</data>
  <data key="year">2015</data>
</edge>
<edge source="105" target="192">
  <data key="weight">1.0</data>
  <data key="slice">0</data>
  <data key="year">2015</data>
</edge>
<edge source="106" target="186">
  <data key="weight">1.0</data>
  <data key="slice">4</data>
  <data key="year">2019</data>
</edge>
<edge source="106" target="215">
  <data key="weight">1.0</data>
  <data key="slice">4</data>
  <data key="year">2019</data>
</edge>
<edge source="107" target="238">
  <data key="weight">1.0</data>
  <data key="slice">4</data>
  <data key="year">2019</data>
</edge>
<edge source="108" target="116">
  <data key="weight">0.5773502588272095</data>
  <data key="slice">2</data>
  <data key="year">2017</data>
</edge>
<edge source="109" target="114">
  <data key="weight">1.0</data>
  <data key="slice">0</data>
  <data key="year">2015</data>
</edge>
<edge source="109" target="120">
  <data key="weight">1.0</data>
  <data key="slice">0</data>
  <data key="year">2015</data>
</edge>
<edge source="109" target="148">
  <data key="weight">1.0</data>
  <data key="slice">0</data>
  <data key="year">2015</data>
</edge>
<edge source="109" target="174">
  <data key="weight">1.0</data>
  <data key="slice">0</data>
  <data key="year">2015</data>
</edge>
<edge source="109" target="176">
  <data key="weight">1.0</data>
  <data key="slice">0</data>
  <data key="year">2015</data>
</edge>
<edge source="109" target="188">
  <data key="weight">1.0</data>
  <data key="slice">0</data>
  <data key="year">2015</data>
</edge>
<edge source="110" target="130">
  <data key="weight">1.0</data>
  <data key="slice">0</data>
  <data key="year">2015</data>
</edge>
<edge source="110" target="152">
  <data key="weight">1.0</data>
  <data key="slice">0</data>
  <data key="year">2015</data>
</edge>
<edge source="110" target="189">
  <data key="weight">1.0</data>
  <data key="slice">0</data>
  <data key="year">2015</data>
</edge>
<edge source="110" target="201">
  <data key="weight">1.0</data>
  <data key="slice">0</data>
  <data key="year">2015</data>
</edge>
<edge source="112" target="116">
  <data key="weight">0.4472135901451111</data>
  <data key="slice">5</data>
  <data key="year">2020</data>
</edge>
<edge source="112" target="203">
  <data key="weight">1.0</data>
  <data key="slice">8</data>
  <data key="year">2023</data>
</edge>
<edge source="112" target="224">
  <data key="weight">1.0</data>
  <data key="slice">5</data>
  <data key="year">2020</data>
</edge>
<edge source="112" target="238">
  <data key="weight">0.7071067690849304</data>
  <data key="slice">5</data>
  <data key="year">2020</data>
</edge>
<edge source="114" target="120">
  <data key="weight">1.0</data>
  <data key="slice">0</data>
  <data key="year">2015</data>
</edge>
<edge source="114" target="148">
  <data key="weight">1.0</data>
  <data key="slice">0</data>
  <data key="year">2015</data>
</edge>
<edge source="114" target="174">
  <data key="weight">1.0</data>
  <data key="slice">0</data>
  <data key="year">2015</data>
</edge>
<edge source="114" target="176">
  <data key="weight">1.0</data>
  <data key="slice">0</data>
  <data key="year">2015</data>
</edge>
<edge source="114" target="188">
  <data key="weight">1.0</data>
  <data key="slice">0</data>
  <data key="year">2015</data>
</edge>
<edge source="115" target="116">
  <data key="weight">0.5773502588272095</data>
  <data key="slice">1</data>
  <data key="year">2016</data>
</edge>
<edge source="115" target="246">
  <data key="weight">1.0</data>
  <data key="slice">1</data>
  <data key="year">2016</data>
</edge>
<edge source="116" target="123">
  <data key="weight">0.4472135901451111</data>
  <data key="slice">7</data>
  <data key="year">2022</data>
</edge>
<edge source="116" target="125">
  <data key="weight">4.999999987376214E-7</data>
  <data key="slice">9</data>
  <data key="year">2024</data>
</edge>
<edge source="116" target="127">
  <data key="weight">4.999999987376214E-7</data>
  <data key="slice">9</data>
  <data key="year">2024</data>
</edge>
<edge source="116" target="129">
  <data key="weight">0.4472135901451111</data>
  <data key="slice">7</data>
  <data key="year">2022</data>
</edge>
<edge source="116" target="131">
  <data key="weight">7.071067784636398E-7</data>
  <data key="slice">8</data>
  <data key="year">2023</data>
</edge>
<edge source="116" target="132">
  <data key="weight">0.4472135901451111</data>
  <data key="slice">5</data>
  <data key="year">2020</data>
</edge>
<edge source="116" target="135">
  <data key="weight">4.4721360836774693E-7</data>
  <data key="slice">6</data>
  <data key="year">2021</data>
</edge>
<edge source="116" target="136">
  <data key="weight">0.3162277638912201</data>
  <data key="slice">7</data>
  <data key="year">2022</data>
</edge>
<edge source="116" target="137">
  <data key="weight">4.999999987376214E-7</data>
  <data key="slice">9</data>
  <data key="year">2024</data>
</edge>
<edge source="116" target="139">
  <data key="weight">0.7071067690849304</data>
  <data key="slice">10</data>
  <data key="year">2025</data>
</edge>
<edge source="116" target="141">
  <data key="weight">7.071067784636398E-7</data>
  <data key="slice">8</data>
  <data key="year">2023</data>
</edge>
<edge source="116" target="142">
  <data key="weight">4.999999987376214E-7</data>
  <data key="slice">9</data>
  <data key="year">2024</data>
</edge>
<edge source="116" target="145">
  <data key="weight">7.071067784636398E-7</data>
  <data key="slice">8</data>
  <data key="year">2023</data>
</edge>
<edge source="116" target="153">
  <data key="weight">7.071067784636398E-7</data>
  <data key="slice">8</data>
  <data key="year">2023</data>
</edge>
<edge source="116" target="159">
  <data key="weight">7.071067784636398E-7</data>
  <data key="slice">8</data>
  <data key="year">2023</data>
</edge>
<edge source="116" target="160">
  <data key="weight">7.071067784636398E-7</data>
  <data key="slice">8</data>
  <data key="year">2023</data>
</edge>
<edge source="116" target="161">
  <data key="weight">0.5773502588272095</data>
  <data key="slice">2</data>
  <data key="year">2017</data>
</edge>
<edge source="116" target="165">
  <data key="weight">0.7071067690849304</data>
  <data key="slice">4</data>
  <data key="year">2019</data>
</edge>
<edge source="116" target="168">
  <data key="weight">9.999999974752427E-7</data>
  <data key="slice">0</data>
  <data key="year">2015</data>
</edge>
<edge source="116" target="169">
  <data key="weight">7.071067784636398E-7</data>
  <data key="slice">10</data>
  <data key="year">2025</data>
</edge>
<edge source="116" target="171">
  <data key="weight">0.4472135901451111</data>
  <data key="slice">7</data>
  <data key="year">2022</data>
</edge>
<edge source="116" target="172">
  <data key="weight">4.082483258116554E-7</data>
  <data key="slice">2</data>
  <data key="year">2017</data>
</edge>
<edge source="116" target="177">
  <data key="weight">4.999999987376214E-7</data>
  <data key="slice">9</data>
  <data key="year">2024</data>
</edge>
<edge source="116" target="178">
  <data key="weight">1.0</data>
  <data key="slice">0</data>
  <data key="year">2015</data>
</edge>
<edge source="116" target="179">
  <data key="weight">3.162277835144778E-7</data>
  <data key="slice">3</data>
  <data key="year">2018</data>
</edge>
<edge source="116" target="182">
  <data key="weight">4.999999987376214E-7</data>
  <data key="slice">9</data>
  <data key="year">2024</data>
</edge>
<edge source="116" target="183">
  <data key="weight">0.4472135901451111</data>
  <data key="slice">6</data>
  <data key="year">2021</data>
</edge>
<edge source="116" target="185">
  <data key="weight">0.4472135901451111</data>
  <data key="slice">7</data>
  <data key="year">2022</data>
</edge>
<edge source="116" target="190">
  <data key="weight">4.999999987376214E-7</data>
  <data key="slice">9</data>
  <data key="year">2024</data>
</edge>
<edge source="116" target="195">
  <data key="weight">7.071067784636398E-7</data>
  <data key="slice">8</data>
  <data key="year">2023</data>
</edge>
<edge source="116" target="197">
  <data key="weight">0.4472135901451111</data>
  <data key="slice">5</data>
  <data key="year">2020</data>
</edge>
<edge source="116" target="198">
  <data key="weight">4.4721360836774693E-7</data>
  <data key="slice">6</data>
  <data key="year">2021</data>
</edge>
<edge source="116" target="200">
  <data key="weight">7.071067784636398E-7</data>
  <data key="slice">8</data>
  <data key="year">2023</data>
</edge>
<edge source="116" target="210">
  <data key="weight">7.071067784636398E-7</data>
  <data key="slice">10</data>
  <data key="year">2025</data>
</edge>
<edge source="116" target="214">
  <data key="weight">4.4721360836774693E-7</data>
  <data key="slice">7</data>
  <data key="year">2022</data>
</edge>
<edge source="116" target="221">
  <data key="weight">3.162277835144778E-7</data>
  <data key="slice">7</data>
  <data key="year">2022</data>
</edge>
<edge source="116" target="222">
  <data key="weight">5.773503062300733E-7</data>
  <data key="slice">2</data>
  <data key="year">2017</data>
</edge>
<edge source="116" target="223">
  <data key="weight">5.773503062300733E-7</data>
  <data key="slice">2</data>
  <data key="year">2017</data>
</edge>
<edge source="116" target="224">
  <data key="weight">4.4721360836774693E-7</data>
  <data key="slice">5</data>
  <data key="year">2020</data>
</edge>
<edge source="116" target="226">
  <data key="weight">7.071067784636398E-7</data>
  <data key="slice">10</data>
  <data key="year">2025</data>
</edge>
<edge source="116" target="227">
  <data key="weight">0.4472135901451111</data>
  <data key="slice">3</data>
  <data key="year">2018</data>
</edge>
<edge source="116" target="228">
  <data key="weight">9.999999974752427E-7</data>
  <data key="slice">0</data>
  <data key="year">2015</data>
</edge>
<edge source="116" target="229">
  <data key="weight">7.071067784636398E-7</data>
  <data key="slice">4</data>
  <data key="year">2019</data>
</edge>
<edge source="116" target="234">
  <data key="weight">9.999999974752427E-7</data>
  <data key="slice">0</data>
  <data key="year">2015</data>
</edge>
<edge source="116" target="237">
  <data key="weight">7.071067784636398E-7</data>
  <data key="slice">8</data>
  <data key="year">2023</data>
</edge>
<edge source="116" target="238">
  <data key="weight">3.162277835144778E-7</data>
  <data key="slice">5</data>
  <data key="year">2020</data>
</edge>
<edge source="116" target="240">
  <data key="weight">0.7071067690849304</data>
  <data key="slice">4</data>
  <data key="year">2019</data>
</edge>
<edge source="116" target="241">
  <data key="weight">0.7071067690849304</data>
  <data key="slice">4</data>
  <data key="year">2019</data>
</edge>
<edge source="116" target="243">
  <data key="weight">4.999999987376214E-7</data>
  <data key="slice">9</data>
  <data key="year">2024</data>
</edge>
<edge source="116" target="245">
  <data key="weight">0.4472135901451111</data>
  <data key="slice">3</data>
  <data key="year">2018</data>
</edge>
<edge source="116" target="246">
  <data key="weight">0.5773502588272095</data>
  <data key="slice">1</data>
  <data key="year">2016</data>
</edge>
<edge source="116" target="248">
  <data key="weight">1.0</data>
  <data key="slice">0</data>
  <data key="year">2015</data>
</edge>
<edge source="118" target="208">
  <data key="weight">1.0</data>
  <data key="slice">3</data>
  <data key="year">2018</data>
</edge>
<edge source="118" target="244">
  <data key="weight">1.0</data>
  <data key="slice">3</data>
  <data key="year">2018</data>
</edge>
<edge source="120" target="148">
  <data key="weight">1.0</data>
  <data key="slice">0</data>
  <data key="year">2015</data>
</edge>
<edge source="120" target="174">
  <data key="weight">1.0</data>
  <data key="slice">0</data>
  <data key="year">2015</data>
</edge>
<edge source="120" target="176">
  <data key="weight">1.0</data>
  <data key="slice">0</data>
  <data key="year">2015</data>
</edge>
<edge source="120" target="188">
  <data key="weight">1.0</data>
  <data key="slice">0</data>
  <data key="year">2015</data>
</edge>
<edge source="121" target="170">
  <data key="weight">1.0</data>
  <data key="slice">2</data>
  <data key="year">2017</data>
</edge>
<edge source="122" target="172">
  <data key="weight">0.7071067690849304</data>
  <data key="slice">2</data>
  <data key="year">2017</data>
</edge>
<edge source="122" target="205">
  <data key="weight">1.0</data>
  <data key="slice">2</data>
  <data key="year">2017</data>
</edge>
<edge source="123" target="171">
  <data key="weight">1.0</data>
  <data key="slice">7</data>
  <data key="year">2022</data>
</edge>
<edge source="123" target="227">
  <data key="weight">1.0</data>
  <data key="slice">7</data>
  <data key="year">2022</data>
</edge>
<edge source="125" target="182">
  <data key="weight">1.0</data>
  <data key="slice">9</data>
  <data key="year">2024</data>
</edge>
<edge source="125" target="238">
  <data key="weight">0.5773502588272095</data>
  <data key="slice">9</data>
  <data key="year">2024</data>
</edge>
<edge source="126" target="179">
  <data key="weight">1.0</data>
  <data key="slice">9</data>
  <data key="year">2024</data>
</edge>
<edge source="126" target="193">
  <data key="weight">1.0</data>
  <data key="slice">0</data>
  <data key="year">2015</data>
</edge>
<edge source="127" target="238">
  <data key="weight">0.5773502588272095</data>
  <data key="slice">9</data>
  <data key="year">2024</data>
</edge>
<edge source="127" target="243">
  <data key="weight">1.0</data>
  <data key="slice">9</data>
  <data key="year">2024</data>
</edge>
<edge source="130" target="152">
  <data key="weight">1.0</data>
  <data key="slice">0</data>
  <data key="year">2015</data>
</edge>
<edge source="130" target="189">
  <data key="weight">1.0</data>
  <data key="slice">0</data>
  <data key="year">2015</data>
</edge>
<edge source="130" target="201">
  <data key="weight">1.0</data>
  <data key="slice">0</data>
  <data key="year">2015</data>
</edge>
<edge source="131" target="141">
  <data key="weight">1.0</data>
  <data key="slice">8</data>
  <data key="year">2023</data>
</edge>
<edge source="131" target="145">
  <data key="weight">1.0</data>
  <data key="slice">8</data>
  <data key="year">2023</data>
</edge>
<edge source="131" target="153">
  <data key="weight">1.0</data>
  <data key="slice">8</data>
  <data key="year">2023</data>
</edge>
<edge source="131" target="160">
  <data key="weight">1.0</data>
  <data key="slice">8</data>
  <data key="year">2023</data>
</edge>
<edge source="131" target="200">
  <data key="weight">1.0</data>
  <data key="slice">8</data>
  <data key="year">2023</data>
</edge>
<edge source="131" target="237">
  <data key="weight">1.0</data>
  <data key="slice">8</data>
  <data key="year">2023</data>
</edge>
<edge source="132" target="136">
  <data key="weight">0.7071067690849304</data>
  <data key="slice">7</data>
  <data key="year">2022</data>
</edge>
<edge source="132" target="185">
  <data key="weight">1.0</data>
  <data key="slice">7</data>
  <data key="year">2022</data>
</edge>
<edge source="133" target="199">
  <data key="weight">0.7071067690849304</data>
  <data key="slice">6</data>
  <data key="year">2021</data>
</edge>
<edge source="134" target="143">
  <data key="weight">1.0</data>
  <data key="slice">9</data>
  <data key="year">2024</data>
</edge>
<edge source="134" target="206">
  <data key="weight">1.0</data>
  <data key="slice">9</data>
  <data key="year">2024</data>
</edge>
<edge source="135" target="198">
  <data key="weight">1.0</data>
  <data key="slice">6</data>
  <data key="year">2021</data>
</edge>
<edge source="136" target="151">
  <data key="weight">0.7071067690849304</data>
  <data key="slice">7</data>
  <data key="year">2022</data>
</edge>
<edge source="136" target="185">
  <data key="weight">0.7071067690849304</data>
  <data key="slice">7</data>
  <data key="year">2022</data>
</edge>
<edge source="136" target="213">
  <data key="weight">0.7071067690849304</data>
  <data key="slice">7</data>
  <data key="year">2022</data>
</edge>
<edge source="137" target="238">
  <data key="weight">0.5773502588272095</data>
  <data key="slice">9</data>
  <data key="year">2024</data>
</edge>
<edge source="140" target="217">
  <data key="weight">1.0</data>
  <data key="slice">0</data>
  <data key="year">2015</data>
</edge>
<edge source="140" target="238">
  <data key="weight">1.0</data>
  <data key="slice">0</data>
  <data key="year">2015</data>
</edge>
<edge source="141" target="145">
  <data key="weight">1.0</data>
  <data key="slice">8</data>
  <data key="year">2023</data>
</edge>
<edge source="141" target="153">
  <data key="weight">1.0</data>
  <data key="slice">8</data>
  <data key="year">2023</data>
</edge>
<edge source="141" target="160">
  <data key="weight">1.0</data>
  <data key="slice">8</data>
  <data key="year">2023</data>
</edge>
<edge source="141" target="200">
  <data key="weight">1.0</data>
  <data key="slice">8</data>
  <data key="year">2023</data>
</edge>
<edge source="141" target="237">
  <data key="weight">1.0</data>
  <data key="slice">8</data>
  <data key="year">2023</data>
</edge>
<edge source="142" target="177">
  <data key="weight">1.0</data>
  <data key="slice">9</data>
  <data key="year">2024</data>
</edge>
<edge source="142" target="190">
  <data key="weight">1.0</data>
  <data key="slice">9</data>
  <data key="year">2024</data>
</edge>
<edge source="142" target="229">
  <data key="weight">1.0</data>
  <data key="slice">9</data>
  <data key="year">2024</data>
</edge>
<edge source="143" target="206">
  <data key="weight">1.0</data>
  <data key="slice">9</data>
  <data key="year">2024</data>
</edge>
<edge source="145" target="153">
  <data key="weight">1.0</data>
  <data key="slice">8</data>
  <data key="year">2023</data>
</edge>
<edge source="145" target="160">
  <data key="weight">1.0</data>
  <data key="slice">8</data>
  <data key="year">2023</data>
</edge>
<edge source="145" target="200">
  <data key="weight">1.0</data>
  <data key="slice">8</data>
  <data key="year">2023</data>
</edge>
<edge source="145" target="237">
  <data key="weight">1.0</data>
  <data key="slice">8</data>
  <data key="year">2023</data>
</edge>
<edge source="147" target="191">
  <data key="weight">1.0</data>
  <data key="slice">6</data>
  <data key="year">2021</data>
</edge>
<edge source="147" target="238">
  <data key="weight">1.0</data>
  <data key="slice">6</data>
  <data key="year">2021</data>
</edge>
<edge source="148" target="174">
  <data key="weight">1.0</data>
  <data key="slice">0</data>
  <data key="year">2015</data>
</edge>
<edge source="148" target="176">
  <data key="weight">1.0</data>
  <data key="slice">0</data>
  <data key="year">2015</data>
</edge>
<edge source="148" target="188">
  <data key="weight">1.0</data>
  <data key="slice">0</data>
  <data key="year">2015</data>
</edge>
<edge source="150" target="157">
  <data key="weight">1.0</data>
  <data key="slice">1</data>
  <data key="year">2016</data>
</edge>
<edge source="150" target="229">
  <data key="weight">1.0</data>
  <data key="slice">1</data>
  <data key="year">2016</data>
</edge>
<edge source="151" target="213">
  <data key="weight">1.0</data>
  <data key="slice">7</data>
  <data key="year">2022</data>
</edge>
<edge source="152" target="189">
  <data key="weight">1.0</data>
  <data key="slice">0</data>
  <data key="year">2015</data>
</edge>
<edge source="152" target="194">
  <data key="weight">1.0</data>
  <data key="slice">1</data>
  <data key="year">2016</data>
</edge>
<edge source="152" target="201">
  <data key="weight">1.0</data>
  <data key="slice">0</data>
  <data key="year">2015</data>
</edge>
<edge source="153" target="160">
  <data key="weight">1.0</data>
  <data key="slice">8</data>
  <data key="year">2023</data>
</edge>
<edge source="153" target="200">
  <data key="weight">1.0</data>
  <data key="slice">8</data>
  <data key="year">2023</data>
</edge>
<edge source="153" target="237">
  <data key="weight">1.0</data>
  <data key="slice">8</data>
  <data key="year">2023</data>
</edge>
<edge source="155" target="166">
  <data key="weight">1.0</data>
  <data key="slice">4</data>
  <data key="year">2019</data>
</edge>
<edge source="156" target="216">
  <data key="weight">1.0</data>
  <data key="slice">2</data>
  <data key="year">2017</data>
</edge>
<edge source="157" target="229">
  <data key="weight">1.0</data>
  <data key="slice">1</data>
  <data key="year">2016</data>
</edge>
<edge source="158" target="167">
  <data key="weight">1.0</data>
  <data key="slice">0</data>
  <data key="year">2015</data>
</edge>
<edge source="158" target="181">
  <data key="weight">1.0</data>
  <data key="slice">0</data>
  <data key="year">2015</data>
</edge>
<edge source="158" target="219">
  <data key="weight">1.0</data>
  <data key="slice">0</data>
  <data key="year">2015</data>
</edge>
<edge source="158" target="225">
  <data key="weight">1.0</data>
  <data key="slice">0</data>
  <data key="year">2015</data>
</edge>
<edge source="159" target="164">
  <data key="weight">1.0</data>
  <data key="slice">0</data>
  <data key="year">2015</data>
</edge>
<edge source="159" target="172">
  <data key="weight">1.0</data>
  <data key="slice">8</data>
  <data key="year">2023</data>
</edge>
<edge source="159" target="192">
  <data key="weight">1.0</data>
  <data key="slice">0</data>
  <data key="year">2015</data>
</edge>
<edge source="159" target="195">
  <data key="weight">1.0</data>
  <data key="slice">8</data>
  <data key="year">2023</data>
</edge>
<edge source="160" target="200">
  <data key="weight">1.0</data>
  <data key="slice">8</data>
  <data key="year">2023</data>
</edge>
<edge source="160" target="237">
  <data key="weight">1.0</data>
  <data key="slice">8</data>
  <data key="year">2023</data>
</edge>
<edge source="162" target="165">
  <data key="weight">1.0</data>
  <data key="slice">9</data>
  <data key="year">2024</data>
</edge>
<edge source="164" target="192">
  <data key="weight">1.0</data>
  <data key="slice">0</data>
  <data key="year">2015</data>
</edge>
<edge source="165" target="240">
  <data key="weight">1.0</data>
  <data key="slice">4</data>
  <data key="year">2019</data>
</edge>
<edge source="165" target="241">
  <data key="weight">1.0</data>
  <data key="slice">4</data>
  <data key="year">2019</data>
</edge>
<edge source="167" target="181">
  <data key="weight">1.0</data>
  <data key="slice">0</data>
  <data key="year">2015</data>
</edge>
<edge source="167" target="219">
  <data key="weight">1.0</data>
  <data key="slice">0</data>
  <data key="year">2015</data>
</edge>
<edge source="167" target="225">
  <data key="weight">1.0</data>
  <data key="slice">0</data>
  <data key="year">2015</data>
</edge>
<edge source="168" target="178">
  <data key="weight">1.0</data>
  <data key="slice">0</data>
  <data key="year">2015</data>
</edge>
<edge source="168" target="228">
  <data key="weight">1.0</data>
  <data key="slice">0</data>
  <data key="year">2015</data>
</edge>
<edge source="168" target="234">
  <data key="weight">1.0</data>
  <data key="slice">0</data>
  <data key="year">2015</data>
</edge>
<edge source="168" target="248">
  <data key="weight">1.0</data>
  <data key="slice">0</data>
  <data key="year">2015</data>
</edge>
<edge source="169" target="196">
  <data key="weight">1.0</data>
  <data key="slice">10</data>
  <data key="year">2025</data>
</edge>
<edge source="169" target="198">
  <data key="weight">1.0</data>
  <data key="slice">10</data>
  <data key="year">2025</data>
</edge>
<edge source="169" target="210">
  <data key="weight">1.0</data>
  <data key="slice">10</data>
  <data key="year">2025</data>
</edge>
<edge source="169" target="226">
  <data key="weight">1.0</data>
  <data key="slice">10</data>
  <data key="year">2025</data>
</edge>
<edge source="171" target="227">
  <data key="weight">1.0</data>
  <data key="slice">7</data>
  <data key="year">2022</data>
</edge>
<edge source="172" target="195">
  <data key="weight">1.0</data>
  <data key="slice">8</data>
  <data key="year">2023</data>
</edge>
<edge source="172" target="205">
  <data key="weight">0.7071067690849304</data>
  <data key="slice">2</data>
  <data key="year">2017</data>
</edge>
<edge source="172" target="218">
  <data key="weight">1.0</data>
  <data key="slice">6</data>
  <data key="year">2021</data>
</edge>
<edge source="172" target="222">
  <data key="weight">0.7071067690849304</data>
  <data key="slice">2</data>
  <data key="year">2017</data>
</edge>
<edge source="172" target="223">
  <data key="weight">0.7071067690849304</data>
  <data key="slice">2</data>
  <data key="year">2017</data>
</edge>
<edge source="172" target="231">
  <data key="weight">1.0</data>
  <data key="slice">5</data>
  <data key="year">2020</data>
</edge>
<edge source="173" target="221">
  <data key="weight">1.0</data>
  <data key="slice">3</data>
  <data key="year">2018</data>
</edge>
<edge source="173" target="225">
  <data key="weight">1.0</data>
  <data key="slice">3</data>
  <data key="year">2018</data>
</edge>
<edge source="174" target="176">
  <data key="weight">1.0</data>
  <data key="slice">0</data>
  <data key="year">2015</data>
</edge>
<edge source="174" target="188">
  <data key="weight">1.0</data>
  <data key="slice">0</data>
  <data key="year">2015</data>
</edge>
<edge source="175" target="220">
  <data key="weight">1.0</data>
  <data key="slice">2</data>
  <data key="year">2017</data>
</edge>
<edge source="176" target="188">
  <data key="weight">1.0</data>
  <data key="slice">0</data>
  <data key="year">2015</data>
</edge>
<edge source="177" target="190">
  <data key="weight">1.0</data>
  <data key="slice">9</data>
  <data key="year">2024</data>
</edge>
<edge source="177" target="229">
  <data key="weight">1.0</data>
  <data key="slice">9</data>
  <data key="year">2024</data>
</edge>
<edge source="178" target="228">
  <data key="weight">1.0</data>
  <data key="slice">0</data>
  <data key="year">2015</data>
</edge>
<edge source="178" target="234">
  <data key="weight">1.0</data>
  <data key="slice">0</data>
  <data key="year">2015</data>
</edge>
<edge source="178" target="248">
  <data key="weight">1.0</data>
  <data key="slice">0</data>
  <data key="year">2015</data>
</edge>
<edge source="179" target="193">
  <data key="weight">1.0</data>
  <data key="slice">9</data>
  <data key="year">2024</data>
</edge>
<edge source="179" target="232">
  <data key="weight">1.0</data>
  <data key="slice">2</data>
  <data key="year">2017</data>
</edge>
<edge source="180" target="209">
  <data key="weight">1.0</data>
  <data key="slice">6</data>
  <data key="year">2021</data>
</edge>
<edge source="180" target="247">
  <data key="weight">1.0</data>
  <data key="slice">6</data>
  <data key="year">2021</data>
</edge>
<edge source="180" target="249">
  <data key="weight">1.0</data>
  <data key="slice">3</data>
  <data key="year">2018</data>
</edge>
<edge source="181" target="219">
  <data key="weight">1.0</data>
  <data key="slice">0</data>
  <data key="year">2015</data>
</edge>
<edge source="181" target="225">
  <data key="weight">1.0</data>
  <data key="slice">0</data>
  <data key="year">2015</data>
</edge>
<edge source="182" target="238">
  <data key="weight">0.5773502588272095</data>
  <data key="slice">9</data>
  <data key="year">2024</data>
</edge>
<edge source="184" target="212">
  <data key="weight">1.0</data>
  <data key="slice">7</data>
  <data key="year">2022</data>
</edge>
<edge source="184" target="221">
  <data key="weight">0.7071067690849304</data>
  <data key="slice">7</data>
  <data key="year">2022</data>
</edge>
<edge source="184" target="235">
  <data key="weight">1.0</data>
  <data key="slice">7</data>
  <data key="year">2022</data>
</edge>
<edge source="184" target="242">
  <data key="weight">1.0</data>
  <data key="slice">7</data>
  <data key="year">2022</data>
</edge>
<edge source="186" target="215">
  <data key="weight">1.0</data>
  <data key="slice">4</data>
  <data key="year">2019</data>
</edge>
<edge source="187" target="227">
  <data key="weight">1.0</data>
  <data key="slice">5</data>
  <data key="year">2020</data>
</edge>
<edge source="187" target="239">
  <data key="weight">1.0</data>
  <data key="slice">5</data>
  <data key="year">2020</data>
</edge>
<edge source="189" target="201">
  <data key="weight">1.0</data>
  <data key="slice">0</data>
  <data key="year">2015</data>
</edge>
<edge source="190" target="229">
  <data key="weight">1.0</data>
  <data key="slice">9</data>
  <data key="year">2024</data>
</edge>
<edge source="191" target="238">
  <data key="weight">1.0</data>
  <data key="slice">6</data>
  <data key="year">2021</data>
</edge>
<edge source="196" target="198">
  <data key="weight">1.0</data>
  <data key="slice">10</data>
  <data key="year">2025</data>
</edge>
<edge source="196" target="210">
  <data key="weight">1.0</data>
  <data key="slice">10</data>
  <data key="year">2025</data>
</edge>
<edge source="196" target="226">
  <data key="weight">1.0</data>
  <data key="slice">10</data>
  <data key="year">2025</data>
</edge>
<edge source="198" target="210">
  <data key="weight">1.0</data>
  <data key="slice">10</data>
  <data key="year">2025</data>
</edge>
<edge source="198" target="226">
  <data key="weight">1.0</data>
  <data key="slice">10</data>
  <data key="year">2025</data>
</edge>
<edge source="199" target="207">
  <data key="weight">0.7071067690849304</data>
  <data key="slice">6</data>
  <data key="year">2021</data>
</edge>
<edge source="200" target="237">
  <data key="weight">1.0</data>
  <data key="slice">8</data>
  <data key="year">2023</data>
</edge>
<edge source="202" target="229">
  <data key="weight">1.0</data>
  <data key="slice">2</data>
  <data key="year">2017</data>
</edge>
<edge source="208" target="244">
  <data key="weight">1.0</data>
  <data key="slice">3</data>
  <data key="year">2018</data>
</edge>
<edge source="209" target="247">
  <data key="weight">1.0</data>
  <data key="slice">6</data>
  <data key="year">2021</data>
</edge>
<edge source="210" target="226">
  <data key="weight">1.0</data>
  <data key="slice">10</data>
  <data key="year">2025</data>
</edge>
<edge source="212" target="221">
  <data key="weight">0.7071067690849304</data>
  <data key="slice">7</data>
  <data key="year">2022</data>
</edge>
<edge source="212" target="235">
  <data key="weight">1.0</data>
  <data key="slice">7</data>
  <data key="year">2022</data>
</edge>
<edge source="212" target="242">
  <data key="weight">1.0</data>
  <data key="slice">7</data>
  <data key="year">2022</data>
</edge>
<edge source="214" target="238">
  <data key="weight">1.0</data>
  <data key="slice">7</data>
  <data key="year">2022</data>
</edge>
<edge source="217" target="238">
  <data key="weight">1.0</data>
  <data key="slice">0</data>
  <data key="year">2015</data>
</edge>
<edge source="219" target="225">
  <data key="weight">1.0</data>
  <data key="slice">0</data>
  <data key="year">2015</data>
</edge>
<edge source="221" target="225">
  <data key="weight">1.0</data>
  <data key="slice">3</data>
  <data key="year">2018</data>
</edge>
<edge source="221" target="235">
  <data key="weight">0.7071067690849304</data>
  <data key="slice">7</data>
  <data key="year">2022</data>
</edge>
<edge source="221" target="242">
  <data key="weight">0.7071067690849304</data>
  <data key="slice">7</data>
  <data key="year">2022</data>
</edge>
<edge source="222" target="223">
  <data key="weight">1.0</data>
  <data key="slice">2</data>
  <data key="year">2017</data>
</edge>
<edge source="224" target="238">
  <data key="weight">0.7071067690849304</data>
  <data key="slice">5</data>
  <data key="year">2020</data>
</edge>
<edge source="227" target="239">
  <data key="weight">1.0</data>
  <data key="slice">5</data>
  <data key="year">2020</data>
</edge>
<edge source="228" target="234">
  <data key="weight">1.0</data>
  <data key="slice">0</data>
  <data key="year">2015</data>
</edge>
<edge source="228" target="248">
  <data key="weight">1.0</data>
  <data key="slice">0</data>
  <data key="year">2015</data>
</edge>
<edge source="230" target="238">
  <data key="weight">1.0</data>
  <data key="slice">3</data>
  <data key="year">2018</data>
</edge>
<edge source="234" target="248">
  <data key="weight">1.0</data>
  <data key="slice">0</data>
  <data key="year">2015</data>
</edge>
<edge source="235" target="242">
  <data key="weight">1.0</data>
  <data key="slice">7</data>
  <data key="year">2022</data>
</edge>
<edge source="238" target="243">
  <data key="weight">0.5773502588272095</data>
  <data key="slice">9</data>
  <data key="year">2024</data>
</edge>
<edge source="240" target="241">
  <data key="weight">1.0</data>
  <data key="slice">4</data>
  <data key="year">2019</data>
</edge>
</graph>
</graphml>
