# Supplementary material for: Contrasting and prioritizing dimensions in ethnic teacher education: A convergent analysis with LDA and fsQCA
Source: PLoS One. 2025 Sep 18;20(9):e0329190. doi: 10.1371/journal.pone.0329190 (PMC12445482; doi:10.1371/journal.pone.0329190)
Supplement: S1 File — (ZIP) [file pone.0329190.s001.zip › PLOS ONE 元数据资料/CiteSpace 结果/6.3.R1 (64-bit) Basic-ORGv250e570.viz.json]

{
    "linkAlpha": 0.20000000298023224,
    "docFontSize": 0,
    "threshold_ccv": 0,
    "sparse-matrix": {
        "size": 250,
        "data": {
            "15,22": 1,
            "62,15": 1,
            "184,212": 1,
            "116,91": 7.071067784636398E-7,
            "199,34": 1,
            "137,116": 0.5,
            "234,116": 1,
            "219,158": 1,
            "145,116": 0.7071067690849304,
            "15,235": 1,
            "96,21": 0.7071067690849304,
            "21,1": 1,
            "69,200": 1,
            "8,168": 1,
            "159,4": 1,
            "116,94": 0.7071067690849304,
            "23,238": 0.5773502588272095,
            "116,96": 0.3162277638912201,
            "153,116": 0.7071067690849304,
            "168,228": 1,
            "80,193": 1,
            "62,22": 1,
            "184,221": 0.7071067690849304,
            "13,98": 1,
            "0,239": 1,
            "46,116": 0.5,
            "116,81": 5.773503062300733E-7,
            "59,93": 0.5773502588272095,
            "100,179": 1,
            "219,167": 1,
            "32,3": 1,
            "47,81": 1,
            "15,242": 1,
            "226,116": 0.7071067690849304,
            "147,191": 1,
            "116,83": 0.40824830532073975,
            "129,116": 0.4472135901451111,
            "55,138": 1,
            "162,165": 1,
            "116,88": 4.4721360836774693E-7,
            "208,97": 1,
            "22,212": 1,
            "184,235": 1,
            "35,99": 1,
            "13,60": 1,
            "141,69": 1,
            "199,104": 0.7071067690849304,
            "93,232": 5.773503062300733E-7,
            "93,230": 7.071067784636398E-7,
            "60,98": 1,
            "116,78": 0.4472135901451111,
            "116,77": 4.999999987376214E-7,
            "93,218": 1,
            "84,51": 1,
            "93,216": 0.5773502588272095,
            "7,140": 1,
            "184,242": 1,
            "37,26": 1,
            "7,146": 1,
            "226,101": 1,
            "228,178": 1,
            "116,69": 7.071067784636398E-7,
            "6,101": 1,
            "116,68": 4.999999987376214E-7,
            "8,178": 1,
            "93,220": 0.5773502588272095,
            "38,112": 1,
            "116,64": 0.4472135901451111,
            "221,62": 0.7071067690849304,
            "130,201": 1,
            "235,15": 1,
            "173,82": 1,
            "8,52": 1,
            "243,116": 0.5,
            "22,235": 1,
            "49,196": 1,
            "101,196": 1,
            "101,198": 1,
            "155,166": 1,
            "136,116": 0.3162277638912201,
            "49,198": 1,
            "248,8": 1,
            "221,95": 0.7071067690849304,
            "13,55": 1,
            "93,238": 7.071067784636398E-7,
            "22,221": 0.7071067690849304,
            "152,110": 1,
            "167,225": 1,
            "226,169": 1,
            "54,137": 1,
            "243,127": 1,
            "6,116": 0.7071067690849304,
            "233,63": 1,
            "153,145": 1,
            "167,219": 1,
            "221,88": 7.071067784636398E-7,
            "138,98": 1,
            "115,246": 1,
            "153,141": 1,
            "47,116": 0.5773502588272095,
            "221,82": 1,
            "71,124": 1,
            "0,227": 1,
            "175,45": 1,
            "148,188": 1,
            "210,226": 1,
            "72,170": 1,
            "15,212": 1,
            "153,131": 1,
            "226,6": 1,
            "47,39": 1,
            "168,248": 1,
            "136,132": 0.7071067690849304,
            "227,187": 1,
            "192,4": 1,
            "148,174": 1,
            "235,22": 1,
            "86,31": 1,
            "22,242": 1,
            "131,237": 1,
            "191,238": 1,
            "139,5": 1,
            "54,116": 0.5,
            "170,121": 1,
            "172,195": 1,
            "8,88": 1,
            "148,176": 1,
            "69,237": 1,
            "52,8": 1,
            "98,13": 1,
            "227,171": 1,
            "15,221": 0.7071067690849304,
            "168,234": 1,
            "49,169": 1,
            "160,145": 1,
            "198,116": 0.4472135901451111,
            "62,184": 1,
            "90,191": 1,
            "37,143": 1,
            "131,200": 1,
            "178,228": 1,
            "247,209": 1,
            "237,160": 1,
            "228,116": 1,
            "136,151": 0.7071067690849304,
            "30,24": 1,
            "91,200": 1,
            "39,81": 1,
            "66,199": 0.7071067690849304,
            "131,91": 1,
            "189,74": 1,
            "160,141": 1,
            "29,23": 1,
            "229,177": 1,
            "133,34": 0.7071067690849304,
            "179,17": 1,
            "135,116": 0.4472135901451111,
            "177,77": 1,
            "37,134": 1,
            "61,126": 1,
            "198,101": 1,
            "208,118": 1,
            "178,234": 1,
            "164,159": 1,
            "9,106": 1,
            "160,131": 1,
            "64,116": 0.4472135901451111,
            "248,234": 1,
            "178,248": 1,
            "234,178": 1,
            "179,41": 0.7071067690849304,
            "179,40": 1,
            "57,172": 1,
            "64,123": 1,
            "229,190": 1,
            "118,97": 1,
            "36,116": 0.4472135901451111,
            "190,229": 1,
            "60,13": 1,
            "40,41": 1,
            "248,228": 1,
            "209,180": 1,
            "39,47": 1,
            "241,116": 0.7071067690849304,
            "160,116": 0.7071067690849304,
            "104,207": 1,
            "234,168": 1,
            "235,62": 1,
            "15,95": 1,
            "190,46": 1,
            "64,132": 1,
            "107,238": 1,
            "225,27": 1,
            "96,1": 0.7071067690849304,
            "175,220": 1,
            "133,66": 1,
            "201,74": 1,
            "36,123": 1,
            "14,238": 1,
            "199,75": 0.7071067690849304,
            "177,46": 1,
            "227,116": 0.4472135901451111,
            "141,91": 1,
            "197,116": 0.4472135901451111,
            "91,237": 1,
            "8,116": 1,
            "228,168": 1,
            "1,21": 1,
            "235,95": 1,
            "148,120": 1,
            "15,62": 1,
            "169,226": 1,
            "143,26": 1,
            "227,123": 1,
            "177,229": 1,
            "112,203": 1,
            "140,217": 1,
            "182,238": 0.5773502588272095,
            "153,69": 1,
            "90,147": 1,
            "121,72": 1,
            "164,192": 1,
            "197,103": 1,
            "106,215": 1,
            "148,114": 1,
            "175,93": 0.5773502588272095,
            "235,184": 1,
            "136,185": 0.7071067690849304,
            "69,91": 1,
            "203,38": 1,
            "143,37": 1,
            "168,8": 1,
            "148,109": 1,
            "169,210": 1,
            "49,101": 1,
            "199,133": 0.7071067690849304,
            "229,142": 1,
            "212,242": 1,
            "29,119": 1,
            "131,69": 1,
            "39,19": 1,
            "198,135": 1,
            "241,165": 1,
            "64,171": 1,
            "9,186": 1,
            "167,27": 1,
            "212,235": 1,
            "108,83": 0.7071067690849304,
            "229,150": 1,
            "155,102": 1,
            "77,229": 1,
            "60,55": 1,
            "140,238": 1,
            "112,224": 1,
            "127,116": 0.5,
            "199,66": 0.7071067690849304,
            "229,157": 1,
            "161,116": 0.5773502588272095,
            "94,58": 1,
            "212,221": 0.7071067690849304,
            "50,23": 1,
            "146,7": 1,
            "240,116": 0.7071067690849304,
            "153,91": 1,
            "203,56": 1,
            "50,29": 1,
            "242,184": 1,
            "112,238": 0.7071067690849304,
            "56,112": 1,
            "94,5": 1,
            "229,202": 1,
            "52,178": 1,
            "238,127": 0.5773502588272095,
            "198,196": 1,
            "227,36": 1,
            "172,205": 0.7071067690849304,
            "112,56": 1,
            "65,89": 1,
            "67,172": 1,
            "237,69": 1,
            "193,61": 1,
            "98,138": 1,
            "238,116": 0.3162277638912201,
            "165,116": 0.7071067690849304,
            "156,216": 1,
            "196,101": 1,
            "238,125": 0.5773502588272095,
            "172,218": 1,
            "185,2": 1,
            "225,82": 1,
            "222,116": 0.5773502588272095,
            "55,60": 1,
            "118,244": 1,
            "214,238": 1,
            "150,157": 1,
            "109,120": 1,
            "141,237": 1,
            "191,90": 1,
            "230,238": 1,
            "164,105": 1,
            "166,155": 1,
            "109,114": 1,
            "237,91": 1,
            "28,152": 1,
            "66,133": 1,
            "198,6": 1,
            "205,24": 1,
            "112,38": 1,
            "173,225": 1,
            "41,93": 9.999999974752427E-7,
            "67,42": 1,
            "173,221": 1,
            "240,165": 1,
            "171,36": 1,
            "52,168": 1,
            "89,65": 1,
            "198,169": 1,
            "238,137": 0.5773502588272095,
            "239,187": 1,
            "1,96": 0.7071067690849304,
            "3,32": 1,
            "238,140": 1,
            "238,147": 1,
            "207,104": 1,
            "12,116": 0.5773502588272095,
            "200,237": 1,
            "124,71": 1,
            "168,52": 1,
            "165,162": 1,
            "26,134": 1,
            "181,27": 1,
            "110,152": 1,
            "181,167": 1,
            "237,116": 0.7071067690849304,
            "179,116": 0.3162277638912201,
            "142,229": 1,
            "50,119": 1,
            "59,232": 1,
            "195,116": 0.7071067690849304,
            "237,131": 1,
            "84,179": 0.7071067690849304,
            "27,167": 1,
            "55,98": 1,
            "79,43": 1,
            "74,201": 1,
            "126,179": 1,
            "181,158": 1,
            "81,116": 0.5773502588272095,
            "187,0": 1,
            "179,100": 1,
            "10,107": 1,
            "223,172": 0.7071067690849304,
            "227,64": 1,
            "108,116": 0.5773502588272095,
            "237,141": 1,
            "27,158": 1,
            "80,61": 1,
            "237,145": 1,
            "79,76": 1,
            "221,116": 0.3162277638912201,
            "12,161": 1,
            "110,130": 1,
            "156,93": 0.5773502588272095,
            "28,194": 1,
            "238,191": 1,
            "141,200": 1,
            "237,153": 1,
            "97,118": 1,
            "109,148": 1,
            "67,93": 1,
            "41,40": 1,
            "51,179": 0.7071067690849304,
            "125,116": 0.5,
            "157,229": 1,
            "118,208": 1,
            "238,182": 0.5773502588272095,
            "179,126": 1,
            "158,27": 1,
            "47,19": 1,
            "51,84": 1,
            "106,9": 1,
            "226,198": 1,
            "226,196": 1,
            "125,182": 1,
            "196,198": 1,
            "139,116": 0.7071067690849304,
            "225,158": 1,
            "116,18": 4.999999987376214E-7,
            "116,17": 4.4721360836774693E-7,
            "210,169": 1,
            "116,19": 5.773503062300733E-7,
            "116,248": 1,
            "116,12": 0.5773502588272095,
            "69,160": 1,
            "116,245": 0.4472135901451111,
            "104,34": 0.7071067690849304,
            "116,246": 0.5773502588272095,
            "195,159": 1,
            "68,137": 1,
            "207,34": 0.7071067690849304,
            "116,240": 0.7071067690849304,
            "116,241": 0.7071067690849304,
            "171,227": 1,
            "116,243": 4.999999987376214E-7,
            "138,55": 1,
            "110,189": 1,
            "225,167": 1,
            "215,9": 1,
            "186,215": 1,
            "229,46": 1,
            "168,178": 1,
            "25,135": 1,
            "116,237": 7.071067784636398E-7,
            "116,238": 3.162277835144778E-7,
            "23,50": 1,
            "87,238": 0.7071067690849304,
            "239,0": 1,
            "219,27": 1,
            "23,29": 1,
            "75,66": 1,
            "99,35": 1,
            "69,145": 1,
            "96,116": 0.3162277638912201,
            "138,60": 1,
            "69,141": 1,
            "53,116": 0.5,
            "228,8": 1,
            "229,77": 1,
            "11,154": 1,
            "224,112": 1,
            "5,58": 1,
            "68,116": 0.5,
            "126,193": 1,
            "224,116": 0.4472135901451111,
            "242,15": 1,
            "152,130": 1,
            "26,143": 1,
            "153,160": 1,
            "27,181": 1,
            "158,219": 1,
            "158,225": 1,
            "196,169": 1,
            "169,198": 1,
            "169,196": 1,
            "242,22": 1,
            "69,153": 1,
            "25,116": 0.4472135901451111,
            "53,127": 1,
            "21,96": 0.7071067690849304,
            "82,173": 1,
            "73,230": 1,
            "152,189": 1,
            "116,214": 4.4721360836774693E-7,
            "24,122": 1,
            "171,64": 1,
            "187,227": 1,
            "116,210": 7.071067784636398E-7,
            "161,12": 1,
            "96,184": 7.071067784636398E-7,
            "116,58": 0.7071067690849304,
            "116,52": 1,
            "116,54": 4.999999987376214E-7,
            "116,53": 4.999999987376214E-7,
            "116,200": 7.071067784636398E-7,
            "167,181": 1,
            "126,85": 1,
            "195,44": 1,
            "194,152": 1,
            "23,18": 1,
            "55,13": 1,
            "230,73": 1,
            "116,47": 5.773503062300733E-7,
            "116,46": 4.999999987376214E-7,
            "217,7": 1,
            "202,229": 1,
            "126,80": 1,
            "152,194": 1,
            "116,41": 4.4721360836774693E-7,
            "138,13": 1,
            "116,44": 7.071067784636398E-7,
            "52,116": 9.999999974752427E-7,
            "116,234": 9.999999974752427E-7,
            "167,158": 1,
            "80,126": 1,
            "238,107": 1,
            "143,206": 1,
            "116,36": 0.4472135901451111,
            "172,223": 0.7071067690849304,
            "172,222": 0.7071067690849304,
            "238,112": 0.7071067690849304,
            "196,6": 1,
            "18,238": 0.5773502588272095,
            "116,39": 5.773503062300733E-7,
            "101,210": 1,
            "43,76": 1,
            "123,116": 0.4472135901451111,
            "43,79": 1,
            "116,226": 7.071067784636398E-7,
            "116,227": 0.4472135901451111,
            "116,228": 9.999999974752427E-7,
            "225,173": 1,
            "116,229": 7.071067784636398E-7,
            "116,33": 0.4472135901451111,
            "230,93": 0.7071067690849304,
            "187,239": 1,
            "116,222": 5.773503062300733E-7,
            "193,80": 1,
            "116,223": 5.773503062300733E-7,
            "116,224": 4.4721360836774693E-7,
            "126,61": 1,
            "244,208": 1,
            "193,85": 1,
            "116,221": 3.162277835144778E-7,
            "31,86": 1,
            "5,94": 1,
            "183,33": 1,
            "77,46": 1,
            "39,116": 0.5773502588272095,
            "223,116": 0.5773502588272095,
            "116,25": 4.4721360836774693E-7,
            "172,231": 1,
            "217,238": 1,
            "195,172": 1,
            "225,181": 1,
            "73,238": 1,
            "210,198": 1,
            "151,136": 0.7071067690849304,
            "88,221": 0.7071067690849304,
            "116,21": 0.4472135901451111,
            "210,196": 1,
            "116,20": 0.4472135901451111,
            "101,226": 1,
            "116,23": 4.999999987376214E-7,
            "242,62": 1,
            "46,229": 1,
            "234,8": 1,
            "107,10": 1,
            "220,175": 1,
            "136,2": 0.7071067690849304,
            "145,237": 1,
            "242,235": 1,
            "131,160": 1,
            "177,142": 1,
            "199,207": 0.7071067690849304,
            "26,37": 1,
            "139,94": 1,
            "123,171": 1,
            "62,212": 1,
            "23,119": 1,
            "154,11": 1,
            "153,237": 1,
            "24,93": 0.7071067690849304,
            "95,184": 1,
            "23,116": 0.5,
            "24,172": 0.7071067690849304,
            "152,74": 1,
            "232,59": 1,
            "193,126": 1,
            "234,228": 1,
            "94,116": 0.7071067690849304,
            "185,132": 1,
            "101,6": 1,
            "185,136": 0.7071067690849304,
            "114,120": 1,
            "7,238": 1,
            "36,64": 1,
            "93,105": 1,
            "33,183": 1,
            "131,145": 1,
            "129,20": 1,
            "226,210": 1,
            "142,46": 1,
            "131,141": 1,
            "37,206": 1,
            "6,210": 1,
            "203,112": 1,
            "136,213": 0.7071067690849304,
            "210,49": 1,
            "242,95": 1,
            "130,110": 1,
            "235,242": 1,
            "14,48": 1,
            "131,153": 1,
            "153,200": 1,
            "169,116": 0.7071067690849304,
            "94,139": 1,
            "137,238": 0.5773502588272095,
            "25,198": 1,
            "95,62": 1,
            "130,74": 1,
            "198,49": 1,
            "24,81": 1,
            "23,125": 1,
            "114,148": 1,
            "192,105": 1,
            "220,93": 0.5773502588272095,
            "132,185": 1,
            "116,178": 1,
            "212,15": 1,
            "116,179": 3.162277835144778E-7,
            "198,25": 1,
            "61,80": 1,
            "116,177": 4.999999987376214E-7,
            "205,172": 0.7071067690849304,
            "116,171": 0.4472135901451111,
            "116,172": 4.082483258116554E-7,
            "193,179": 1,
            "243,238": 0.5773502588272095,
            "6,226": 1,
            "88,8": 1,
            "139,58": 1,
            "244,97": 1,
            "116,168": 9.999999974752427E-7,
            "2,185": 1,
            "116,169": 7.071067784636398E-7,
            "212,22": 1,
            "116,165": 0.7071067690849304,
            "41,179": 0.7071067690849304,
            "235,221": 0.7071067690849304,
            "116,160": 7.071067784636398E-7,
            "177,190": 1,
            "116,161": 0.5773502588272095,
            "232,93": 0.5773502588272095,
            "23,144": 1,
            "145,200": 1,
            "69,131": 1,
            "152,28": 1,
            "106,186": 1,
            "48,14": 1,
            "34,199": 1,
            "46,77": 1,
            "152,201": 1,
            "114,109": 1,
            "16,149": 1,
            "235,212": 1,
            "116,197": 0.4472135901451111,
            "116,198": 4.4721360836774693E-7,
            "105,93": 1,
            "116,195": 7.071067784636398E-7,
            "133,199": 0.7071067690849304,
            "116,190": 4.999999987376214E-7,
            "119,29": 1,
            "116,1": 0.4472135901451111,
            "116,2": 0.4472135901451111,
            "116,5": 0.7071067690849304,
            "40,179": 1,
            "192,159": 1,
            "210,101": 1,
            "209,247": 1,
            "1,116": 0.4472135901451111,
            "119,23": 1,
            "24,30": 1,
            "22,95": 1,
            "242,212": 1,
            "120,109": 1,
            "116,185": 0.4472135901451111,
            "131,116": 0.7071067690849304,
            "54,238": 0.5773502588272095,
            "116,182": 4.999999987376214E-7,
            "122,172": 0.7071067690849304,
            "116,6": 7.071067784636398E-7,
            "116,183": 0.4472135901451111,
            "225,219": 1,
            "116,8": 9.999999974752427E-7,
            "219,225": 1,
            "234,52": 1,
            "34,75": 0.7071067690849304,
            "69,116": 0.7071067690849304,
            "75,34": 0.7071067690849304,
            "200,69": 1,
            "184,95": 1,
            "225,221": 1,
            "17,179": 1,
            "73,93": 0.7071067690849304,
            "210,116": 0.7071067690849304,
            "184,96": 0.7071067690849304,
            "185,116": 0.4472135901451111,
            "168,116": 1,
            "242,221": 0.7071067690849304,
            "212,184": 1,
            "105,164": 1,
            "213,136": 0.7071067690849304,
            "178,52": 1,
            "48,238": 1,
            "120,114": 1,
            "176,174": 1,
            "222,172": 0.7071067690849304,
            "109,188": 1,
            "42,172": 1,
            "178,8": 1,
            "93,30": 0.7071067690849304,
            "132,136": 0.7071067690849304,
            "132,64": 1,
            "93,175": 0.5773502588272095,
            "132,2": 1,
            "93,172": 1,
            "64,227": 1,
            "249,180": 1,
            "33,116": 0.4472135901451111,
            "189,201": 1,
            "93,159": 1,
            "198,226": 1,
            "105,159": 1,
            "192,164": 1,
            "93,156": 0.5773502588272095,
            "212,62": 1,
            "178,116": 9.999999974752427E-7,
            "18,23": 1,
            "85,179": 1,
            "228,234": 1,
            "109,174": 1,
            "76,113": 1,
            "109,176": 1,
            "93,24": 0.7071067690849304,
            "21,116": 0.4472135901451111,
            "23,182": 1,
            "147,238": 1,
            "81,47": 1,
            "93,164": 1,
            "36,227": 1,
            "208,244": 1,
            "198,210": 1,
            "241,240": 1,
            "13,138": 1,
            "93,59": 5.773503062300733E-7,
            "191,147": 1,
            "85,193": 1,
            "8,221": 0.7071067690849304,
            "134,206": 1,
            "56,203": 1,
            "77,142": 1,
            "132,116": 0.4472135901451111,
            "134,26": 1,
            "166,92": 1,
            "79,113": 1,
            "93,192": 1,
            "200,91": 1,
            "176,148": 1,
            "205,122": 1,
            "121,170": 1,
            "120,148": 1,
            "119,50": 1,
            "207,199": 0.7071067690849304,
            "160,237": 1,
            "93,179": 9.999999974752427E-7,
            "92,155": 1,
            "93,41": 1,
            "93,40": 1,
            "134,37": 1,
            "190,116": 0.5,
            "248,116": 9.999999974752427E-7,
            "34,133": 0.7071067690849304,
            "81,93": 0.7071067690849304,
            "221,173": 1,
            "182,125": 1,
            "141,131": 1,
            "227,239": 1,
            "92,166": 1,
            "85,126": 1,
            "91,116": 0.7071067690849304,
            "212,95": 1,
            "57,231": 1,
            "215,186": 1,
            "95,15": 1,
            "179,193": 1,
            "206,143": 1,
            "93,73": 7.071067784636398E-7,
            "169,101": 1,
            "114,174": 1,
            "83,116": 0.40824830532073975,
            "114,176": 1,
            "164,93": 1,
            "248,52": 1,
            "27,219": 1,
            "110,74": 1,
            "38,56": 1,
            "141,145": 1,
            "182,116": 0.5,
            "20,116": 0.4472135901451111,
            "221,184": 0.7071067690849304,
            "22,184": 1,
            "93,67": 1,
            "63,233": 1,
            "176,120": 1,
            "142,77": 1,
            "8,228": 1,
            "91,131": 1,
            "206,134": 1,
            "8,234": 1,
            "142,177": 1,
            "83,108": 0.7071067690849304,
            "62,242": 1,
            "177,116": 0.5,
            "49,226": 1,
            "77,116": 0.5,
            "58,94": 1,
            "176,114": 1,
            "20,129": 1,
            "160,200": 1,
            "127,243": 1,
            "190,142": 1,
            "141,153": 1,
            "210,6": 1,
            "178,168": 1,
            "238,23": 0.5773502588272095,
            "120,174": 1,
            "213,151": 1,
            "0,187": 1,
            "144,23": 1,
            "78,116": 0.4472135901451111,
            "120,176": 1,
            "91,141": 1,
            "34,104": 0.7071067690849304,
            "183,116": 0.4472135901451111,
            "91,145": 1,
            "226,49": 1,
            "49,210": 1,
            "240,241": 1,
            "127,238": 0.5773502588272095,
            "62,235": 1,
            "238,14": 1,
            "41,116": 0.4472135901451111,
            "221,8": 7.071067784636398E-7,
            "176,109": 1,
            "238,18": 0.5773502588272095,
            "122,24": 1,
            "120,188": 1,
            "142,190": 1,
            "95,22": 1,
            "8,248": 1,
            "234,248": 1,
            "238,10": 1,
            "93,81": 0.7071067690849304,
            "91,153": 1,
            "228,248": 1,
            "169,6": 1,
            "15,184": 1,
            "7,217": 1,
            "112,116": 0.4472135901451111,
            "141,160": 1,
            "114,188": 1,
            "62,221": 0.7071067690849304,
            "90,238": 1,
            "145,91": 1,
            "238,48": 1,
            "165,240": 1,
            "165,241": 1,
            "237,200": 1,
            "189,152": 1,
            "200,153": 1,
            "123,64": 1,
            "74,110": 1,
            "44,172": 1,
            "188,114": 1,
            "36,171": 1,
            "34,207": 0.7071067690849304,
            "58,116": 0.7071067690849304,
            "134,143": 1,
            "91,160": 1,
            "180,209": 1,
            "190,177": 1,
            "192,93": 1,
            "222,223": 1,
            "82,225": 1,
            "101,49": 1,
            "200,160": 1,
            "179,93": 1,
            "30,93": 0.7071067690849304,
            "135,198": 1,
            "174,176": 1,
            "26,206": 1,
            "19,81": 1,
            "104,199": 0.7071067690849304,
            "74,130": 1,
            "238,243": 0.5773502588272095,
            "158,167": 1,
            "93,4": 1,
            "214,116": 0.4472135901451111,
            "196,226": 1,
            "247,180": 1,
            "188,120": 1,
            "194,28": 1,
            "182,18": 1,
            "170,72": 1,
            "19,116": 0.5773502588272095,
            "174,148": 1,
            "19,47": 1,
            "189,130": 1,
            "141,116": 0.7071067690849304,
            "97,208": 1,
            "238,68": 0.5773502588272095,
            "44,195": 1,
            "30,81": 1,
            "196,210": 1,
            "56,38": 1,
            "181,225": 1,
            "58,139": 1,
            "159,44": 1,
            "66,75": 1,
            "75,133": 1,
            "42,67": 1,
            "82,221": 1,
            "246,115": 1,
            "246,116": 0.5773502588272095,
            "27,225": 1,
            "229,116": 0.7071067690849304,
            "59,179": 1,
            "182,23": 1,
            "238,53": 0.5773502588272095,
            "123,36": 1,
            "232,179": 1,
            "157,150": 1,
            "238,54": 0.5773502588272095,
            "110,201": 1,
            "186,9": 1,
            "140,7": 1,
            "188,109": 1,
            "61,193": 1,
            "158,181": 1,
            "181,219": 1,
            "248,178": 1,
            "103,116": 0.4472135901451111,
            "200,116": 0.7071067690849304,
            "221,212": 0.7071067690849304,
            "174,120": 1,
            "189,110": 1,
            "159,172": 1,
            "4,105": 1,
            "238,87": 0.7071067690849304,
            "81,19": 1,
            "179,232": 1,
            "133,75": 1,
            "5,139": 1,
            "216,156": 1,
            "45,175": 1,
            "179,59": 1,
            "159,164": 1,
            "143,134": 1,
            "19,39": 1,
            "238,73": 1,
            "179,51": 0.7071067690849304,
            "180,247": 1,
            "221,225": 1,
            "180,249": 1,
            "105,192": 1,
            "145,69": 1,
            "201,152": 1,
            "215,106": 1,
            "155,92": 1,
            "206,26": 1,
            "135,25": 1,
            "40,93": 9.999999974752427E-7,
            "60,138": 1,
            "164,4": 1,
            "174,109": 1,
            "97,244": 1,
            "44,159": 1,
            "221,235": 0.7071067690849304,
            "179,85": 1,
            "159,192": 1,
            "179,84": 0.7071067690849304,
            "77,190": 1,
            "169,49": 1,
            "200,131": 1,
            "159,195": 1,
            "125,23": 1,
            "190,77": 1,
            "9,215": 1,
            "81,39": 1,
            "206,37": 1,
            "49,6": 1,
            "68,54": 1,
            "81,30": 1,
            "201,189": 1,
            "113,43": 1,
            "248,168": 1,
            "5,116": 0.7071067690849304,
            "200,145": 1,
            "221,242": 0.7071067690849304,
            "125,18": 1,
            "174,114": 1,
            "176,188": 1,
            "91,69": 1,
            "200,141": 1,
            "77,177": 1,
            "238,93": 0.7071067690849304,
            "238,90": 1,
            "81,24": 1,
            "43,113": 1,
            "142,116": 0.5,
            "29,50": 1,
            "125,238": 0.5773502588272095,
            "228,52": 1,
            "160,153": 1,
            "95,212": 1,
            "64,36": 1,
            "116,135": 4.4721360836774693E-7,
            "116,136": 0.3162277638912201,
            "116,137": 4.999999987376214E-7,
            "2,132": 1,
            "116,131": 7.071067784636398E-7,
            "116,132": 0.4472135901451111,
            "171,116": 0.4472135901451111,
            "34,66": 0.7071067690849304,
            "24,205": 1,
            "2,136": 0.7071067690849304,
            "216,93": 0.5773502588272095,
            "184,62": 1,
            "186,106": 1,
            "160,91": 1,
            "46,190": 1,
            "172,67": 1,
            "62,95": 1,
            "116,127": 4.999999987376214E-7,
            "116,129": 0.4472135901451111,
            "116,123": 0.4472135901451111,
            "18,182": 1,
            "95,221": 0.7071067690849304,
            "116,125": 4.999999987376214E-7,
            "217,140": 1,
            "17,116": 0.4472135901451111,
            "67,218": 1,
            "52,228": 1,
            "201,110": 1,
            "6,169": 1,
            "159,93": 1,
            "105,4": 1,
            "172,57": 1,
            "196,49": 1,
            "238,7": 1,
            "123,227": 1,
            "101,169": 1,
            "244,118": 1,
            "172,93": 1,
            "116,159": 7.071067784636398E-7,
            "130,189": 1,
            "116,153": 7.071067784636398E-7,
            "44,116": 0.7071067690849304,
            "2,116": 0.4472135901451111,
            "76,43": 1,
            "115,116": 0.5773502588272095,
            "239,227": 1,
            "188,174": 1,
            "98,60": 1,
            "10,238": 1,
            "53,238": 0.5773502588272095,
            "188,176": 1,
            "116,145": 7.071067784636398E-7,
            "68,238": 0.5773502588272095,
            "171,123": 1,
            "4,192": 1,
            "227,0": 1,
            "224,238": 0.7071067690849304,
            "116,141": 7.071067784636398E-7,
            "116,142": 4.999999987376214E-7,
            "100,116": 0.4472135901451111,
            "218,67": 1,
            "46,177": 1,
            "74,189": 1,
            "98,55": 1,
            "72,121": 1,
            "201,130": 1,
            "172,159": 1,
            "58,5": 1,
            "53,243": 1,
            "151,213": 1,
            "113,79": 1,
            "116,139": 0.7071067690849304,
            "22,62": 1,
            "113,76": 1,
            "122,205": 1,
            "231,57": 1,
            "184,15": 1,
            "103,197": 1,
            "4,93": 1,
            "46,142": 1,
            "149,16": 1,
            "172,122": 0.7071067690849304,
            "223,222": 1,
            "6,196": 1,
            "184,22": 1,
            "221,15": 0.7071067690849304,
            "6,198": 1,
            "102,155": 1,
            "75,199": 0.7071067690849304,
            "145,153": 1,
            "172,24": 0.7071067690849304,
            "101,116": 0.7071067690849304,
            "6,49": 1,
            "127,53": 1,
            "245,116": 0.4472135901451111,
            "145,160": 1,
            "243,53": 1,
            "116,112": 4.4721360836774693E-7,
            "52,234": 1,
            "116,115": 0.5773502588272095,
            "159,116": 0.7071067690849304,
            "4,164": 1,
            "95,235": 1,
            "22,15": 1,
            "218,172": 1,
            "160,69": 1,
            "174,188": 1,
            "238,230": 1,
            "137,54": 1,
            "218,93": 1,
            "88,116": 0.4472135901451111,
            "219,181": 1,
            "18,116": 0.5,
            "145,131": 1,
            "172,44": 1,
            "147,90": 1,
            "38,203": 1,
            "66,34": 0.7071067690849304,
            "116,108": 0.5773502588272095,
            "116,101": 7.071067784636398E-7,
            "52,248": 1,
            "130,152": 1,
            "150,229": 1,
            "116,103": 0.4472135901451111,
            "95,242": 1,
            "159,105": 1,
            "172,42": 1,
            "116,100": 4.4721360836774693E-7,
            "238,214": 1,
            "18,125": 1,
            "238,217": 1,
            "4,159": 1,
            "54,68": 1,
            "76,79": 1,
            "188,148": 1,
            "221,22": 0.7071067690849304,
            "74,152": 1,
            "231,172": 1,
            "172,116": 0.40824830532073975,
            "238,224": 0.7071067690849304,
            "145,141": 1,
            "137,68": 1
        }
    },
    "signature": {
        "date": "2025-04-15T20:37:27.910+0800",
        "pruningType": "None",
        "LRF": 3,
        "pruneWithMST": false,
        "pruneSlice": false,
        "burstDetection": false,
        "nodeDegreeWeighted": false,
        "language": "Chinese",
        "FilterByIntrinsicCitations": true,
        "wordsDE": true,
        "tc_upper_bound": 10,
        "usage2013": 50,
        "pruneWithPF": false,
        "beginTime": "2015-JAN",
        "end_month": 11,
        "usage180": 50,
        "minimumThresholdValue": 1,
        "LBY": 5,
        "topNpct": 10,
        "retainTopKconnections": 5,
        "TC_Filter": false,
        "LargestCCsToShow": 1,
        "LCC": 171,
        "version": "6.3.R1 (64-bit) Basic",
        "topN": 50,
        "MaxLinksPerNode": 10,
        "percentageNodeToLabel": 1,
        "slicelength": 1,
        "wordsTI": true,
        "tc_lower_bound": 5,
        "dataSource": "CNKI",
        "selectionMode": 0,
        "pruneMerged": false,
        "begin_month": 0,
        "weightedSilhouette": 0.9561370611190796,
        "kLCC": 171,
        "Q": 0.7911953330039978,
        "excludedJSON": [],
        "projectTitle": "minzuQCA",
        "begin_year": 2015,
        "aliasJSON": {},
        "wordsID": true,
        "topNpctCap": 100,
        "wordsAB": true,
        "timeStamp": "April 15, 2025, 8:37:27\u202fPM CST",
        "dataHomePath": "C:\\Users\\DELL\\Desktop\\民族研究QCA\\Citespace结果\\data",
        "linkWeightModificationRate": 0.0010000000474974513,
        "endTime": "2025-DEC",
        "projectHomePath": "C:\\Users\\DELL\\Desktop\\民族研究QCA\\Citespace结果\\project",
        "end_year": 2025,
        "burstWeight": 0
    },
    "horizontalBarValue": 670,
    "areaAlpha": 0.10000000149011612,
    "minimumClusterSizeToShow": 5,
    "sparse-timed": {
        "size": 250,
        "data": {
            "15,22": 7,
            "62,15": 7,
            "184,212": 7,
            "199,34": 6,
            "116,91": 8,
            "137,116": 9,
            "145,116": 8,
            "15,235": 7,
            "96,21": 3,
            "21,1": 3,
            "69,200": 8,
            "116,94": 10,
            "23,238": 9,
            "116,96": 3,
            "153,116": 8,
            "184,221": 7,
            "62,22": 7,
            "13,98": 4,
            "0,239": 5,
            "46,116": 9,
            "116,81": 1,
            "59,93": 2,
            "100,179": 5,
            "32,3": 2,
            "47,81": 1,
            "15,242": 7,
            "226,116": 10,
            "147,191": 6,
            "116,83": 2,
            "129,116": 7,
            "55,138": 4,
            "162,165": 9,
            "116,88": 7,
            "22,212": 7,
            "208,97": 3,
            "184,235": 7,
            "35,99": 4,
            "13,60": 4,
            "141,69": 8,
            "199,104": 6,
            "93,232": 2,
            "93,230": 3,
            "60,98": 4,
            "116,78": 6,
            "116,77": 9,
            "93,218": 6,
            "84,51": 3,
            "93,216": 2,
            "184,242": 7,
            "37,26": 9,
            "7,146": 8,
            "226,101": 10,
            "116,69": 8,
            "6,101": 10,
            "116,68": 9,
            "93,220": 2,
            "38,112": 8,
            "116,64": 5,
            "221,62": 7,
            "235,15": 7,
            "173,82": 3,
            "243,116": 9,
            "22,235": 7,
            "49,196": 10,
            "101,196": 10,
            "155,166": 4,
            "101,198": 10,
            "136,116": 7,
            "49,198": 10,
            "221,95": 7,
            "13,55": 4,
            "22,221": 7,
            "93,238": 3,
            "226,169": 10,
            "54,137": 9,
            "243,127": 9,
            "6,116": 10,
            "233,63": 1,
            "153,145": 8,
            "221,88": 7,
            "138,98": 4,
            "115,246": 1,
            "153,141": 8,
            "47,116": 1,
            "221,82": 3,
            "71,124": 5,
            "0,227": 5,
            "175,45": 5,
            "210,226": 10,
            "15,212": 7,
            "72,170": 2,
            "153,131": 8,
            "226,6": 10,
            "47,39": 1,
            "136,132": 7,
            "227,187": 5,
            "235,22": 7,
            "86,31": 10,
            "22,242": 7,
            "131,237": 8,
            "191,238": 6,
            "139,5": 10,
            "54,116": 9,
            "170,121": 2,
            "172,195": 8,
            "8,88": 7,
            "69,237": 8,
            "98,13": 4,
            "227,171": 7,
            "15,221": 7,
            "49,169": 10,
            "160,145": 8,
            "198,116": 6,
            "62,184": 7,
            "90,191": 6,
            "131,200": 8,
            "37,143": 9,
            "247,209": 6,
            "237,160": 8,
            "136,151": 7,
            "30,24": 3,
            "91,200": 8,
            "39,81": 1,
            "131,91": 8,
            "66,199": 6,
            "29,23": 8,
            "160,141": 8,
            "229,177": 9,
            "133,34": 6,
            "179,17": 6,
            "177,77": 9,
            "135,116": 6,
            "37,134": 9,
            "198,101": 10,
            "208,118": 3,
            "9,106": 4,
            "160,131": 8,
            "64,116": 5,
            "179,41": 3,
            "179,40": 1,
            "57,172": 5,
            "64,123": 7,
            "229,190": 9,
            "118,97": 3,
            "36,116": 7,
            "60,13": 4,
            "190,229": 9,
            "40,41": 1,
            "209,180": 6,
            "39,47": 1,
            "241,116": 4,
            "160,116": 8,
            "104,207": 6,
            "235,62": 7,
            "15,95": 7,
            "190,46": 9,
            "64,132": 5,
            "107,238": 4,
            "96,1": 3,
            "133,66": 6,
            "175,220": 2,
            "36,123": 7,
            "14,238": 1,
            "199,75": 6,
            "177,46": 9,
            "227,116": 3,
            "141,91": 8,
            "197,116": 5,
            "91,237": 8,
            "1,21": 3,
            "235,95": 7,
            "15,62": 7,
            "169,226": 10,
            "143,26": 9,
            "227,123": 7,
            "177,229": 9,
            "112,203": 8,
            "182,238": 9,
            "153,69": 8,
            "90,147": 6,
            "121,72": 2,
            "106,215": 4,
            "197,103": 5,
            "175,93": 2,
            "235,184": 7,
            "136,185": 7,
            "69,91": 8,
            "143,37": 9,
            "203,38": 8,
            "169,210": 10,
            "49,101": 10,
            "199,133": 6,
            "212,242": 7,
            "229,142": 9,
            "29,119": 8,
            "131,69": 8,
            "39,19": 1,
            "198,135": 6,
            "241,165": 4,
            "64,171": 7,
            "9,186": 4,
            "212,235": 7,
            "108,83": 2,
            "229,150": 1,
            "155,102": 6,
            "77,229": 9,
            "60,55": 4,
            "112,224": 5,
            "127,116": 9,
            "199,66": 6,
            "229,157": 1,
            "161,116": 2,
            "94,58": 10,
            "212,221": 7,
            "50,23": 8,
            "146,7": 8,
            "240,116": 4,
            "153,91": 8,
            "203,56": 8,
            "50,29": 8,
            "242,184": 7,
            "112,238": 5,
            "56,112": 8,
            "94,5": 10,
            "229,202": 2,
            "238,127": 9,
            "198,196": 10,
            "227,36": 7,
            "172,205": 2,
            "112,56": 8,
            "65,89": 5,
            "67,172": 6,
            "237,69": 8,
            "98,138": 4,
            "238,116": 5,
            "165,116": 4,
            "156,216": 2,
            "196,101": 10,
            "238,125": 9,
            "185,2": 7,
            "172,218": 6,
            "225,82": 3,
            "222,116": 2,
            "55,60": 4,
            "214,238": 7,
            "118,244": 3,
            "150,157": 1,
            "141,237": 8,
            "230,238": 3,
            "191,90": 6,
            "166,155": 4,
            "28,152": 1,
            "237,91": 8,
            "66,133": 6,
            "198,6": 10,
            "205,24": 2,
            "112,38": 8,
            "173,225": 3,
            "41,93": 1,
            "67,42": 7,
            "173,221": 3,
            "240,165": 4,
            "171,36": 7,
            "89,65": 5,
            "198,169": 10,
            "238,137": 9,
            "239,187": 5,
            "1,96": 3,
            "3,32": 2,
            "238,147": 6,
            "12,116": 2,
            "207,104": 6,
            "200,237": 8,
            "124,71": 5,
            "165,162": 9,
            "26,134": 9,
            "237,116": 8,
            "179,116": 3,
            "142,229": 9,
            "59,232": 2,
            "50,119": 8,
            "195,116": 8,
            "84,179": 3,
            "237,131": 8,
            "55,98": 4,
            "126,179": 9,
            "81,116": 1,
            "187,0": 5,
            "179,100": 5,
            "10,107": 4,
            "223,172": 2,
            "227,64": 7,
            "108,116": 2,
            "237,141": 8,
            "237,145": 8,
            "221,116": 7,
            "12,161": 2,
            "156,93": 2,
            "28,194": 1,
            "238,191": 6,
            "141,200": 8,
            "237,153": 8,
            "97,118": 3,
            "67,93": 6,
            "41,40": 1,
            "51,179": 3,
            "157,229": 1,
            "125,116": 9,
            "238,182": 9,
            "118,208": 3,
            "179,126": 9,
            "47,19": 1,
            "106,9": 4,
            "226,198": 10,
            "51,84": 3,
            "226,196": 10,
            "125,182": 9,
            "196,198": 10,
            "139,116": 10,
            "116,18": 9,
            "116,17": 6,
            "210,169": 10,
            "116,19": 1,
            "116,12": 2,
            "69,160": 8,
            "116,245": 3,
            "104,34": 6,
            "116,246": 1,
            "195,159": 8,
            "116,240": 4,
            "207,34": 6,
            "68,137": 9,
            "171,227": 7,
            "116,241": 4,
            "116,243": 9,
            "138,55": 4,
            "215,9": 4,
            "186,215": 4,
            "229,46": 9,
            "25,135": 6,
            "116,237": 8,
            "116,238": 5,
            "23,50": 8,
            "87,238": 5,
            "239,0": 5,
            "23,29": 8,
            "75,66": 6,
            "99,35": 4,
            "69,145": 8,
            "96,116": 3,
            "138,60": 4,
            "69,141": 8,
            "53,116": 9,
            "229,77": 9,
            "11,154": 3,
            "224,112": 5,
            "5,58": 10,
            "68,116": 9,
            "224,116": 5,
            "242,15": 7,
            "26,143": 9,
            "153,160": 8,
            "196,169": 10,
            "169,198": 10,
            "169,196": 10,
            "242,22": 7,
            "69,153": 8,
            "25,116": 6,
            "53,127": 9,
            "21,96": 3,
            "82,173": 3,
            "73,230": 3,
            "116,214": 7,
            "24,122": 2,
            "171,64": 7,
            "116,210": 10,
            "187,227": 5,
            "161,12": 2,
            "96,184": 3,
            "116,58": 10,
            "116,54": 9,
            "116,53": 9,
            "116,200": 8,
            "126,85": 9,
            "195,44": 8,
            "194,152": 1,
            "23,18": 9,
            "55,13": 4,
            "230,73": 3,
            "116,47": 1,
            "116,46": 9,
            "202,229": 2,
            "152,194": 1,
            "116,41": 3,
            "138,13": 4,
            "116,44": 8,
            "238,107": 4,
            "143,206": 9,
            "116,36": 7,
            "172,223": 2,
            "172,222": 2,
            "196,6": 10,
            "18,238": 9,
            "238,112": 5,
            "116,39": 1,
            "101,210": 10,
            "123,116": 7,
            "116,226": 10,
            "116,227": 3,
            "116,33": 6,
            "225,173": 3,
            "116,229": 4,
            "187,239": 5,
            "116,222": 2,
            "230,93": 3,
            "116,223": 2,
            "116,224": 5,
            "244,208": 3,
            "193,85": 9,
            "116,221": 7,
            "31,86": 10,
            "5,94": 10,
            "183,33": 6,
            "77,46": 9,
            "39,116": 1,
            "223,116": 2,
            "116,25": 6,
            "172,231": 5,
            "195,172": 8,
            "73,238": 3,
            "210,198": 10,
            "88,221": 7,
            "116,21": 3,
            "151,136": 7,
            "210,196": 10,
            "101,226": 10,
            "116,20": 7,
            "242,62": 7,
            "116,23": 9,
            "46,229": 9,
            "107,10": 4,
            "220,175": 2,
            "242,235": 7,
            "136,2": 7,
            "145,237": 8,
            "131,160": 8,
            "177,142": 9,
            "199,207": 6,
            "26,37": 9,
            "123,171": 7,
            "139,94": 10,
            "62,212": 7,
            "23,119": 8,
            "153,237": 8,
            "24,93": 3,
            "154,11": 3,
            "23,116": 9,
            "95,184": 7,
            "24,172": 2,
            "232,59": 2,
            "94,116": 10,
            "185,132": 7,
            "101,6": 10,
            "185,136": 7,
            "36,64": 7,
            "129,20": 7,
            "131,145": 8,
            "33,183": 6,
            "226,210": 10,
            "131,141": 8,
            "142,46": 9,
            "37,206": 9,
            "6,210": 10,
            "203,112": 8,
            "136,213": 7,
            "210,49": 10,
            "242,95": 7,
            "235,242": 7,
            "14,48": 1,
            "131,153": 8,
            "153,200": 8,
            "169,116": 10,
            "94,139": 10,
            "137,238": 9,
            "25,198": 6,
            "95,62": 7,
            "198,49": 10,
            "24,81": 3,
            "23,125": 9,
            "132,185": 7,
            "220,93": 2,
            "212,15": 7,
            "116,179": 3,
            "198,25": 6,
            "116,177": 9,
            "205,172": 2,
            "116,171": 7,
            "116,172": 2,
            "243,238": 9,
            "193,179": 9,
            "6,226": 10,
            "88,8": 7,
            "139,58": 10,
            "244,97": 3,
            "2,185": 7,
            "116,169": 10,
            "212,22": 7,
            "116,165": 4,
            "235,221": 7,
            "41,179": 3,
            "116,160": 8,
            "177,190": 9,
            "116,161": 2,
            "232,93": 2,
            "23,144": 5,
            "145,200": 8,
            "152,28": 1,
            "69,131": 8,
            "106,186": 4,
            "48,14": 1,
            "34,199": 6,
            "46,77": 9,
            "16,149": 4,
            "235,212": 7,
            "116,197": 5,
            "116,198": 6,
            "116,195": 8,
            "133,199": 6,
            "116,190": 9,
            "119,29": 8,
            "116,1": 3,
            "116,2": 7,
            "40,179": 1,
            "116,5": 10,
            "210,101": 10,
            "209,247": 6,
            "1,116": 3,
            "119,23": 8,
            "22,95": 7,
            "242,212": 7,
            "24,30": 3,
            "116,185": 7,
            "131,116": 8,
            "54,238": 9,
            "116,6": 10,
            "116,182": 9,
            "122,172": 2,
            "116,183": 6,
            "34,75": 6,
            "75,34": 6,
            "200,69": 8,
            "69,116": 8,
            "184,95": 7,
            "225,221": 3,
            "73,93": 3,
            "17,179": 6,
            "210,116": 10,
            "184,96": 3,
            "185,116": 7,
            "242,221": 7,
            "212,184": 7,
            "213,136": 7,
            "48,238": 1,
            "222,172": 2,
            "42,172": 7,
            "93,30": 3,
            "132,136": 7,
            "132,64": 5,
            "93,175": 2,
            "132,2": 7,
            "93,172": 6,
            "64,227": 7,
            "249,180": 3,
            "33,116": 6,
            "198,226": 10,
            "93,156": 2,
            "212,62": 7,
            "18,23": 9,
            "85,179": 9,
            "93,24": 3,
            "21,116": 3,
            "23,182": 9,
            "147,238": 6,
            "36,227": 7,
            "81,47": 1,
            "208,244": 3,
            "198,210": 10,
            "241,240": 4,
            "13,138": 4,
            "93,59": 2,
            "191,147": 6,
            "85,193": 9,
            "134,206": 9,
            "56,203": 8,
            "8,221": 7,
            "77,142": 9,
            "132,116": 5,
            "134,26": 9,
            "166,92": 4,
            "200,91": 8,
            "205,122": 2,
            "121,170": 2,
            "119,50": 8,
            "207,199": 6,
            "160,237": 8,
            "93,179": 1,
            "92,155": 4,
            "93,41": 1,
            "93,40": 1,
            "134,37": 9,
            "190,116": 9,
            "34,133": 6,
            "81,93": 3,
            "221,173": 3,
            "182,125": 9,
            "141,131": 8,
            "227,239": 5,
            "92,166": 4,
            "85,126": 9,
            "91,116": 8,
            "212,95": 7,
            "57,231": 5,
            "215,186": 4,
            "95,15": 7,
            "179,193": 9,
            "206,143": 9,
            "169,101": 10,
            "93,73": 3,
            "83,116": 2,
            "141,145": 8,
            "38,56": 8,
            "182,116": 9,
            "20,116": 7,
            "221,184": 7,
            "22,184": 7,
            "93,67": 6,
            "63,233": 1,
            "142,77": 9,
            "91,131": 8,
            "206,134": 9,
            "142,177": 9,
            "83,108": 2,
            "62,242": 7,
            "177,116": 9,
            "49,226": 10,
            "77,116": 9,
            "58,94": 10,
            "20,129": 7,
            "160,200": 8,
            "127,243": 9,
            "190,142": 9,
            "141,153": 8,
            "210,6": 10,
            "238,23": 9,
            "0,187": 5,
            "213,151": 7,
            "144,23": 5,
            "78,116": 6,
            "91,141": 8,
            "34,104": 6,
            "183,116": 6,
            "91,145": 8,
            "226,49": 10,
            "49,210": 10,
            "240,241": 4,
            "127,238": 9,
            "62,235": 7,
            "238,14": 1,
            "41,116": 3,
            "221,8": 7,
            "238,18": 9,
            "122,24": 2,
            "142,190": 9,
            "95,22": 7,
            "238,10": 4,
            "93,81": 3,
            "91,153": 8,
            "169,6": 10,
            "112,116": 5,
            "15,184": 7,
            "141,160": 8,
            "62,221": 7,
            "90,238": 6,
            "145,91": 8,
            "238,48": 1,
            "165,240": 4,
            "165,241": 4,
            "237,200": 8,
            "200,153": 8,
            "44,172": 8,
            "123,64": 7,
            "36,171": 7,
            "34,207": 6,
            "58,116": 10,
            "134,143": 9,
            "91,160": 8,
            "180,209": 6,
            "190,177": 9,
            "222,223": 2,
            "82,225": 3,
            "101,49": 10,
            "200,160": 8,
            "30,93": 3,
            "179,93": 1,
            "135,198": 6,
            "26,206": 9,
            "19,81": 1,
            "104,199": 6,
            "238,243": 9,
            "214,116": 7,
            "196,226": 10,
            "247,180": 6,
            "194,28": 1,
            "182,18": 9,
            "170,72": 2,
            "19,116": 1,
            "19,47": 1,
            "44,195": 8,
            "97,208": 3,
            "238,68": 9,
            "141,116": 8,
            "30,81": 3,
            "196,210": 10,
            "56,38": 8,
            "58,139": 10,
            "159,44": 8,
            "66,75": 6,
            "75,133": 6,
            "82,221": 3,
            "42,67": 7,
            "246,115": 1,
            "246,116": 1,
            "229,116": 4,
            "59,179": 2,
            "123,36": 7,
            "182,23": 9,
            "238,53": 9,
            "232,179": 2,
            "157,150": 1,
            "238,54": 9,
            "186,9": 4,
            "103,116": 5,
            "200,116": 8,
            "221,212": 7,
            "238,87": 5,
            "159,172": 8,
            "81,19": 1,
            "179,232": 2,
            "133,75": 6,
            "45,175": 5,
            "5,139": 10,
            "216,156": 2,
            "179,59": 2,
            "143,134": 9,
            "19,39": 1,
            "179,51": 3,
            "238,73": 3,
            "180,247": 6,
            "221,225": 3,
            "180,249": 3,
            "145,69": 8,
            "215,106": 4,
            "155,92": 4,
            "206,26": 9,
            "135,25": 6,
            "40,93": 1,
            "60,138": 4,
            "97,244": 3,
            "44,159": 8,
            "221,235": 7,
            "179,85": 9,
            "179,84": 3,
            "77,190": 9,
            "159,195": 8,
            "200,131": 8,
            "169,49": 10,
            "125,23": 9,
            "190,77": 9,
            "9,215": 4,
            "81,39": 1,
            "49,6": 10,
            "206,37": 9,
            "68,54": 9,
            "81,30": 3,
            "5,116": 10,
            "200,145": 8,
            "221,242": 7,
            "125,18": 9,
            "91,69": 8,
            "200,141": 8,
            "77,177": 9,
            "238,93": 3,
            "238,90": 6,
            "81,24": 3,
            "29,50": 8,
            "142,116": 9,
            "125,238": 9,
            "160,153": 8,
            "95,212": 7,
            "64,36": 7,
            "116,135": 6,
            "116,136": 7,
            "2,132": 7,
            "116,137": 9,
            "116,131": 8,
            "171,116": 7,
            "116,132": 5,
            "34,66": 6,
            "24,205": 2,
            "2,136": 7,
            "216,93": 2,
            "184,62": 7,
            "186,106": 4,
            "160,91": 8,
            "46,190": 9,
            "172,67": 6,
            "116,127": 9,
            "62,95": 7,
            "116,129": 7,
            "116,123": 7,
            "18,182": 9,
            "116,125": 9,
            "95,221": 7,
            "17,116": 6,
            "67,218": 6,
            "6,169": 10,
            "172,57": 5,
            "196,49": 10,
            "123,227": 7,
            "244,118": 3,
            "101,169": 10,
            "172,93": 6,
            "116,159": 8,
            "116,153": 8,
            "44,116": 8,
            "2,116": 7,
            "115,116": 1,
            "239,227": 5,
            "98,60": 4,
            "10,238": 4,
            "53,238": 9,
            "116,145": 8,
            "171,123": 7,
            "68,238": 9,
            "227,0": 5,
            "224,238": 5,
            "116,141": 8,
            "116,142": 9,
            "100,116": 5,
            "218,67": 6,
            "46,177": 9,
            "98,55": 4,
            "72,121": 2,
            "172,159": 8,
            "58,5": 10,
            "53,243": 9,
            "151,213": 7,
            "116,139": 10,
            "22,62": 7,
            "122,205": 2,
            "231,57": 5,
            "184,15": 7,
            "103,197": 5,
            "46,142": 9,
            "149,16": 4,
            "172,122": 2,
            "223,222": 2,
            "6,196": 10,
            "184,22": 7,
            "221,15": 7,
            "6,198": 10,
            "102,155": 6,
            "75,199": 6,
            "172,24": 2,
            "145,153": 8,
            "101,116": 10,
            "6,49": 10,
            "127,53": 9,
            "245,116": 3,
            "145,160": 8,
            "243,53": 9,
            "116,112": 5,
            "116,115": 1,
            "159,116": 8,
            "22,15": 7,
            "218,172": 6,
            "95,235": 7,
            "160,69": 8,
            "238,230": 3,
            "137,54": 9,
            "218,93": 6,
            "88,116": 7,
            "18,116": 9,
            "145,131": 8,
            "172,44": 8,
            "147,90": 6,
            "66,34": 6,
            "116,108": 2,
            "38,203": 8,
            "116,101": 10,
            "150,229": 1,
            "116,103": 5,
            "95,242": 7,
            "172,42": 7,
            "116,100": 5,
            "238,214": 7,
            "18,125": 9,
            "54,68": 9,
            "221,22": 7,
            "231,172": 5,
            "238,224": 5,
            "172,116": 2,
            "145,141": 8,
            "137,68": 9
        }
    },
    "termFontSize": 6,
    "termLabelThreshold": 70,
    "docNodeSizeScale": 5,
    "hidden_clusters": [
        9,
        10,
        11,
        12,
        13,
        14,
        15,
        16,
        17,
        18,
        19,
        20,
        21,
        22,
        23,
        24,
        25,
        26,
        27,
        28,
        29,
        30,
        31,
        32,
        33,
        34,
        35
    ],
    "largestKClustersToShow": 20,
    "intervals": [
        {
            "ByYear": true,
            "beginYear": 2015,
            "label": "2015",
            "id": 0,
            "endMonth": 0,
            "endYear": 2015,
            "beginMonth": 0
        },
        {
            "ByYear": true,
            "beginYear": 2016,
            "label": "2016",
            "id": 1,
            "endMonth": 0,
            "endYear": 2016,
            "beginMonth": 0
        },
        {
            "ByYear": true,
            "beginYear": 2017,
            "label": "2017",
            "id": 2,
            "endMonth": 0,
            "endYear": 2017,
            "beginMonth": 0
        },
        {
            "ByYear": true,
            "beginYear": 2018,
            "label": "2018",
            "id": 3,
            "endMonth": 0,
            "endYear": 2018,
            "beginMonth": 0
        },
        {
            "ByYear": true,
            "beginYear": 2019,
            "label": "2019",
            "id": 4,
            "endMonth": 0,
            "endYear": 2019,
            "beginMonth": 0
        },
        {
            "ByYear": true,
            "beginYear": 2020,
            "label": "2020",
            "id": 5,
            "endMonth": 0,
            "endYear": 2020,
            "beginMonth": 0
        },
        {
            "ByYear": true,
            "beginYear": 2021,
            "label": "2021",
            "id": 6,
            "endMonth": 0,
            "endYear": 2021,
            "beginMonth": 0
        },
        {
            "ByYear": true,
            "beginYear": 2022,
            "label": "2022",
            "id": 7,
            "endMonth": 0,
            "endYear": 2022,
            "beginMonth": 0
        },
        {
            "ByYear": true,
            "beginYear": 2023,
            "label": "2023",
            "id": 8,
            "endMonth": 0,
            "endYear": 2023,
            "beginMonth": 0
        },
        {
            "ByYear": true,
            "beginYear": 2024,
            "label": "2024",
            "id": 9,
            "endMonth": 0,
            "endYear": 2024,
            "beginMonth": 0
        },
        {
            "ByYear": true,
            "beginYear": 2025,
            "label": "2025",
            "id": 10,
            "endMonth": 0,
            "endYear": 2025,
            "beginMonth": 0
        }
    ],
    "docLabelThreshold": 31,
    "citations": [
        1,
        1,
        1,
        1,
        1,
        1,
        1,
        2,
        2,
        1,
        1,
        1,
        1,
        1,
        1,
        1,
        1,
        1,
        1,
        1,
        1,
        1,
        1,
        3,
        2,
        1,
        1,
        1,
        1,
        1,
        1,
        1,
        1,
        1,
        2,
        1,
        2,
        1,
        1,
        1,
        1,
        2,
        1,
        1,
        1,
        1,
        1,
        1,
        1,
        1,
        1,
        1,
        1,
        1,
        1,
        1,
        1,
        1,
        1,
        1,
        1,
        1,
        1,
        1,
        2,
        1,
        1,
        2,
        1,
        1,
        1,
        1,
        1,
        1,
        1,
        1,
        1,
        1,
        1,
        1,
        1,
        2,
        1,
        2,
        1,
        1,
        1,
        1,
        1,
        1,
        1,
        1,
        1,
        8,
        1,
        1,
        2,
        1,
        1,
        1,
        1,
        1,
        2,
        1,
        1,
        1,
        1,
        1,
        1,
        1,
        1,
        1,
        2,
        1,
        1,
        1,
        37,
        1,
        1,
        1,
        1,
        1,
        1,
        1,
        1,
        1,
        2,
        1,
        1,
        1,
        1,
        1,
        2,
        1,
        1,
        1,
        2,
        1,
        1,
        1,
        1,
        1,
        1,
        1,
        1,
        1,
        1,
        1,
        1,
        1,
        1,
        1,
        3,
        1,
        1,
        2,
        1,
        1,
        1,
        2,
        1,
        1,
        1,
        1,
        1,
        3,
        1,
        1,
        1,
        1,
        1,
        1,
        6,
        1,
        1,
        2,
        1,
        1,
        1,
        7,
        2,
        1,
        1,
        1,
        2,
        1,
        1,
        1,
        1,
        1,
        1,
        1,
        1,
        2,
        1,
        1,
        1,
        1,
        2,
        2,
        1,
        1,
        1,
        1,
        1,
        1,
        1,
        1,
        1,
        1,
        1,
        1,
        1,
        1,
        1,
        1,
        1,
        1,
        1,
        1,
        1,
        4,
        1,
        1,
        1,
        2,
        1,
        3,
        1,
        5,
        1,
        1,
        1,
        1,
        1,
        1,
        1,
        1,
        11,
        1,
        1,
        1,
        1,
        1,
        1,
        1,
        1,
        1,
        1,
        1
    ],
    "partition": [
        [
            0,
            1,
            2,
            5,
            12,
            20,
            21,
            33,
            36,
            58,
            64,
            78,
            83,
            94,
            96,
            103,
            108,
            115,
            116,
            123,
            129,
            132,
            136,
            139,
            151,
            161,
            162,
            165,
            171,
            183,
            185,
            187,
            197,
            213,
            227,
            239,
            240,
            241,
            245,
            246
        ],
        [
            7,
            10,
            14,
            18,
            23,
            29,
            38,
            48,
            50,
            53,
            54,
            56,
            68,
            73,
            87,
            90,
            107,
            112,
            119,
            125,
            127,
            137,
            140,
            144,
            146,
            147,
            182,
            191,
            203,
            214,
            217,
            224,
            230,
            238,
            243
        ],
        [
            4,
            19,
            24,
            30,
            39,
            42,
            44,
            45,
            47,
            57,
            67,
            81,
            93,
            105,
            122,
            156,
            159,
            164,
            172,
            175,
            192,
            195,
            205,
            216,
            218,
            220,
            222,
            223,
            231
        ],
        [
            15,
            22,
            27,
            62,
            82,
            95,
            158,
            167,
            173,
            181,
            184,
            212,
            219,
            221,
            225,
            235,
            242
        ],
        [
            17,
            40,
            41,
            51,
            59,
            61,
            80,
            84,
            85,
            100,
            126,
            179,
            193,
            232
        ],
        [
            6,
            25,
            49,
            101,
            135,
            169,
            196,
            198,
            210,
            226
        ],
        [
            46,
            77,
            142,
            150,
            157,
            177,
            190,
            202,
            229
        ],
        [
            69,
            91,
            131,
            141,
            145,
            153,
            160,
            200,
            237
        ],
        [
            8,
            52,
            88,
            168,
            178,
            228,
            234,
            248
        ],
        [
            28,
            74,
            110,
            130,
            152,
            189,
            194,
            201
        ],
        [
            34,
            66,
            75,
            104,
            133,
            199,
            207
        ],
        [
            109,
            114,
            120,
            148,
            174,
            176,
            188
        ],
        [
            13,
            55,
            60,
            98,
            138
        ],
        [
            26,
            37,
            134,
            143,
            206
        ],
        [
            43,
            76,
            79,
            113
        ],
        [
            97,
            118,
            208,
            244
        ],
        [
            9,
            106,
            186,
            215
        ],
        [
            92,
            102,
            155,
            166
        ],
        [
            180,
            209,
            247,
            249
        ],
        [
            72,
            121,
            170
        ],
        [
            3,
            32
        ],
        [
            11,
            154
        ],
        [
            63,
            233
        ],
        [
            65,
            89
        ],
        [
            31,
            86
        ],
        [
            35,
            99
        ],
        [
            71,
            124
        ],
        [
            16,
            149
        ],
        [70],
        [111],
        [117],
        [128],
        [163],
        [204],
        [211],
        [236]
    ],
    "nodes": [
        {
            "labelPosition_y": -262,
            "labelPosition_x": 90,
            "optimizedLabelPosition_x": -17,
            "color": {
                "red": 220,
                "green": 220,
                "blue": 220,
                "alpha": 250
            },
            "degree": 3,
            "label": "三语教育",
            "article": {
                "DE": "教学能力; 基础教育; 外语教师; 三语教育",
                "localCites": 1,
                "AU": "@PHRASE三语教育",
                "yearCited": {"2020.0": ["杨旭, 2020, 云南师范大学学报(哲学社会科学版), V52, P41"]},
                "VL": "0",
                "PY": "2020",
                "SO": "SO",
                "Key": "@PHRASE三语教育",
                "BP": "0",
                "TC": "1.0",
                "DOI": ""
            },
            "size": 1,
            "centrality": 0,
            "x": 90.77293395996094,
            "y": -262.0809631347656,
            "id": "0",
            "key": "@PHRASE三语教育",
            "optimizedLabelPosition_y": -155,
            "cid": 0
        },
        {
            "labelPosition_y": -87,
            "labelPosition_x": 20,
            "optimizedLabelPosition_x": -42,
            "color": {
                "red": 220,
                "green": 220,
                "blue": 220,
                "alpha": 250
            },
            "degree": 3,
            "label": "出路",
            "article": {
                "DE": "民族地区; 理科教育; 现状; 问题; 原因; 出路",
                "localCites": 1,
                "AU": "@PHRASE出路",
                "yearCited": {"2018.0": ["马启龙, 2018, 民族教育研究, V29, P37, DOI 10.15946/j.cnki.1001-7178.2018.01.005"]},
                "VL": "0",
                "PY": "2018",
                "SO": "SO",
                "Key": "@PHRASE出路",
                "BP": "0",
                "TC": "1.0",
                "DOI": ""
            },
            "size": 1,
            "centrality": 0,
            "x": 20.029544830322266,
            "y": -87.38932037353516,
            "id": "1",
            "key": "@PHRASE出路",
            "optimizedLabelPosition_y": -86,
            "cid": 0
        },
        {
            "labelPosition_y": 24,
            "labelPosition_x": 2,
            "optimizedLabelPosition_x": -45,
            "color": {
                "red": 220,
                "green": 220,
                "blue": 220,
                "alpha": 250
            },
            "degree": 4,
            "label": "创客教育",
            "article": {
                "DE": "民族地区; 创客教师; 中小学; 创客教育",
                "localCites": 1,
                "AU": "@PHRASE创客教育",
                "yearCited": {"2022.0": ["王秀成, 2022, 学术探索, V, P150"]},
                "VL": "0",
                "PY": "2022",
                "SO": "SO",
                "Key": "@PHRASE创客教育",
                "BP": "0",
                "TC": "1.0",
                "DOI": ""
            },
            "size": 1,
            "centrality": 0,
            "x": 2.991950750350952,
            "y": 24.654361724853516,
            "id": "2",
            "key": "@PHRASE创客教育",
            "optimizedLabelPosition_y": 0,
            "cid": 0
        },
        {
            "size": 1,
            "color": {
                "red": 192,
                "green": 192,
                "blue": 192,
                "alpha": 255
            },
            "centrality": 0,
            "degree": 1,
            "x": 670.065673828125,
            "y": 1026.583740234375,
            "id": "3",
            "label": "养管理",
            "key": "@PHRASE养管理",
            "article": {
                "DE": "卓越幼儿教师; 蒙古族; 人才培; 养管理",
                "localCites": 1,
                "AU": "@PHRASE养管理",
                "yearCited": {"2017.0": ["杜春娟, 2017, 宏观经济管理, V0, P328, DOI 10.19709/j.cnki.11-3199/f.2017.s1.185"]},
                "VL": "0",
                "PY": "2017",
                "SO": "SO",
                "Key": "@PHRASE养管理",
                "BP": "0",
                "TC": "1.0",
                "DOI": ""
            },
            "cid": 20
        },
        {
            "labelPosition_y": -25,
            "labelPosition_x": -285,
            "optimizedLabelPosition_x": -243,
            "color": {
                "red": 119,
                "green": 119,
                "blue": 247,
                "alpha": 250
            },
            "degree": 5,
            "label": "理科学习",
            "article": {
                "DE": "少数民族; 语言-教学模式; 理科学习; 语言和文化适宜",
                "localCites": 1,
                "AU": "@PHRASE理科学习",
                "yearCited": {"2015.0": ["郑新蓉, 2015, 教育学报, V11, P63, DOI 10.14082/j.cnki.1673-1298.2015.01.009"]},
                "VL": "0",
                "PY": "2015",
                "SO": "SO",
                "Key": "@PHRASE理科学习",
                "BP": "0",
                "TC": "1.0",
                "DOI": ""
            },
            "size": 1,
            "centrality": 0,
            "x": -285.5248718261719,
            "y": -25.12899398803711,
            "id": "4",
            "key": "@PHRASE理科学习",
            "optimizedLabelPosition_y": 163,
            "cid": 2
        },
        {
            "labelPosition_y": -26,
            "labelPosition_x": -71,
            "optimizedLabelPosition_x": -36,
            "color": {
                "red": 220,
                "green": 220,
                "blue": 220,
                "alpha": 250
            },
            "degree": 4,
            "label": "张智林",
            "article": {
                "DE": "民族地区; 特岗教师; 情绪地理学; 教育民族志",
                "localCites": 1,
                "AU": "张智林",
                "yearCited": {"2025.0": ["张智林, 2025, 教师教育研究, V37, P61, DOI 10.13445/j.cnki.t.e.r.2025.01.012"]},
                "VL": "0",
                "PY": "2025",
                "SO": "SO",
                "Key": "张智林",
                "BP": "0",
                "TC": "1.0",
                "DOI": ""
            },
            "size": 1,
            "centrality": 0,
            "x": -71.97383117675781,
            "y": -26.490903854370117,
            "id": "5",
            "key": "张智林",
            "optimizedLabelPosition_y": -47,
            "cid": 0
        },
        {
            "labelPosition_y": -193,
            "labelPosition_x": -127,
            "optimizedLabelPosition_x": -172,
            "color": {
                "red": 180,
                "green": 180,
                "blue": 38,
                "alpha": 250
            },
            "degree": 8,
            "label": "张廷艳",
            "article": {
                "DE": "民族地区; 数学教育; mpck; 课堂教学质量; 数学学业成绩; 多层线性模型",
                "localCites": 1,
                "AU": "张廷艳",
                "yearCited": {"2025.0": ["张廷艳, 2025, 民族教育研究, V36, P122, DOI 10.15946/j.cnki.1001-7178.20250124.002"]},
                "VL": "0",
                "PY": "2025",
                "SO": "SO",
                "Key": "张廷艳",
                "BP": "0",
                "TC": "1.0",
                "DOI": ""
            },
            "size": 1,
            "centrality": 0.0034762714977538685,
            "x": -127.1500473022461,
            "y": -193.1052703857422,
            "id": "6",
            "key": "张廷艳",
            "optimizedLabelPosition_y": -142,
            "cid": 5
        },
        {
            "labelPosition_y": 183,
            "labelPosition_x": -169,
            "optimizedLabelPosition_x": -96,
            "color": {
                "red": 247,
                "green": 247,
                "blue": 143,
                "alpha": 250
            },
            "degree": 4,
            "label": "曾煜",
            "article": {
                "DE": "民国时期; 边疆民族地区; 教师教育",
                "localCites": 2,
                "AU": "曾煜",
                "yearCited": {
                    "2015.0": ["曾煜, 2015, 云南师范大学学报(哲学社会科学版), V47, P140"],
                    "2023.0": ["曾煜, 2023, 中国教育学刊, V, P91"]
                },
                "VL": "0",
                "PY": "2015",
                "SO": "SO",
                "Key": "曾煜",
                "BP": "0",
                "TC": "1.0",
                "DOI": ""
            },
            "size": 2,
            "centrality": 0.01094701386189921,
            "x": -169.7066650390625,
            "y": 183.5911865234375,
            "id": "7",
            "key": "曾煜",
            "optimizedLabelPosition_y": 177,
            "cid": 1
        },
        {
            "labelPosition_y": -48,
            "labelPosition_x": 63,
            "optimizedLabelPosition_x": -20,
            "color": {
                "red": 87,
                "green": 87,
                "blue": 207,
                "alpha": 250
            },
            "degree": 9,
            "label": "中央民族大学教育学院",
            "article": {
                "DE": "教育信息技术; 民族地区; 卓越教师; 叙事; 个案",
                "localCites": 2,
                "AU": "中央民族大学教育学院",
                "yearCited": {
                    "2015.0": ["韩雪军, 2015, 现代教育技术, V25, P39"],
                    "2022.0": ["吴明海, 2022, 民族教育研究, V33, P86, DOI 10.15946/j.cnki.1001-7178.20221215.002"]
                },
                "VL": "0",
                "PY": "2015",
                "SO": "SO",
                "Key": "中央民族大学教育学院",
                "BP": "0",
                "TC": "1.0",
                "DOI": ""
            },
            "size": 2,
            "centrality": 0.003433087681655301,
            "x": 63.34381866455078,
            "y": -48.19990158081055,
            "id": "8",
            "key": "中央民族大学教育学院",
            "optimizedLabelPosition_y": 14,
            "cid": 8
        },
        {
            "size": 1,
            "color": {
                "red": 192,
                "green": 192,
                "blue": 192,
                "alpha": 255
            },
            "centrality": 0,
            "degree": 3,
            "x": 850.7881469726562,
            "y": 567.3193969726562,
            "id": "9",
            "label": "国族建设",
            "key": "@PHRASE国族建设",
            "article": {
                "DE": "阿细教师; 边疆教育; 国族建设; 教育实践",
                "localCites": 1,
                "AU": "@PHRASE国族建设",
                "yearCited": {"2019.0": ["陈昱岿, 2019, 教育学术月刊, V, P36, DOI 10.16477/j.cnki.issn1674-2311.2019.05.005"]},
                "VL": "0",
                "PY": "2019",
                "SO": "SO",
                "Key": "@PHRASE国族建设",
                "BP": "0",
                "TC": "1.0",
                "DOI": ""
            },
            "cid": 16
        },
        {
            "labelPosition_y": 119,
            "labelPosition_x": -213,
            "optimizedLabelPosition_x": -156,
            "color": {
                "red": 247,
                "green": 247,
                "blue": 143,
                "alpha": 250
            },
            "degree": 2,
            "label": "地方课程",
            "article": {
                "DE": "地方性知识; 民族师范院校; 教师教育; 地方课程",
                "localCites": 1,
                "AU": "@PHRASE地方课程",
                "yearCited": {"2019.0": ["李明, 2019, 贵州民族研究, V40, P224, DOI 10.13965/j.cnki.gzmzyj10026959.2019.04.048"]},
                "VL": "0",
                "PY": "2019",
                "SO": "SO",
                "Key": "@PHRASE地方课程",
                "BP": "0",
                "TC": "1.0",
                "DOI": ""
            },
            "size": 1,
            "centrality": 0,
            "x": -213.910888671875,
            "y": 119.64311981201172,
            "id": "10",
            "key": "@PHRASE地方课程",
            "optimizedLabelPosition_y": 133,
            "cid": 1
        },
        {
            "size": 1,
            "color": {
                "red": 192,
                "green": 192,
                "blue": 192,
                "alpha": 255
            },
            "centrality": 0,
            "degree": 1,
            "x": 1146.5830078125,
            "y": 450.53509521484375,
            "id": "11",
            "label": "习得",
            "key": "@PHRASE习得",
            "article": {
                "DE": "乡村少数民族教师; 地方性知识; 价值; 习得; 运用路径",
                "localCites": 1,
                "AU": "@PHRASE习得",
                "yearCited": {"2018.0": ["沈晓燕, 2018, 教师教育研究, V30, P8, DOI 10.13445/j.cnki.t.e.r.2018.01.002"]},
                "VL": "0",
                "PY": "2018",
                "SO": "SO",
                "Key": "@PHRASE习得",
                "BP": "0",
                "TC": "1.0",
                "DOI": ""
            },
            "cid": 21
        },
        {
            "labelPosition_y": -113,
            "labelPosition_x": -98,
            "optimizedLabelPosition_x": -145,
            "color": {
                "red": 220,
                "green": 220,
                "blue": 220,
                "alpha": 250
            },
            "degree": 2,
            "label": "智力流动",
            "article": {
                "DE": "智力流动; 民族地区; 教师交流",
                "localCites": 1,
                "AU": "@PHRASE智力流动",
                "yearCited": {"2017.0": ["安富海, 2017, 电化教育研究, V38, P102, DOI 10.13811/j.cnki.eer.2017.09.015"]},
                "VL": "0",
                "PY": "2017",
                "SO": "SO",
                "Key": "@PHRASE智力流动",
                "BP": "0",
                "TC": "1.0",
                "DOI": ""
            },
            "size": 1,
            "centrality": 0,
            "x": -98.72698211669922,
            "y": -113.25720977783203,
            "id": "12",
            "key": "@PHRASE智力流动",
            "optimizedLabelPosition_y": -44,
            "cid": 0
        },
        {
            "size": 1,
            "color": {
                "red": 192,
                "green": 192,
                "blue": 192,
                "alpha": 255
            },
            "centrality": 0,
            "degree": 4,
            "x": 1197.4981689453125,
            "y": 87.62345123291016,
            "id": "13",
            "label": "小学",
            "key": "@PHRASE小学",
            "article": {
                "DE": "小学; 民族音乐教育调查; 认知; 兴趣; 活动参与",
                "localCites": 1,
                "AU": "@PHRASE小学",
                "yearCited": {"2019.0": ["万鸽, 2019, 课程.教材.教法, V39, P114, DOI 10.19877/j.cnki.kcjcjf.2019.02.017"]},
                "VL": "0",
                "PY": "2019",
                "SO": "SO",
                "Key": "@PHRASE小学",
                "BP": "0",
                "TC": "1.0",
                "DOI": ""
            },
            "cid": 12
        },
        {
            "labelPosition_y": 113,
            "labelPosition_x": -88,
            "optimizedLabelPosition_x": -40,
            "color": {
                "red": 247,
                "green": 247,
                "blue": 143,
                "alpha": 250
            },
            "degree": 2,
            "label": "信任",
            "article": {
                "DE": "教师教育; 民族主义教育; 研究; 信任",
                "localCites": 1,
                "AU": "@PHRASE信任",
                "yearCited": {"2016.0": ["王燕红, 2016, 外国中小学教育, V, P43"]},
                "VL": "0",
                "PY": "2016",
                "SO": "SO",
                "Key": "@PHRASE信任",
                "BP": "0",
                "TC": "1.0",
                "DOI": ""
            },
            "size": 1,
            "centrality": 0,
            "x": -88.83308410644531,
            "y": 113.88390350341797,
            "id": "14",
            "key": "@PHRASE信任",
            "optimizedLabelPosition_y": 114,
            "cid": 1
        },
        {
            "labelPosition_y": -96,
            "labelPosition_x": 215,
            "optimizedLabelPosition_x": 139,
            "color": {
                "red": 158,
                "green": 158,
                "blue": 254,
                "alpha": 250
            },
            "degree": 8,
            "label": "校企合作",
            "article": {
                "DE": "卓越工程师; 教育培养; 学科专业建设; 培养理念; 培养标准; 培养方案; 课程建设; 教学改革; 校企合作; 教师队伍; 协同育人",
                "localCites": 1,
                "AU": "@PHRASE校企合作",
                "yearCited": {"2022.0": ["林健, 2022, 中国高教研究, V, P41, DOI 10.16298/j.cnki.1004-3667.2022.06.07"]},
                "VL": "0",
                "PY": "2022",
                "SO": "SO",
                "Key": "@PHRASE校企合作",
                "BP": "0",
                "TC": "1.0",
                "DOI": ""
            },
            "size": 1,
            "centrality": 0,
            "x": 215.27069091796875,
            "y": -96.41962432861328,
            "id": "15",
            "key": "@PHRASE校企合作",
            "optimizedLabelPosition_y": -155,
            "cid": 3
        },
        {
            "size": 1,
            "color": {
                "red": 192,
                "green": 192,
                "blue": 192,
                "alpha": 255
            },
            "centrality": 0,
            "degree": 1,
            "x": -1099.6993408203125,
            "y": 493.000244140625,
            "id": "16",
            "label": "立德树人",
            "key": "@PHRASE立德树人",
            "article": {
                "DE": "思想政治理论课; 时代定位; 意识形态教育; 立德树人",
                "localCites": 1,
                "AU": "@PHRASE立德树人",
                "yearCited": {"2019.0": ["钟飞燕, 2019, 思想教育研究, V, P107"]},
                "VL": "0",
                "PY": "2019",
                "SO": "SO",
                "Key": "@PHRASE立德树人",
                "BP": "0",
                "TC": "1.0",
                "DOI": ""
            },
            "cid": 27
        },
        {
            "labelPosition_y": 48,
            "labelPosition_x": -50,
            "optimizedLabelPosition_x": -84,
            "color": {
                "red": 158,
                "green": 158,
                "blue": 254,
                "alpha": 250
            },
            "degree": 2,
            "label": "模式",
            "article": {
                "DE": "民族地区; 教师; 国家通用语言教学能力; 模式",
                "localCites": 1,
                "AU": "@PHRASE模式",
                "yearCited": {"2021.0": ["张建民, 2021, 云南师范大学学报(哲学社会科学版), V53, P50"]},
                "VL": "0",
                "PY": "2021",
                "SO": "SO",
                "Key": "@PHRASE模式",
                "BP": "0",
                "TC": "1.0",
                "DOI": ""
            },
            "size": 1,
            "centrality": 0,
            "x": -50.764625549316406,
            "y": 48.95077133178711,
            "id": "17",
            "key": "@PHRASE模式",
            "optimizedLabelPosition_y": 147,
            "cid": 4
        },
        {
            "labelPosition_y": 24,
            "labelPosition_x": -131,
            "optimizedLabelPosition_x": -161,
            "color": {
                "red": 247,
                "green": 247,
                "blue": 143,
                "alpha": 250
            },
            "degree": 5,
            "label": "吴立宝",
            "article": {
                "DE": "新时代; 民族地区; 教师教育; 高质量发展",
                "localCites": 1,
                "AU": "吴立宝",
                "yearCited": {"2024.0": ["王光明, 2024, 民族教育研究, V35, P61, DOI 10.15946/j.cnki.1001-7178.20240507.005"]},
                "VL": "0",
                "PY": "2024",
                "SO": "SO",
                "Key": "吴立宝",
                "BP": "0",
                "TC": "1.0",
                "DOI": ""
            },
            "size": 1,
            "centrality": 0,
            "x": -131.0324249267578,
            "y": 24.289836883544922,
            "id": "18",
            "key": "吴立宝",
            "optimizedLabelPosition_y": 47,
            "cid": 1
        },
        {
            "labelPosition_y": -39,
            "labelPosition_x": -117,
            "optimizedLabelPosition_x": -177,
            "color": {
                "red": 119,
                "green": 119,
                "blue": 247,
                "alpha": 250
            },
            "degree": 4,
            "label": "全纳教育",
            "article": {
                "DE": "民族地区; 幼儿教师; 全纳教育; 教育素养; 培养",
                "localCites": 1,
                "AU": "@PHRASE全纳教育",
                "yearCited": {"2016.0": ["刘河燕, 2016, 社会科学家, V, P119"]},
                "VL": "0",
                "PY": "2016",
                "SO": "SO",
                "Key": "@PHRASE全纳教育",
                "BP": "0",
                "TC": "1.0",
                "DOI": ""
            },
            "size": 1,
            "centrality": 0,
            "x": -117.80218505859375,
            "y": -39.28273391723633,
            "id": "19",
            "key": "@PHRASE全纳教育",
            "optimizedLabelPosition_y": 75,
            "cid": 2
        },
        {
            "labelPosition_y": -123,
            "labelPosition_x": -121,
            "optimizedLabelPosition_x": -125,
            "color": {
                "red": 220,
                "green": 220,
                "blue": 220,
                "alpha": 250
            },
            "degree": 2,
            "label": "教育发展",
            "article": {
                "DE": "\u201c组团式\u201d教育援藏; 教育发展; 民族地区",
                "localCites": 1,
                "AU": "@PHRASE教育发展",
                "yearCited": {"2022.0": ["杨明洪, 2022, 湖北民族大学学报(哲学社会科学版), V40, P149, DOI 10.13501/j.cnki.42-1328/c.2022.02.014"]},
                "VL": "0",
                "PY": "2022",
                "SO": "SO",
                "Key": "@PHRASE教育发展",
                "BP": "0",
                "TC": "1.0",
                "DOI": ""
            },
            "size": 1,
            "centrality": 0,
            "x": -121.36427307128906,
            "y": -123.62692260742188,
            "id": "20",
            "key": "@PHRASE教育发展",
            "optimizedLabelPosition_y": -21,
            "cid": 0
        },
        {
            "labelPosition_y": -140,
            "labelPosition_x": 16,
            "optimizedLabelPosition_x": -37,
            "color": {
                "red": 220,
                "green": 220,
                "blue": 220,
                "alpha": 250
            },
            "degree": 3,
            "label": "原因",
            "article": {
                "DE": "民族地区; 理科教育; 现状; 问题; 原因; 出路",
                "localCites": 1,
                "AU": "@PHRASE原因",
                "yearCited": {"2018.0": ["马启龙, 2018, 民族教育研究, V29, P37, DOI 10.15946/j.cnki.1001-7178.2018.01.005"]},
                "VL": "0",
                "PY": "2018",
                "SO": "SO",
                "Key": "@PHRASE原因",
                "BP": "0",
                "TC": "1.0",
                "DOI": ""
            },
            "size": 1,
            "centrality": 0,
            "x": 16.840133666992188,
            "y": -140.26351928710938,
            "id": "21",
            "key": "@PHRASE原因",
            "optimizedLabelPosition_y": -48,
            "cid": 0
        },
        {
            "labelPosition_y": -152,
            "labelPosition_x": 203,
            "optimizedLabelPosition_x": 102,
            "color": {
                "red": 158,
                "green": 158,
                "blue": 254,
                "alpha": 250
            },
            "degree": 8,
            "label": "教育培养",
            "article": {
                "DE": "卓越工程师; 教育培养; 学科专业建设; 培养理念; 培养标准; 培养方案; 课程建设; 教学改革; 校企合作; 教师队伍; 协同育人",
                "localCites": 1,
                "AU": "@PHRASE教育培养",
                "yearCited": {"2022.0": ["林健, 2022, 中国高教研究, V, P41, DOI 10.16298/j.cnki.1004-3667.2022.06.07"]},
                "VL": "0",
                "PY": "2022",
                "SO": "SO",
                "Key": "@PHRASE教育培养",
                "BP": "0",
                "TC": "1.0",
                "DOI": ""
            },
            "size": 1,
            "centrality": 0,
            "x": 203.80384826660156,
            "y": -152.32846069335938,
            "id": "22",
            "key": "@PHRASE教育培养",
            "optimizedLabelPosition_y": -139,
            "cid": 3
        },
        {
            "labelPosition_y": 29,
            "labelPosition_x": -195,
            "optimizedLabelPosition_x": -182,
            "color": {
                "red": 247,
                "green": 247,
                "blue": 143,
                "alpha": 250
            },
            "degree": 9,
            "label": "新时代",
            "article": {
                "DE": "新时代; 高校思想政治教育; 主要矛盾",
                "localCites": 3,
                "AU": "@PHRASE新时代",
                "yearCited": {
                    "2020.0": ["彭正德, 2020, 思想教育研究, V, P45"],
                    "2024.0": ["王光明, 2024, 民族教育研究, V35, P61, DOI 10.15946/j.cnki.1001-7178.20240507.005"],
                    "2023.0": ["郑继超, 2023, 北京体育大学学报, V46, P94, DOI 10.19582/j.cnki.11-3785/g8.2023.02.010"]
                },
                "VL": "0",
                "PY": "2020",
                "SO": "SO",
                "Key": "@PHRASE新时代",
                "BP": "0",
                "TC": "1.0",
                "DOI": ""
            },
            "size": 3,
            "centrality": 0.04320507837802824,
            "x": -195.1490936279297,
            "y": 29.65273666381836,
            "id": "23",
            "key": "@PHRASE新时代",
            "optimizedLabelPosition_y": 72,
            "cid": 1
        },
        {
            "labelPosition_y": -42,
            "labelPosition_x": -267,
            "optimizedLabelPosition_x": -270,
            "color": {
                "red": 119,
                "green": 119,
                "blue": 247,
                "alpha": 250
            },
            "degree": 6,
            "label": "双语教师",
            "article": {
                "DE": "民族教育; 牧区; 双语教师; 教师困境; 职业发展",
                "localCites": 2,
                "AU": "@PHRASE双语教师",
                "yearCited": {
                    "2018.0": ["周晓梅, 2018, 贵州民族研究, V39, P247, DOI 10.13965/j.cnki.gzmzyj10026959.2018.06.055"],
                    "2017.0": ["塔娜, 2017, 民族教育研究, V28, P99, DOI 10.15946/j.cnki.1001-7178.2017.02.016"]
                },
                "VL": "0",
                "PY": "2017",
                "SO": "SO",
                "Key": "@PHRASE双语教师",
                "BP": "0",
                "TC": "1.0",
                "DOI": ""
            },
            "size": 2,
            "centrality": 0.0025640196836678873,
            "x": -267.8558349609375,
            "y": -42.74746322631836,
            "id": "24",
            "key": "@PHRASE双语教师",
            "optimizedLabelPosition_y": 133,
            "cid": 2
        },
        {
            "labelPosition_y": -174,
            "labelPosition_x": -59,
            "optimizedLabelPosition_x": -109,
            "color": {
                "red": 180,
                "green": 180,
                "blue": 38,
                "alpha": 250
            },
            "degree": 3,
            "label": "课程实施",
            "article": {
                "DE": "民族地区; 数学教育; 数学课程标准; 课程实施; \u201c四基\u201d; 教学过程目标",
                "localCites": 1,
                "AU": "@PHRASE课程实施",
                "yearCited": {"2021.0": ["郭衎, 2021, 民族教育研究, V32, P29, DOI 10.15946/j.cnki.1001-7178.2021.01.005"]},
                "VL": "0",
                "PY": "2021",
                "SO": "SO",
                "Key": "@PHRASE课程实施",
                "BP": "0",
                "TC": "1.0",
                "DOI": ""
            },
            "size": 1,
            "centrality": 0,
            "x": -59.73753356933594,
            "y": -174.18421936035156,
            "id": "25",
            "key": "@PHRASE课程实施",
            "optimizedLabelPosition_y": -110,
            "cid": 5
        },
        {
            "size": 1,
            "color": {
                "red": 192,
                "green": 192,
                "blue": 192,
                "alpha": 255
            },
            "centrality": 0,
            "degree": 4,
            "x": 474.4017333984375,
            "y": -907.8049926757812,
            "id": "26",
            "label": "相关性",
            "key": "@PHRASE相关性",
            "article": {
                "DE": "城镇化水平; 不同地域; 女教师数量; 相关性; 女性就业",
                "localCites": 1,
                "AU": "@PHRASE相关性",
                "yearCited": {"2024.0": ["李晓延, 2024, 民族学论丛, V, P110, DOI 10.16023/j.cnki.cn64-1016/c.2024.04.013"]},
                "VL": "0",
                "PY": "2024",
                "SO": "SO",
                "Key": "@PHRASE相关性",
                "BP": "0",
                "TC": "1.0",
                "DOI": ""
            },
            "cid": 13
        },
        {
            "labelPosition_y": -38,
            "labelPosition_x": 304,
            "optimizedLabelPosition_x": 239,
            "color": {
                "red": 158,
                "green": 158,
                "blue": 254,
                "alpha": 250
            },
            "degree": 5,
            "label": "双语政策",
            "article": {
                "DE": "双语教育; 民族和睦; 双语政策",
                "localCites": 1,
                "AU": "@PHRASE双语政策",
                "yearCited": {"2015.0": ["蔡文伯, 2015, 民族教育研究, V26, P16, DOI 10.15946/j.cnki.1001-7178.2015.02.003"]},
                "VL": "0",
                "PY": "2015",
                "SO": "SO",
                "Key": "@PHRASE双语政策",
                "BP": "0",
                "TC": "1.0",
                "DOI": ""
            },
            "size": 1,
            "centrality": 0,
            "x": 304.9490051269531,
            "y": -38.523521423339844,
            "id": "27",
            "key": "@PHRASE双语政策",
            "optimizedLabelPosition_y": -42,
            "cid": 3
        },
        {
            "size": 1,
            "color": {
                "red": 192,
                "green": 192,
                "blue": 192,
                "alpha": 255
            },
            "centrality": 0,
            "degree": 2,
            "x": -788.7908935546875,
            "y": 664.5,
            "id": "28",
            "label": "边缘化",
            "key": "@PHRASE边缘化",
            "article": {
                "DE": "民族音乐; 边缘化; 多元文化",
                "localCites": 1,
                "AU": "@PHRASE边缘化",
                "yearCited": {"2016.0": ["范文彦, 2016, 贵州民族研究, V37, P230, DOI 10.13965/j.cnki.gzmzyj10026959.2016.12.049"]},
                "VL": "0",
                "PY": "2016",
                "SO": "SO",
                "Key": "@PHRASE边缘化",
                "BP": "0",
                "TC": "1.0",
                "DOI": ""
            },
            "cid": 9
        },
        {
            "labelPosition_y": 74,
            "labelPosition_x": -243,
            "optimizedLabelPosition_x": -476,
            "color": {
                "red": 247,
                "green": 247,
                "blue": 143,
                "alpha": 250
            },
            "degree": 3,
            "label": "华东师范大学体育与健康学院暨上海高校\u201c立德树人\u201d人文社会科学重点研究基地体育教育教学研究基地",
            "article": {
                "DE": "新时代; 学校体育; 体育教师教育; 高校公体课教师; 体育教师专业发展",
                "localCites": 1,
                "AU": "华东师范大学体育与健康学院暨上海高校\u201c立德树人\u201d人文社会科学重点研究基地体育教育教学研究基地",
                "yearCited": {"2023.0": ["郑继超, 2023, 北京体育大学学报, V46, P94, DOI 10.19582/j.cnki.11-3785/g8.2023.02.010"]},
                "VL": "0",
                "PY": "2023",
                "SO": "SO",
                "Key": "华东师范大学体育与健康学院暨上海高校\u201c立德树人\u201d人文社会科学重点研究基地体育教育教学研究基地",
                "BP": "0",
                "TC": "1.0",
                "DOI": ""
            },
            "size": 1,
            "centrality": 0,
            "x": -243.38673400878906,
            "y": 74.520751953125,
            "id": "29",
            "key": "华东师范大学体育与健康学院暨上海高校\u201c立德树人\u201d人文社会科学重点研究基地体育教育教学研究基地",
            "optimizedLabelPosition_y": 282,
            "cid": 1
        },
        {
            "labelPosition_y": -11,
            "labelPosition_x": -242,
            "optimizedLabelPosition_x": -194,
            "color": {
                "red": 119,
                "green": 119,
                "blue": 247,
                "alpha": 250
            },
            "degree": 3,
            "label": "欧洲",
            "article": {
                "DE": "欧洲; 双语教师; 少数民族; 培养",
                "localCites": 1,
                "AU": "@PHRASE欧洲",
                "yearCited": {"2018.0": ["周晓梅, 2018, 贵州民族研究, V39, P247, DOI 10.13965/j.cnki.gzmzyj10026959.2018.06.055"]},
                "VL": "0",
                "PY": "2018",
                "SO": "SO",
                "Key": "@PHRASE欧洲",
                "BP": "0",
                "TC": "1.0",
                "DOI": ""
            },
            "size": 1,
            "centrality": 0,
            "x": -242.78648376464844,
            "y": -11.719586372375488,
            "id": "30",
            "key": "@PHRASE欧洲",
            "optimizedLabelPosition_y": 141,
            "cid": 2
        },
        {
            "size": 1,
            "color": {
                "red": 192,
                "green": 192,
                "blue": 192,
                "alpha": 255
            },
            "centrality": 0,
            "degree": 1,
            "x": 831.8016357421875,
            "y": -189.8504638671875,
            "id": "31",
            "label": "四川师范大学教育科学学院",
            "key": "四川师范大学教育科学学院",
            "article": {
                "DE": "中华民族共同体意识; 高中思政课教学; 有效融入",
                "localCites": 1,
                "AU": "四川师范大学教育科学学院",
                "yearCited": {"2025.0": ["顾尔伙, 2025, 四川师范大学学报(社会科学版), V52, P194"]},
                "VL": "0",
                "PY": "2025",
                "SO": "SO",
                "Key": "四川师范大学教育科学学院",
                "BP": "0",
                "TC": "1.0",
                "DOI": ""
            },
            "cid": 24
        },
        {
            "size": 1,
            "color": {
                "red": 192,
                "green": 192,
                "blue": 192,
                "alpha": 255
            },
            "centrality": 0,
            "degree": 1,
            "x": 708.7021484375,
            "y": 989.56298828125,
            "id": "32",
            "label": "人才培",
            "key": "@PHRASE人才培",
            "article": {
                "DE": "卓越幼儿教师; 蒙古族; 人才培; 养管理",
                "localCites": 1,
                "AU": "@PHRASE人才培",
                "yearCited": {"2017.0": ["杜春娟, 2017, 宏观经济管理, V0, P328, DOI 10.19709/j.cnki.11-3199/f.2017.s1.185"]},
                "VL": "0",
                "PY": "2017",
                "SO": "SO",
                "Key": "@PHRASE人才培",
                "BP": "0",
                "TC": "1.0",
                "DOI": ""
            },
            "cid": 20
        },
        {
            "labelPosition_y": -125,
            "labelPosition_x": -70,
            "optimizedLabelPosition_x": -159,
            "color": {
                "red": 220,
                "green": 220,
                "blue": 220,
                "alpha": 250
            },
            "degree": 2,
            "label": "结构模型",
            "article": {
                "DE": "民族地区; 民族地区中小学教师; 专业素养; 结构模型",
                "localCites": 1,
                "AU": "@PHRASE结构模型",
                "yearCited": {"2021.0": ["成丽宁, 2021, 民族教育研究, V32, P129, DOI 10.15946/j.cnki.1001-7178.2021.01.017"]},
                "VL": "0",
                "PY": "2021",
                "SO": "SO",
                "Key": "@PHRASE结构模型",
                "BP": "0",
                "TC": "1.0",
                "DOI": ""
            },
            "size": 1,
            "centrality": 0,
            "x": -70.83573150634766,
            "y": -125.85830688476562,
            "id": "33",
            "key": "@PHRASE结构模型",
            "optimizedLabelPosition_y": -37,
            "cid": 0
        },
        {
            "size": 2,
            "color": {
                "red": 192,
                "green": 192,
                "blue": 192,
                "alpha": 255
            },
            "centrality": 1.94325689856199E-4,
            "degree": 6,
            "x": 534.1598510742188,
            "y": 586.3187255859375,
            "id": "34",
            "label": "田国秀",
            "key": "田国秀",
            "article": {
                "DE": "学校心理教师; 情感劳动; 情感体制; 教育民族志",
                "localCites": 2,
                "AU": "田国秀",
                "yearCited": {"2021.0": [
                    "田国秀, 2021, 华南师范大学学报(社会科学版), V, P70",
                    "田国秀, 2021, 教师教育研究, V33, P68, DOI 10.13445/j.cnki.t.e.r.2021.04.011"
                ]},
                "VL": "0",
                "PY": "2021",
                "SO": "SO",
                "Key": "田国秀",
                "BP": "0",
                "TC": "2.0",
                "DOI": ""
            },
            "cid": 10
        },
        {
            "size": 1,
            "color": {
                "red": 192,
                "green": 192,
                "blue": 192,
                "alpha": 255
            },
            "centrality": 0,
            "degree": 1,
            "x": -1123.1854248046875,
            "y": 144.5101318359375,
            "id": "35",
            "label": "教师特征",
            "key": "@PHRASE教师特征",
            "article": {
                "DE": "少数民族教师; 教师特征; 案例研究",
                "localCites": 1,
                "AU": "@PHRASE教师特征",
                "yearCited": {"2019.0": ["达万吉, 2019, 教师教育研究, V31, P70, DOI 10.13445/j.cnki.t.e.r.2019.06.011"]},
                "VL": "0",
                "PY": "2019",
                "SO": "SO",
                "Key": "@PHRASE教师特征",
                "BP": "0",
                "TC": "1.0",
                "DOI": ""
            },
            "cid": 25
        },
        {
            "labelPosition_y": -137,
            "labelPosition_x": 41,
            "optimizedLabelPosition_x": -86,
            "color": {
                "red": 220,
                "green": 220,
                "blue": 220,
                "alpha": 250
            },
            "degree": 5,
            "label": "教育公平",
            "article": {
                "DE": "教育信息化; 民族地区; 基础教育; 教育公平; 在线教学",
                "localCites": 2,
                "AU": "@PHRASE教育公平",
                "yearCited": {
                    "2022.0": ["万力勇, 2022, 中南民族大学学报(人文社会科学版), V42, P166, DOI 10.19898/j.cnki.42-1704/C.2022.0220"],
                    "2023.0": ["谢永红, 2023, 中小学管理, V, P5"]
                },
                "VL": "0",
                "PY": "2022",
                "SO": "SO",
                "Key": "@PHRASE教育公平",
                "BP": "0",
                "TC": "1.0",
                "DOI": ""
            },
            "size": 2,
            "centrality": 0,
            "x": 41.26678466796875,
            "y": -137.67849731445312,
            "id": "36",
            "key": "@PHRASE教育公平",
            "optimizedLabelPosition_y": -83,
            "cid": 0
        },
        {
            "size": 1,
            "color": {
                "red": 192,
                "green": 192,
                "blue": 192,
                "alpha": 255
            },
            "centrality": 0,
            "degree": 4,
            "x": 468.1492919921875,
            "y": -955.5922241210938,
            "id": "37",
            "label": "宁夏开放大学",
            "key": "宁夏开放大学",
            "article": {
                "DE": "城镇化水平; 不同地域; 女教师数量; 相关性; 女性就业",
                "localCites": 1,
                "AU": "宁夏开放大学",
                "yearCited": {"2024.0": ["李晓延, 2024, 民族学论丛, V, P110, DOI 10.16023/j.cnki.cn64-1016/c.2024.04.013"]},
                "VL": "0",
                "PY": "2024",
                "SO": "SO",
                "Key": "宁夏开放大学",
                "BP": "0",
                "TC": "1.0",
                "DOI": ""
            },
            "cid": 13
        },
        {
            "labelPosition_y": -125,
            "labelPosition_x": -225,
            "optimizedLabelPosition_x": -218,
            "color": {
                "red": 247,
                "green": 247,
                "blue": 143,
                "alpha": 250
            },
            "degree": 3,
            "label": "时晓青",
            "article": {
                "DE": "学前教育; 教师资源配置水平; 指标体系; pls结构方程模型",
                "localCites": 1,
                "AU": "时晓青",
                "yearCited": {"2023.0": ["方建华, 2023, 学前教育研究, V, P36, DOI 10.13861/j.cnki.sece.2023.12.003"]},
                "VL": "0",
                "PY": "2023",
                "SO": "SO",
                "Key": "时晓青",
                "BP": "0",
                "TC": "1.0",
                "DOI": ""
            },
            "size": 1,
            "centrality": 0,
            "x": -225.7578887939453,
            "y": -125.62258911132812,
            "id": "38",
            "key": "时晓青",
            "optimizedLabelPosition_y": 19,
            "cid": 1
        },
        {
            "labelPosition_y": -85,
            "labelPosition_x": -145,
            "optimizedLabelPosition_x": -208,
            "color": {
                "red": 119,
                "green": 119,
                "blue": 247,
                "alpha": 250
            },
            "degree": 4,
            "label": "幼儿教师",
            "article": {
                "DE": "民族地区; 幼儿教师; 全纳教育; 教育素养; 培养",
                "localCites": 1,
                "AU": "@PHRASE幼儿教师",
                "yearCited": {"2016.0": ["刘河燕, 2016, 社会科学家, V, P119"]},
                "VL": "0",
                "PY": "2016",
                "SO": "SO",
                "Key": "@PHRASE幼儿教师",
                "BP": "0",
                "TC": "1.0",
                "DOI": ""
            },
            "size": 1,
            "centrality": 0,
            "x": -145.6110382080078,
            "y": -85.25665283203125,
            "id": "39",
            "key": "@PHRASE幼儿教师",
            "optimizedLabelPosition_y": 63,
            "cid": 2
        },
        {
            "labelPosition_y": 62,
            "labelPosition_x": -186,
            "optimizedLabelPosition_x": -127,
            "color": {
                "red": 158,
                "green": 158,
                "blue": 254,
                "alpha": 250
            },
            "degree": 3,
            "label": "初级中学",
            "article": {
                "DE": "少数民族; 初级中学; 教师; 双语教学能力; 培训",
                "localCites": 1,
                "AU": "@PHRASE初级中学",
                "yearCited": {"2016.0": ["金洪培, 2016, 黑龙江民族丛刊, V, P186, DOI 10.16415/j.cnki.23-1021/c.2016.02.036"]},
                "VL": "0",
                "PY": "2016",
                "SO": "SO",
                "Key": "@PHRASE初级中学",
                "BP": "0",
                "TC": "1.0",
                "DOI": ""
            },
            "size": 1,
            "centrality": 0,
            "x": -186.23355102539062,
            "y": 62.59492111206055,
            "id": "40",
            "key": "@PHRASE初级中学",
            "optimizedLabelPosition_y": 200,
            "cid": 4
        },
        {
            "labelPosition_y": 21,
            "labelPosition_x": -157,
            "optimizedLabelPosition_x": -107,
            "color": {
                "red": 158,
                "green": 158,
                "blue": 254,
                "alpha": 250
            },
            "degree": 4,
            "label": "培训",
            "article": {
                "DE": "少数民族; 初级中学; 教师; 双语教学能力; 培训",
                "localCites": 2,
                "AU": "@PHRASE培训",
                "yearCited": {
                    "2016.0": ["金洪培, 2016, 黑龙江民族丛刊, V, P186, DOI 10.16415/j.cnki.23-1021/c.2016.02.036"],
                    "2018.0": ["潘才奎, 2018, 贵州民族研究, V39, P243, DOI 10.13965/j.cnki.gzmzyj10026959.2018.12.055"]
                },
                "VL": "0",
                "PY": "2016",
                "SO": "SO",
                "Key": "@PHRASE培训",
                "BP": "0",
                "TC": "1.0",
                "DOI": ""
            },
            "size": 2,
            "centrality": 0.009608326435150886,
            "x": -157.5290985107422,
            "y": 21.41610336303711,
            "id": "41",
            "key": "@PHRASE培训",
            "optimizedLabelPosition_y": 160,
            "cid": 4
        },
        {
            "labelPosition_y": -118,
            "labelPosition_x": -303,
            "optimizedLabelPosition_x": -310,
            "color": {
                "red": 119,
                "green": 119,
                "blue": 247,
                "alpha": 250
            },
            "degree": 2,
            "label": "中国人民大学",
            "article": {
                "DE": "民族教育; 民族地区教师; 民族教育政策; 教师政策; 现行政策分析",
                "localCites": 1,
                "AU": "中国人民大学",
                "yearCited": {"2022.0": ["陈立鹏, 2022, 青海民族研究, V33, P194, DOI 10.15899/j.cnki.1005-5681.2022.03.005"]},
                "VL": "0",
                "PY": "2022",
                "SO": "SO",
                "Key": "中国人民大学",
                "BP": "0",
                "TC": "1.0",
                "DOI": ""
            },
            "size": 1,
            "centrality": 0,
            "x": -303.1380615234375,
            "y": -118.7459487915039,
            "id": "42",
            "key": "中国人民大学",
            "optimizedLabelPosition_y": 141,
            "cid": 2
        },
        {
            "size": 1,
            "color": {
                "red": 192,
                "green": 192,
                "blue": 192,
                "alpha": 255
            },
            "centrality": 0,
            "degree": 3,
            "x": 3.2560832500457764,
            "y": -1064.287841796875,
            "id": "43",
            "label": "共性",
            "key": "@PHRASE共性",
            "article": {
                "DE": "国学教育; 媒介素养教育; 共性",
                "localCites": 1,
                "AU": "@PHRASE共性",
                "yearCited": {"2015.0": ["黄洁, 2015, 中国广播电视学刊, V, P87"]},
                "VL": "0",
                "PY": "2015",
                "SO": "SO",
                "Key": "@PHRASE共性",
                "BP": "0",
                "TC": "1.0",
                "DOI": ""
            },
            "cid": 14
        },
        {
            "labelPosition_y": -90,
            "labelPosition_x": -187,
            "optimizedLabelPosition_x": -234,
            "color": {
                "red": 119,
                "green": 119,
                "blue": 247,
                "alpha": 250
            },
            "degree": 4,
            "label": "桑国元",
            "article": {
                "DE": "强师计划; 民族地区; 民族教育; 教师队伍建设",
                "localCites": 1,
                "AU": "桑国元",
                "yearCited": {"2023.0": ["桑国元, 2023, 西北师大学报(社会科学版), V60, P61, DOI 10.16783/j.cnki.nwnus.2023.03.007"]},
                "VL": "0",
                "PY": "2023",
                "SO": "SO",
                "Key": "桑国元",
                "BP": "0",
                "TC": "1.0",
                "DOI": ""
            },
            "size": 1,
            "centrality": 0,
            "x": -187.743896484375,
            "y": -90.30218505859375,
            "id": "44",
            "key": "桑国元",
            "optimizedLabelPosition_y": 74,
            "cid": 2
        },
        {
            "labelPosition_y": 100,
            "labelPosition_x": -410,
            "optimizedLabelPosition_x": -222,
            "color": {
                "red": 119,
                "green": 119,
                "blue": 247,
                "alpha": 250
            },
            "degree": 1,
            "label": "心理建模",
            "article": {
                "DE": "新疆; 国家通用语言文字; 心理建模; 远程教育",
                "localCites": 1,
                "AU": "@PHRASE心理建模",
                "yearCited": {"2020.0": ["刘韵华, 2020, 语言与翻译, V, P71"]},
                "VL": "0",
                "PY": "2020",
                "SO": "SO",
                "Key": "@PHRASE心理建模",
                "BP": "0",
                "TC": "1.0",
                "DOI": ""
            },
            "size": 1,
            "centrality": 0,
            "x": -410.099609375,
            "y": 100.80559539794922,
            "id": "45",
            "key": "@PHRASE心理建模",
            "optimizedLabelPosition_y": 268,
            "cid": 2
        },
        {
            "labelPosition_y": -164,
            "labelPosition_x": -82,
            "optimizedLabelPosition_x": -202,
            "color": {
                "red": 220,
                "green": 220,
                "blue": 220,
                "alpha": 250
            },
            "degree": 6,
            "label": "周红伟",
            "article": {
                "DE": "民族地区; 乡村教师; 教育信念; 终极责任",
                "localCites": 1,
                "AU": "周红伟",
                "yearCited": {"2024.0": ["严秀英, 2024, 民族教育研究, V35, P111, DOI 10.15946/j.cnki.1001-7178.20240709.004"]},
                "VL": "0",
                "PY": "2024",
                "SO": "SO",
                "Key": "周红伟",
                "BP": "0",
                "TC": "1.0",
                "DOI": ""
            },
            "size": 1,
            "centrality": 0,
            "x": -82.03389739990234,
            "y": -164.60340881347656,
            "id": "46",
            "key": "周红伟",
            "optimizedLabelPosition_y": -115,
            "cid": 6
        },
        {
            "labelPosition_y": -50,
            "labelPosition_x": -146,
            "optimizedLabelPosition_x": -191,
            "color": {
                "red": 119,
                "green": 119,
                "blue": 247,
                "alpha": 250
            },
            "degree": 4,
            "label": "教育素养",
            "article": {
                "DE": "民族地区; 幼儿教师; 全纳教育; 教育素养; 培养",
                "localCites": 1,
                "AU": "@PHRASE教育素养",
                "yearCited": {"2016.0": ["刘河燕, 2016, 社会科学家, V, P119"]},
                "VL": "0",
                "PY": "2016",
                "SO": "SO",
                "Key": "@PHRASE教育素养",
                "BP": "0",
                "TC": "1.0",
                "DOI": ""
            },
            "size": 1,
            "centrality": 0,
            "x": -146.4957733154297,
            "y": -50.803794860839844,
            "id": "47",
            "key": "@PHRASE教育素养",
            "optimizedLabelPosition_y": 58,
            "cid": 2
        },
        {
            "labelPosition_y": 127,
            "labelPosition_x": -130,
            "optimizedLabelPosition_x": -53,
            "color": {
                "red": 247,
                "green": 247,
                "blue": 143,
                "alpha": 250
            },
            "degree": 2,
            "label": "研究",
            "article": {
                "DE": "教师教育; 民族主义教育; 研究; 信任",
                "localCites": 1,
                "AU": "@PHRASE研究",
                "yearCited": {"2016.0": ["王燕红, 2016, 外国中小学教育, V, P43"]},
                "VL": "0",
                "PY": "2016",
                "SO": "SO",
                "Key": "@PHRASE研究",
                "BP": "0",
                "TC": "1.0",
                "DOI": ""
            },
            "size": 1,
            "centrality": 0,
            "x": -130.06903076171875,
            "y": 127.25093841552734,
            "id": "48",
            "key": "@PHRASE研究",
            "optimizedLabelPosition_y": 143,
            "cid": 1
        },
        {
            "labelPosition_y": -196,
            "labelPosition_x": -184,
            "optimizedLabelPosition_x": -156,
            "color": {
                "red": 180,
                "green": 180,
                "blue": 38,
                "alpha": 250
            },
            "degree": 7,
            "label": "谭洋",
            "article": {
                "DE": "民族地区; 数学教育; mpck; 课堂教学质量; 数学学业成绩; 多层线性模型",
                "localCites": 1,
                "AU": "谭洋",
                "yearCited": {"2025.0": ["张廷艳, 2025, 民族教育研究, V36, P122, DOI 10.15946/j.cnki.1001-7178.20250124.002"]},
                "VL": "0",
                "PY": "2025",
                "SO": "SO",
                "Key": "谭洋",
                "BP": "0",
                "TC": "1.0",
                "DOI": ""
            },
            "size": 1,
            "centrality": 0,
            "x": -184.71746826171875,
            "y": -196.59478759765625,
            "id": "49",
            "key": "谭洋",
            "optimizedLabelPosition_y": -172,
            "cid": 5
        },
        {
            "labelPosition_y": 111,
            "labelPosition_x": -262,
            "optimizedLabelPosition_x": -243,
            "color": {
                "red": 247,
                "green": 247,
                "blue": 143,
                "alpha": 250
            },
            "degree": 3,
            "label": "学校体育",
            "article": {
                "DE": "新时代; 学校体育; 体育教师教育; 高校公体课教师; 体育教师专业发展",
                "localCites": 1,
                "AU": "@PHRASE学校体育",
                "yearCited": {"2023.0": ["郑继超, 2023, 北京体育大学学报, V46, P94, DOI 10.19582/j.cnki.11-3785/g8.2023.02.010"]},
                "VL": "0",
                "PY": "2023",
                "SO": "SO",
                "Key": "@PHRASE学校体育",
                "BP": "0",
                "TC": "1.0",
                "DOI": ""
            },
            "size": 1,
            "centrality": 0,
            "x": -262.5813293457031,
            "y": 111.80293273925781,
            "id": "50",
            "key": "@PHRASE学校体育",
            "optimizedLabelPosition_y": 62,
            "cid": 1
        },
        {
            "labelPosition_y": 120,
            "labelPosition_x": -40,
            "optimizedLabelPosition_x": -62,
            "color": {
                "red": 158,
                "green": 158,
                "blue": 254,
                "alpha": 250
            },
            "degree": 2,
            "label": "价值追寻",
            "article": {
                "DE": "少数民族地区; 教师; 道德专业化; 价值追寻; 实现方法",
                "localCites": 1,
                "AU": "@PHRASE价值追寻",
                "yearCited": {"2018.0": ["孙荔, 2018, 贵州民族研究, V39, P227, DOI 10.13965/j.cnki.gzmzyj10026959.2018.06.050"]},
                "VL": "0",
                "PY": "2018",
                "SO": "SO",
                "Key": "@PHRASE价值追寻",
                "BP": "0",
                "TC": "1.0",
                "DOI": ""
            },
            "size": 1,
            "centrality": 0,
            "x": -40.02550506591797,
            "y": 120.0622329711914,
            "id": "51",
            "key": "@PHRASE价值追寻",
            "optimizedLabelPosition_y": 247,
            "cid": 4
        },
        {
            "labelPosition_y": -24,
            "labelPosition_x": -1,
            "optimizedLabelPosition_x": -38,
            "color": {
                "red": 87,
                "green": 87,
                "blue": 207,
                "alpha": 250
            },
            "degree": 7,
            "label": "卓越教师",
            "article": {
                "DE": "教育信息技术; 民族地区; 卓越教师; 叙事; 个案",
                "localCites": 1,
                "AU": "@PHRASE卓越教师",
                "yearCited": {"2015.0": ["韩雪军, 2015, 现代教育技术, V25, P39"]},
                "VL": "0",
                "PY": "2015",
                "SO": "SO",
                "Key": "@PHRASE卓越教师",
                "BP": "0",
                "TC": "1.0",
                "DOI": ""
            },
            "size": 1,
            "centrality": 0,
            "x": -1.4537029266357422,
            "y": -24.50322723388672,
            "id": "52",
            "key": "@PHRASE卓越教师",
            "optimizedLabelPosition_y": -2,
            "cid": 8
        },
        {
            "labelPosition_y": 36,
            "labelPosition_x": -114,
            "optimizedLabelPosition_x": -120,
            "color": {
                "red": 247,
                "green": 247,
                "blue": 143,
                "alpha": 250
            },
            "degree": 4,
            "label": "刘沃奇",
            "article": {
                "DE": "民族地区; 教师教育; 教师数字素养; 教师专业发展; 城乡数字资源不均衡",
                "localCites": 1,
                "AU": "刘沃奇",
                "yearCited": {"2024.0": ["袁磊, 2024, 民族教育研究, V35, P117, DOI 10.15946/j.cnki.1001-7178.20240226.006"]},
                "VL": "0",
                "PY": "2024",
                "SO": "SO",
                "Key": "刘沃奇",
                "BP": "0",
                "TC": "1.0",
                "DOI": ""
            },
            "size": 1,
            "centrality": 0,
            "x": -114.52838897705078,
            "y": 36.65907669067383,
            "id": "53",
            "key": "刘沃奇",
            "optimizedLabelPosition_y": 49,
            "cid": 1
        },
        {
            "labelPosition_y": -10,
            "labelPosition_x": -99,
            "optimizedLabelPosition_x": -63,
            "color": {
                "red": 247,
                "green": 247,
                "blue": 143,
                "alpha": 250
            },
            "degree": 4,
            "label": "现代化",
            "article": {
                "DE": "现代化; 民族地区; 教师教育; 区域教育",
                "localCites": 1,
                "AU": "@PHRASE现代化",
                "yearCited": {"2024.0": ["向天成, 2024, 贵州民族研究, V45, P150, DOI 10.13965/j.cnki.gzmzyj10026959.2024.03.022"]},
                "VL": "0",
                "PY": "2024",
                "SO": "SO",
                "Key": "@PHRASE现代化",
                "BP": "0",
                "TC": "1.0",
                "DOI": ""
            },
            "size": 1,
            "centrality": 0,
            "x": -99.24560546875,
            "y": -10.116762161254883,
            "id": "54",
            "key": "@PHRASE现代化",
            "optimizedLabelPosition_y": 68,
            "cid": 1
        },
        {
            "size": 1,
            "color": {
                "red": 192,
                "green": 192,
                "blue": 192,
                "alpha": 255
            },
            "centrality": 0,
            "degree": 4,
            "x": 1144.268798828125,
            "y": 52.44048309326172,
            "id": "55",
            "label": "兴趣",
            "key": "@PHRASE兴趣",
            "article": {
                "DE": "小学; 民族音乐教育调查; 认知; 兴趣; 活动参与",
                "localCites": 1,
                "AU": "@PHRASE兴趣",
                "yearCited": {"2019.0": ["万鸽, 2019, 课程.教材.教法, V39, P114, DOI 10.19877/j.cnki.kcjcjf.2019.02.017"]},
                "VL": "0",
                "PY": "2019",
                "SO": "SO",
                "Key": "@PHRASE兴趣",
                "BP": "0",
                "TC": "1.0",
                "DOI": ""
            },
            "cid": 12
        },
        {
            "labelPosition_y": -144,
            "labelPosition_x": -256,
            "optimizedLabelPosition_x": -242,
            "color": {
                "red": 247,
                "green": 247,
                "blue": 143,
                "alpha": 250
            },
            "degree": 3,
            "label": "方建华",
            "article": {
                "DE": "学前教育; 教师资源配置水平; 指标体系; pls结构方程模型",
                "localCites": 1,
                "AU": "方建华",
                "yearCited": {"2023.0": ["方建华, 2023, 学前教育研究, V, P36, DOI 10.13861/j.cnki.sece.2023.12.003"]},
                "VL": "0",
                "PY": "2023",
                "SO": "SO",
                "Key": "方建华",
                "BP": "0",
                "TC": "1.0",
                "DOI": ""
            },
            "size": 1,
            "centrality": 0,
            "x": -256.5002136230469,
            "y": -144.5561981201172,
            "id": "56",
            "key": "方建华",
            "optimizedLabelPosition_y": 40,
            "cid": 1
        },
        {
            "labelPosition_y": -148,
            "labelPosition_x": -296,
            "optimizedLabelPosition_x": -303,
            "color": {
                "red": 119,
                "green": 119,
                "blue": 247,
                "alpha": 250
            },
            "degree": 2,
            "label": "贫困地区",
            "article": {
                "DE": "民族教育; 贫困地区; 教师发展; 嵌入式发展",
                "localCites": 1,
                "AU": "@PHRASE贫困地区",
                "yearCited": {"2020.0": ["王坤, 2020, 民族教育研究, V31, P41, DOI 10.15946/j.cnki.1001-7178.2020.03.010"]},
                "VL": "0",
                "PY": "2020",
                "SO": "SO",
                "Key": "@PHRASE贫困地区",
                "BP": "0",
                "TC": "1.0",
                "DOI": ""
            },
            "size": 1,
            "centrality": 0,
            "x": -296.9988708496094,
            "y": -148.890380859375,
            "id": "57",
            "key": "@PHRASE贫困地区",
            "optimizedLabelPosition_y": 122,
            "cid": 2
        },
        {
            "labelPosition_y": 10,
            "labelPosition_x": -24,
            "optimizedLabelPosition_x": -82,
            "color": {
                "red": 220,
                "green": 220,
                "blue": 220,
                "alpha": 250
            },
            "degree": 4,
            "label": "程天君",
            "article": {
                "DE": "民族地区; 特岗教师; 情绪地理学; 教育民族志",
                "localCites": 1,
                "AU": "程天君",
                "yearCited": {"2025.0": ["张智林, 2025, 教师教育研究, V37, P61, DOI 10.13445/j.cnki.t.e.r.2025.01.012"]},
                "VL": "0",
                "PY": "2025",
                "SO": "SO",
                "Key": "程天君",
                "BP": "0",
                "TC": "1.0",
                "DOI": ""
            },
            "size": 1,
            "centrality": 0,
            "x": -24.16670799255371,
            "y": 10.839594841003418,
            "id": "58",
            "key": "程天君",
            "optimizedLabelPosition_y": -12,
            "cid": 0
        },
        {
            "labelPosition_y": 85,
            "labelPosition_x": -173,
            "optimizedLabelPosition_x": -121,
            "color": {
                "red": 158,
                "green": 158,
                "blue": 254,
                "alpha": 250
            },
            "degree": 3,
            "label": "海南",
            "article": {
                "DE": "教师; 教学心理; 少数民族; 海南",
                "localCites": 1,
                "AU": "@PHRASE海南",
                "yearCited": {"2017.0": ["唐雯谦, 2017, 贵州民族研究, V38, P211, DOI 10.13965/j.cnki.gzmzyj10026959.2017.02.047"]},
                "VL": "0",
                "PY": "2017",
                "SO": "SO",
                "Key": "@PHRASE海南",
                "BP": "0",
                "TC": "1.0",
                "DOI": ""
            },
            "size": 1,
            "centrality": 0,
            "x": -173.8616943359375,
            "y": 85.1780014038086,
            "id": "59",
            "key": "@PHRASE海南",
            "optimizedLabelPosition_y": 241,
            "cid": 4
        },
        {
            "size": 1,
            "color": {
                "red": 192,
                "green": 192,
                "blue": 192,
                "alpha": 255
            },
            "centrality": 0,
            "degree": 4,
            "x": 1207.4351806640625,
            "y": 50.065589904785156,
            "id": "60",
            "label": "认知",
            "key": "@PHRASE认知",
            "article": {
                "DE": "小学; 民族音乐教育调查; 认知; 兴趣; 活动参与",
                "localCites": 1,
                "AU": "@PHRASE认知",
                "yearCited": {"2019.0": ["万鸽, 2019, 课程.教材.教法, V39, P114, DOI 10.19877/j.cnki.kcjcjf.2019.02.017"]},
                "VL": "0",
                "PY": "2019",
                "SO": "SO",
                "Key": "@PHRASE认知",
                "BP": "0",
                "TC": "1.0",
                "DOI": ""
            },
            "cid": 12
        },
        {
            "labelPosition_y": 255,
            "labelPosition_x": -94,
            "optimizedLabelPosition_x": -48,
            "color": {
                "red": 158,
                "green": 158,
                "blue": 254,
                "alpha": 250
            },
            "degree": 3,
            "label": "教师编制",
            "article": {
                "DE": "民族幼儿园; 师资培训; 教师编制",
                "localCites": 1,
                "AU": "@PHRASE教师编制",
                "yearCited": {"2015.0": ["崔英锦, 2015, 中国教育学刊, V, P93"]},
                "VL": "0",
                "PY": "2015",
                "SO": "SO",
                "Key": "@PHRASE教师编制",
                "BP": "0",
                "TC": "1.0",
                "DOI": ""
            },
            "size": 1,
            "centrality": 0,
            "x": -94.47516632080078,
            "y": 255.5959930419922,
            "id": "61",
            "key": "@PHRASE教师编制",
            "optimizedLabelPosition_y": 309,
            "cid": 4
        },
        {
            "labelPosition_y": -123,
            "labelPosition_x": 223,
            "optimizedLabelPosition_x": 101,
            "color": {
                "red": 158,
                "green": 158,
                "blue": 254,
                "alpha": 250
            },
            "degree": 8,
            "label": "协同育人",
            "article": {
                "DE": "卓越工程师; 教育培养; 学科专业建设; 培养理念; 培养标准; 培养方案; 课程建设; 教学改革; 校企合作; 教师队伍; 协同育人",
                "localCites": 1,
                "AU": "@PHRASE协同育人",
                "yearCited": {"2022.0": ["林健, 2022, 中国高教研究, V, P41, DOI 10.16298/j.cnki.1004-3667.2022.06.07"]},
                "VL": "0",
                "PY": "2022",
                "SO": "SO",
                "Key": "@PHRASE协同育人",
                "BP": "0",
                "TC": "1.0",
                "DOI": ""
            },
            "size": 1,
            "centrality": 0,
            "x": 223.96136474609375,
            "y": -123.93724060058594,
            "id": "62",
            "key": "@PHRASE协同育人",
            "optimizedLabelPosition_y": -96,
            "cid": 3
        },
        {
            "size": 1,
            "color": {
                "red": 192,
                "green": 192,
                "blue": 192,
                "alpha": 255
            },
            "centrality": 0,
            "degree": 1,
            "x": -787.784423828125,
            "y": -636.81884765625,
            "id": "63",
            "label": "文化自觉",
            "key": "@PHRASE文化自觉",
            "article": {
                "DE": "少数民族教师; 专业发展; 文化自觉",
                "localCites": 1,
                "AU": "@PHRASE文化自觉",
                "yearCited": {"2016.0": ["石娟, 2016, 中国教育学刊, V, P96"]},
                "VL": "0",
                "PY": "2016",
                "SO": "SO",
                "Key": "@PHRASE文化自觉",
                "BP": "0",
                "TC": "1.0",
                "DOI": ""
            },
            "cid": 22
        },
        {
            "labelPosition_y": -114,
            "labelPosition_x": 13,
            "optimizedLabelPosition_x": -45,
            "color": {
                "red": 220,
                "green": 220,
                "blue": 220,
                "alpha": 250
            },
            "degree": 6,
            "label": "在线教学",
            "article": {
                "DE": "民族地区; 在线教学; 中小学; 教育信息化",
                "localCites": 2,
                "AU": "@PHRASE在线教学",
                "yearCited": {
                    "2020.0": ["肖林, 2020, 西藏大学学报(社会科学版), V35, P213, DOI 10.16249/j.cnki.1005-5738.2020.04.029"],
                    "2022.0": ["万力勇, 2022, 中南民族大学学报(人文社会科学版), V42, P166, DOI 10.19898/j.cnki.42-1704/C.2022.0220"]
                },
                "VL": "0",
                "PY": "2020",
                "SO": "SO",
                "Key": "@PHRASE在线教学",
                "BP": "0",
                "TC": "1.0",
                "DOI": ""
            },
            "size": 2,
            "centrality": 2.2671330483223215E-4,
            "x": 13.750600814819336,
            "y": -114.23534393310547,
            "id": "64",
            "key": "@PHRASE在线教学",
            "optimizedLabelPosition_y": -85,
            "cid": 0
        },
        {
            "size": 1,
            "color": {
                "red": 192,
                "green": 192,
                "blue": 192,
                "alpha": 255
            },
            "centrality": 0,
            "degree": 1,
            "x": -1057.8502197265625,
            "y": 484.4862060546875,
            "id": "65",
            "label": "课程设置",
            "key": "@PHRASE课程设置",
            "article": {
                "DE": "小学教育专业; 课程设置; 国际趋势",
                "localCites": 1,
                "AU": "@PHRASE课程设置",
                "yearCited": {"2020.0": ["王嘉毅, 2020, 课程.教材.教法, V40, P136, DOI 10.19877/j.cnki.kcjcjf.2020.01.022"]},
                "VL": "0",
                "PY": "2020",
                "SO": "SO",
                "Key": "@PHRASE课程设置",
                "BP": "0",
                "TC": "1.0",
                "DOI": ""
            },
            "cid": 23
        },
        {
            "size": 1,
            "color": {
                "red": 192,
                "green": 192,
                "blue": 192,
                "alpha": 255
            },
            "centrality": 0,
            "degree": 4,
            "x": 576.9302978515625,
            "y": 631.7227783203125,
            "id": "66",
            "label": "情绪困惑",
            "key": "@PHRASE情绪困惑",
            "article": {
                "DE": "初任教师; 情绪困惑; 情绪劳动; 教育民族志",
                "localCites": 1,
                "AU": "@PHRASE情绪困惑",
                "yearCited": {"2021.0": ["田国秀, 2021, 教师教育研究, V33, P68, DOI 10.13445/j.cnki.t.e.r.2021.04.011"]},
                "VL": "0",
                "PY": "2021",
                "SO": "SO",
                "Key": "@PHRASE情绪困惑",
                "BP": "0",
                "TC": "1.0",
                "DOI": ""
            },
            "cid": 10
        },
        {
            "labelPosition_y": -56,
            "labelPosition_x": -292,
            "optimizedLabelPosition_x": -264,
            "color": {
                "red": 119,
                "green": 119,
                "blue": 247,
                "alpha": 250
            },
            "degree": 4,
            "label": "教师政策",
            "article": {
                "DE": "民族教育; 少数民族; 教师政策; 师资队伍建设; 政策分析",
                "localCites": 2,
                "AU": "@PHRASE教师政策",
                "yearCited": {
                    "2021.0": ["吴璇, 2021, 教育发展研究, V41, P52, DOI 10.14121/j.cnki.1008-3855.2021.12.009"],
                    "2022.0": ["陈立鹏, 2022, 青海民族研究, V33, P194, DOI 10.15899/j.cnki.1005-5681.2022.03.005"]
                },
                "VL": "0",
                "PY": "2021",
                "SO": "SO",
                "Key": "@PHRASE教师政策",
                "BP": "0",
                "TC": "1.0",
                "DOI": ""
            },
            "size": 2,
            "centrality": 9.878226891903235E-4,
            "x": -292.6229553222656,
            "y": -56.41090393066406,
            "id": "67",
            "key": "@PHRASE教师政策",
            "optimizedLabelPosition_y": 169,
            "cid": 2
        },
        {
            "labelPosition_y": 3,
            "labelPosition_x": -137,
            "optimizedLabelPosition_x": -115,
            "color": {
                "red": 247,
                "green": 247,
                "blue": 143,
                "alpha": 250
            },
            "degree": 4,
            "label": "向天成",
            "article": {
                "DE": "现代化; 民族地区; 教师教育; 区域教育",
                "localCites": 1,
                "AU": "向天成",
                "yearCited": {"2024.0": ["向天成, 2024, 贵州民族研究, V45, P150, DOI 10.13965/j.cnki.gzmzyj10026959.2024.03.022"]},
                "VL": "0",
                "PY": "2024",
                "SO": "SO",
                "Key": "向天成",
                "BP": "0",
                "TC": "1.0",
                "DOI": ""
            },
            "size": 1,
            "centrality": 0,
            "x": -137.61940002441406,
            "y": 3.2434792518615723,
            "id": "68",
            "key": "向天成",
            "optimizedLabelPosition_y": 69,
            "cid": 1
        },
        {
            "labelPosition_y": -100,
            "labelPosition_x": 0,
            "optimizedLabelPosition_x": -167,
            "color": {
                "red": 235,
                "green": 235,
                "blue": 99,
                "alpha": 250
            },
            "degree": 9,
            "label": "城乡差异",
            "article": {
                "DE": "民族地区; 幼儿; 普通话能力; 城乡差异; 教育质量; 政策建议",
                "localCites": 1,
                "AU": "@PHRASE城乡差异",
                "yearCited": {"2023.0": ["冯江英, 2023, 民族教育研究, V34, P119, DOI 10.15946/j.cnki.1001-7178.20230317.007"]},
                "VL": "0",
                "PY": "2023",
                "SO": "SO",
                "Key": "@PHRASE城乡差异",
                "BP": "0",
                "TC": "1.0",
                "DOI": ""
            },
            "size": 1,
            "centrality": 0,
            "x": -0.6271788477897644,
            "y": -100.10563659667969,
            "id": "69",
            "key": "@PHRASE城乡差异",
            "optimizedLabelPosition_y": -66,
            "cid": 7
        },
        {
            "size": 1,
            "color": {
                "red": 192,
                "green": 192,
                "blue": 192,
                "alpha": 255
            },
            "centrality": 0,
            "degree": 0,
            "x": -1026.571044921875,
            "y": -528.5869140625,
            "id": "70",
            "label": "核心素养",
            "key": "@PHRASE核心素养",
            "article": {
                "DE": "核心素养; 少数民族地区; 双语师范生; 双语教师教育; 课程改革",
                "localCites": 1,
                "AU": "@PHRASE核心素养",
                "yearCited": {"2017.0": ["李适, 2017, 黑龙江高教研究, V, P116"]},
                "VL": "0",
                "PY": "2017",
                "SO": "SO",
                "Key": "@PHRASE核心素养",
                "BP": "0",
                "TC": "1.0",
                "DOI": ""
            },
            "cid": 28
        },
        {
            "size": 1,
            "color": {
                "red": 192,
                "green": 192,
                "blue": 192,
                "alpha": 255
            },
            "centrality": 0,
            "degree": 1,
            "x": 1149.5574951171875,
            "y": -254.9857635498047,
            "id": "71",
            "label": "免费体检",
            "key": "@PHRASE免费体检",
            "article": {
                "DE": "西部少数民族地区; 健康人力资本; 免费体检; 成本效益分析; 健康物品",
                "localCites": 1,
                "AU": "@PHRASE免费体检",
                "yearCited": {"2020.0": ["高佳源, 2020, 世界农业, V, P114, DOI 10.13856/j.cn11-1097/s.2020.08.014"]},
                "VL": "0",
                "PY": "2020",
                "SO": "SO",
                "Key": "@PHRASE免费体检",
                "BP": "0",
                "TC": "1.0",
                "DOI": ""
            },
            "cid": 26
        },
        {
            "size": 1,
            "color": {
                "red": 192,
                "green": 192,
                "blue": 192,
                "alpha": 255
            },
            "centrality": 0,
            "degree": 2,
            "x": -282.49896240234375,
            "y": 1041.4500732421875,
            "id": "72",
            "label": "对策建议",
            "key": "@PHRASE对策建议",
            "article": {
                "DE": "北方民族地区; 大学生创新创业教育; 实证分析; 发展难题; 对策建议",
                "localCites": 1,
                "AU": "@PHRASE对策建议",
                "yearCited": {"2017.0": ["臧伟, 2017, 黑龙江民族丛刊, V, P171, DOI 10.16415/j.cnki.23-1021/c.2017.06.030"]},
                "VL": "0",
                "PY": "2017",
                "SO": "SO",
                "Key": "@PHRASE对策建议",
                "BP": "0",
                "TC": "1.0",
                "DOI": ""
            },
            "cid": 19
        },
        {
            "labelPosition_y": 98,
            "labelPosition_x": -231,
            "optimizedLabelPosition_x": -124,
            "color": {
                "red": 247,
                "green": 247,
                "blue": 143,
                "alpha": 250
            },
            "degree": 3,
            "label": "台湾",
            "article": {
                "DE": "台湾; 少数民族; 教师教育; 教育政策",
                "localCites": 1,
                "AU": "@PHRASE台湾",
                "yearCited": {"2018.0": ["龙雪娜, 2018, 民族学刊, V9, P12"]},
                "VL": "0",
                "PY": "2018",
                "SO": "SO",
                "Key": "@PHRASE台湾",
                "BP": "0",
                "TC": "1.0",
                "DOI": ""
            },
            "size": 1,
            "centrality": 0,
            "x": -231.22898864746094,
            "y": 98.8725814819336,
            "id": "73",
            "key": "@PHRASE台湾",
            "optimizedLabelPosition_y": 167,
            "cid": 1
        },
        {
            "size": 1,
            "color": {
                "red": 192,
                "green": 192,
                "blue": 192,
                "alpha": 255
            },
            "centrality": 0,
            "degree": 5,
            "x": -687.1571655273438,
            "y": 737.647216796875,
            "id": "74",
            "label": "民族教师",
            "key": "@PHRASE民族教师",
            "article": {
                "DE": "民族教师; 教育培训; 多元文化",
                "localCites": 1,
                "AU": "@PHRASE民族教师",
                "yearCited": {"2015.0": ["马晓凤, 2015, 贵州民族研究, V36, P214, DOI 10.13965/j.cnki.gzmzyj10026959.2015.03.051"]},
                "VL": "0",
                "PY": "2015",
                "SO": "SO",
                "Key": "@PHRASE民族教师",
                "BP": "0",
                "TC": "1.0",
                "DOI": ""
            },
            "cid": 9
        },
        {
            "size": 1,
            "color": {
                "red": 192,
                "green": 192,
                "blue": 192,
                "alpha": 255
            },
            "centrality": 0,
            "degree": 4,
            "x": 596.1061401367188,
            "y": 597.6214599609375,
            "id": "75",
            "label": "初任教师",
            "key": "@PHRASE初任教师",
            "article": {
                "DE": "初任教师; 情绪困惑; 情绪劳动; 教育民族志",
                "localCites": 1,
                "AU": "@PHRASE初任教师",
                "yearCited": {"2021.0": ["田国秀, 2021, 教师教育研究, V33, P68, DOI 10.13445/j.cnki.t.e.r.2021.04.011"]},
                "VL": "0",
                "PY": "2021",
                "SO": "SO",
                "Key": "@PHRASE初任教师",
                "BP": "0",
                "TC": "1.0",
                "DOI": ""
            },
            "cid": 10
        },
        {
            "size": 1,
            "color": {
                "red": 192,
                "green": 192,
                "blue": 192,
                "alpha": 255
            },
            "centrality": 0,
            "degree": 3,
            "x": 22.244531631469727,
            "y": -1002.2861938476562,
            "id": "76",
            "label": "黄洁",
            "key": "黄洁",
            "article": {
                "DE": "国学教育; 媒介素养教育; 共性",
                "localCites": 1,
                "AU": "黄洁",
                "yearCited": {"2015.0": ["黄洁, 2015, 中国广播电视学刊, V, P87"]},
                "VL": "0",
                "PY": "2015",
                "SO": "SO",
                "Key": "黄洁",
                "BP": "0",
                "TC": "1.0",
                "DOI": ""
            },
            "cid": 14
        },
        {
            "labelPosition_y": -190,
            "labelPosition_x": -43,
            "optimizedLabelPosition_x": -192,
            "color": {
                "red": 220,
                "green": 220,
                "blue": 220,
                "alpha": 250
            },
            "degree": 6,
            "label": "终极责任",
            "article": {
                "DE": "民族地区; 乡村教师; 教育信念; 终极责任",
                "localCites": 1,
                "AU": "@PHRASE终极责任",
                "yearCited": {"2024.0": ["严秀英, 2024, 民族教育研究, V35, P111, DOI 10.15946/j.cnki.1001-7178.20240709.004"]},
                "VL": "0",
                "PY": "2024",
                "SO": "SO",
                "Key": "@PHRASE终极责任",
                "BP": "0",
                "TC": "1.0",
                "DOI": ""
            },
            "size": 1,
            "centrality": 0,
            "x": -43.311241149902344,
            "y": -190.2161865234375,
            "id": "77",
            "key": "@PHRASE终极责任",
            "optimizedLabelPosition_y": -60,
            "cid": 6
        },
        {
            "labelPosition_y": 1,
            "labelPosition_x": 1,
            "optimizedLabelPosition_x": -80,
            "color": {
                "red": 220,
                "green": 220,
                "blue": 220,
                "alpha": 250
            },
            "degree": 1,
            "label": "政策演进",
            "article": {
                "DE": "民族地区; 教师队伍建设; 政策演进",
                "localCites": 1,
                "AU": "@PHRASE政策演进",
                "yearCited": {"2021.0": ["陈婷, 2021, 民族学刊, V12, P39"]},
                "VL": "0",
                "PY": "2021",
                "SO": "SO",
                "Key": "@PHRASE政策演进",
                "BP": "0",
                "TC": "1.0",
                "DOI": ""
            },
            "size": 1,
            "centrality": 0,
            "x": 1.3449156284332275,
            "y": 1.9863333702087402,
            "id": "78",
            "key": "@PHRASE政策演进",
            "optimizedLabelPosition_y": -1,
            "cid": 0
        },
        {
            "size": 1,
            "color": {
                "red": 192,
                "green": 192,
                "blue": 192,
                "alpha": 255
            },
            "centrality": 0,
            "degree": 3,
            "x": -18.291446685791016,
            "y": -1023.799072265625,
            "id": "79",
            "label": "浙江传媒学院桐乡校区管委会",
            "key": "浙江传媒学院桐乡校区管委会",
            "article": {
                "DE": "国学教育; 媒介素养教育; 共性",
                "localCites": 1,
                "AU": "浙江传媒学院桐乡校区管委会",
                "yearCited": {"2015.0": ["黄洁, 2015, 中国广播电视学刊, V, P87"]},
                "VL": "0",
                "PY": "2015",
                "SO": "SO",
                "Key": "浙江传媒学院桐乡校区管委会",
                "BP": "0",
                "TC": "1.0",
                "DOI": ""
            },
            "cid": 14
        },
        {
            "labelPosition_y": 244,
            "labelPosition_x": -51,
            "optimizedLabelPosition_x": -21,
            "color": {
                "red": 158,
                "green": 158,
                "blue": 254,
                "alpha": 250
            },
            "degree": 3,
            "label": "师资培训",
            "article": {
                "DE": "民族幼儿园; 师资培训; 教师编制",
                "localCites": 1,
                "AU": "@PHRASE师资培训",
                "yearCited": {"2015.0": ["崔英锦, 2015, 中国教育学刊, V, P93"]},
                "VL": "0",
                "PY": "2015",
                "SO": "SO",
                "Key": "@PHRASE师资培训",
                "BP": "0",
                "TC": "1.0",
                "DOI": ""
            },
            "size": 1,
            "centrality": 0,
            "x": -51.013248443603516,
            "y": 244.83531188964844,
            "id": "80",
            "key": "@PHRASE师资培训",
            "optimizedLabelPosition_y": 297,
            "cid": 4
        },
        {
            "labelPosition_y": -31,
            "labelPosition_x": -187,
            "optimizedLabelPosition_x": -180,
            "color": {
                "red": 119,
                "green": 119,
                "blue": 247,
                "alpha": 250
            },
            "degree": 7,
            "label": "培养",
            "article": {
                "DE": "民族地区; 幼儿教师; 全纳教育; 教育素养; 培养",
                "localCites": 2,
                "AU": "@PHRASE培养",
                "yearCited": {
                    "2016.0": ["刘河燕, 2016, 社会科学家, V, P119"],
                    "2018.0": ["周晓梅, 2018, 贵州民族研究, V39, P247, DOI 10.13965/j.cnki.gzmzyj10026959.2018.06.055"]
                },
                "VL": "0",
                "PY": "2016",
                "SO": "SO",
                "Key": "@PHRASE培养",
                "BP": "0",
                "TC": "1.0",
                "DOI": ""
            },
            "size": 2,
            "centrality": 0.01910869481264271,
            "x": -187.1443634033203,
            "y": -31.03348731994629,
            "id": "81",
            "key": "@PHRASE培养",
            "optimizedLabelPosition_y": 100,
            "cid": 2
        },
        {
            "labelPosition_y": -62,
            "labelPosition_x": 216,
            "optimizedLabelPosition_x": 170,
            "color": {
                "red": 158,
                "green": 158,
                "blue": 254,
                "alpha": 250
            },
            "degree": 3,
            "label": "师资开发",
            "article": {
                "DE": "民族教育; 双语教育; 教师队伍; 师资开发; 任职资格; 激励机制",
                "localCites": 1,
                "AU": "@PHRASE师资开发",
                "yearCited": {"2018.0": ["康翠萍, 2018, 中南民族大学学报(人文社会科学版), V38, P52"]},
                "VL": "0",
                "PY": "2018",
                "SO": "SO",
                "Key": "@PHRASE师资开发",
                "BP": "0",
                "TC": "1.0",
                "DOI": ""
            },
            "size": 1,
            "centrality": 0,
            "x": 216.8695831298828,
            "y": -62.070350646972656,
            "id": "82",
            "key": "@PHRASE师资开发",
            "optimizedLabelPosition_y": -40,
            "cid": 3
        },
        {
            "labelPosition_y": -51,
            "labelPosition_x": -97,
            "optimizedLabelPosition_x": -184,
            "color": {
                "red": 220,
                "green": 220,
                "blue": 220,
                "alpha": 250
            },
            "degree": 2,
            "label": "西南大学西南民族教育与心理研究中心",
            "article": {
                "DE": "民族教育; 民族地区; 教师资源配置; 城乡差距; 比较分析",
                "localCites": 2,
                "AU": "西南大学西南民族教育与心理研究中心",
                "yearCited": {"2017.0": [
                    "罗军兵, 2017, 民族教育研究, V28, P103, DOI 10.15946/j.cnki.1001-7178.2017.06.016",
                    "张健, 2017, 教育发展研究, V37, P82, DOI 10.14121/j.cnki.1008-3855.2017.17.017"
                ]},
                "VL": "0",
                "PY": "2017",
                "SO": "SO",
                "Key": "西南大学西南民族教育与心理研究中心",
                "BP": "0",
                "TC": "2.0",
                "DOI": ""
            },
            "size": 2,
            "centrality": 0,
            "x": -97.94965362548828,
            "y": -51.53677749633789,
            "id": "83",
            "key": "西南大学西南民族教育与心理研究中心",
            "optimizedLabelPosition_y": -83,
            "cid": 0
        },
        {
            "labelPosition_y": 157,
            "labelPosition_x": -58,
            "optimizedLabelPosition_x": -26,
            "color": {
                "red": 158,
                "green": 158,
                "blue": 254,
                "alpha": 250
            },
            "degree": 2,
            "label": "实现方法",
            "article": {
                "DE": "少数民族地区; 教师; 道德专业化; 价值追寻; 实现方法",
                "localCites": 1,
                "AU": "@PHRASE实现方法",
                "yearCited": {"2018.0": ["孙荔, 2018, 贵州民族研究, V39, P227, DOI 10.13965/j.cnki.gzmzyj10026959.2018.06.050"]},
                "VL": "0",
                "PY": "2018",
                "SO": "SO",
                "Key": "@PHRASE实现方法",
                "BP": "0",
                "TC": "1.0",
                "DOI": ""
            },
            "size": 1,
            "centrality": 0,
            "x": -58.02714920043945,
            "y": 157.73562622070312,
            "id": "84",
            "key": "@PHRASE实现方法",
            "optimizedLabelPosition_y": 227,
            "cid": 4
        },
        {
            "labelPosition_y": 150,
            "labelPosition_x": -86,
            "optimizedLabelPosition_x": -88,
            "color": {
                "red": 158,
                "green": 158,
                "blue": 254,
                "alpha": 250
            },
            "degree": 3,
            "label": "文化认同",
            "article": {
                "DE": "教师; 文化认同; 铸牢中华民族共同体意识",
                "localCites": 1,
                "AU": "@PHRASE文化认同",
                "yearCited": {"2024.0": ["崔英锦, 2024, 黑龙江民族丛刊, V, P25, DOI 10.16415/j.cnki.23-1021/c.2024.03.017"]},
                "VL": "0",
                "PY": "2024",
                "SO": "SO",
                "Key": "@PHRASE文化认同",
                "BP": "0",
                "TC": "1.0",
                "DOI": ""
            },
            "size": 1,
            "centrality": 0,
            "x": -86.34895324707031,
            "y": 150.9287109375,
            "id": "85",
            "key": "@PHRASE文化认同",
            "optimizedLabelPosition_y": 264,
            "cid": 4
        },
        {
            "size": 1,
            "color": {
                "red": 192,
                "green": 192,
                "blue": 192,
                "alpha": 255
            },
            "centrality": 0,
            "degree": 1,
            "x": 868.22119140625,
            "y": -150.76702880859375,
            "id": "86",
            "label": "顾尔伙",
            "key": "顾尔伙",
            "article": {
                "DE": "中华民族共同体意识; 高中思政课教学; 有效融入",
                "localCites": 1,
                "AU": "顾尔伙",
                "yearCited": {"2025.0": ["顾尔伙, 2025, 四川师范大学学报(社会科学版), V52, P194"]},
                "VL": "0",
                "PY": "2025",
                "SO": "SO",
                "Key": "顾尔伙",
                "BP": "0",
                "TC": "1.0",
                "DOI": ""
            },
            "cid": 24
        },
        {
            "labelPosition_y": 143,
            "labelPosition_x": -223,
            "optimizedLabelPosition_x": -78,
            "color": {
                "red": 247,
                "green": 247,
                "blue": 143,
                "alpha": 250
            },
            "degree": 1,
            "label": "民族院校",
            "article": {
                "DE": "民族院校; \u201c一带一路\u201d; 跨文化交际; 教师教育",
                "localCites": 1,
                "AU": "@PHRASE民族院校",
                "yearCited": {"2020.0": ["张春海, 2020, 民族教育研究, V31, P155, DOI 10.15946/j.cnki.1001-7178.2020.02.021"]},
                "VL": "0",
                "PY": "2020",
                "SO": "SO",
                "Key": "@PHRASE民族院校",
                "BP": "0",
                "TC": "1.0",
                "DOI": ""
            },
            "size": 1,
            "centrality": 0,
            "x": -223.885009765625,
            "y": 143.75021362304688,
            "id": "87",
            "key": "@PHRASE民族院校",
            "optimizedLabelPosition_y": 163,
            "cid": 1
        },
        {
            "labelPosition_y": -86,
            "labelPosition_x": 66,
            "optimizedLabelPosition_x": 18,
            "color": {
                "red": 87,
                "green": 87,
                "blue": 207,
                "alpha": 250
            },
            "degree": 3,
            "label": "中国经验",
            "article": {
                "DE": "中国共产党; 民族地区; 教师队伍; 中国经验; 高质量教育体系",
                "localCites": 1,
                "AU": "@PHRASE中国经验",
                "yearCited": {"2022.0": ["吴明海, 2022, 民族教育研究, V33, P86, DOI 10.15946/j.cnki.1001-7178.20221215.002"]},
                "VL": "0",
                "PY": "2022",
                "SO": "SO",
                "Key": "@PHRASE中国经验",
                "BP": "0",
                "TC": "1.0",
                "DOI": ""
            },
            "size": 1,
            "centrality": 0,
            "x": 66.68807983398438,
            "y": -86.71595764160156,
            "id": "88",
            "key": "@PHRASE中国经验",
            "optimizedLabelPosition_y": -49,
            "cid": 8
        },
        {
            "size": 1,
            "color": {
                "red": 192,
                "green": 192,
                "blue": 192,
                "alpha": 255
            },
            "centrality": 0,
            "degree": 1,
            "x": -1091.124267578125,
            "y": 534.9696655273438,
            "id": "89",
            "label": "国际趋势",
            "key": "@PHRASE国际趋势",
            "article": {
                "DE": "小学教育专业; 课程设置; 国际趋势",
                "localCites": 1,
                "AU": "@PHRASE国际趋势",
                "yearCited": {"2020.0": ["王嘉毅, 2020, 课程.教材.教法, V40, P136, DOI 10.19877/j.cnki.kcjcjf.2020.01.022"]},
                "VL": "0",
                "PY": "2020",
                "SO": "SO",
                "Key": "@PHRASE国际趋势",
                "BP": "0",
                "TC": "1.0",
                "DOI": ""
            },
            "cid": 23
        },
        {
            "labelPosition_y": 163,
            "labelPosition_x": -202,
            "optimizedLabelPosition_x": -86,
            "color": {
                "red": 247,
                "green": 247,
                "blue": 143,
                "alpha": 250
            },
            "degree": 3,
            "label": "办学经验",
            "article": {
                "DE": "教师教育; 人民师范; 民族精神; 办学经验",
                "localCites": 1,
                "AU": "@PHRASE办学经验",
                "yearCited": {"2021.0": ["周彬, 2021, 国家教育行政学院学报, V, P10"]},
                "VL": "0",
                "PY": "2021",
                "SO": "SO",
                "Key": "@PHRASE办学经验",
                "BP": "0",
                "TC": "1.0",
                "DOI": ""
            },
            "size": 1,
            "centrality": 0,
            "x": -202.35206604003906,
            "y": 163.16883850097656,
            "id": "90",
            "key": "@PHRASE办学经验",
            "optimizedLabelPosition_y": 129,
            "cid": 1
        },
        {
            "labelPosition_y": -56,
            "labelPosition_x": -45,
            "optimizedLabelPosition_x": -232,
            "color": {
                "red": 235,
                "green": 235,
                "blue": 99,
                "alpha": 250
            },
            "degree": 9,
            "label": "新疆师范大学教育科学学院",
            "article": {
                "DE": "民族地区; 幼儿; 普通话能力; 城乡差异; 教育质量; 政策建议",
                "localCites": 1,
                "AU": "新疆师范大学教育科学学院",
                "yearCited": {"2023.0": ["冯江英, 2023, 民族教育研究, V34, P119, DOI 10.15946/j.cnki.1001-7178.20230317.007"]},
                "VL": "0",
                "PY": "2023",
                "SO": "SO",
                "Key": "新疆师范大学教育科学学院",
                "BP": "0",
                "TC": "1.0",
                "DOI": ""
            },
            "size": 1,
            "centrality": 0,
            "x": -45.32944107055664,
            "y": -56.128849029541016,
            "id": "91",
            "key": "新疆师范大学教育科学学院",
            "optimizedLabelPosition_y": -51,
            "cid": 7
        },
        {
            "size": 1,
            "color": {
                "red": 192,
                "green": 192,
                "blue": 192,
                "alpha": 255
            },
            "centrality": 0,
            "degree": 2,
            "x": 901.6953125,
            "y": 203.49969482421875,
            "id": "92",
            "label": "教学质量",
            "key": "@PHRASE教学质量",
            "article": {
                "DE": "民族高校; 教学质量; 绩效评价",
                "localCites": 1,
                "AU": "@PHRASE教学质量",
                "yearCited": {"2019.0": ["张志莹, 2019, 北方民族大学学报(哲学社会科学版), V, P72"]},
                "VL": "0",
                "PY": "2019",
                "SO": "SO",
                "Key": "@PHRASE教学质量",
                "BP": "0",
                "TC": "1.0",
                "DOI": ""
            },
            "cid": 17
        },
        {
            "labelPosition_y": 29,
            "labelPosition_x": -244,
            "optimizedLabelPosition_x": -218,
            "color": {
                "red": 119,
                "green": 119,
                "blue": 247,
                "alpha": 250
            },
            "degree": 23,
            "label": "少数民族",
            "article": {
                "DE": "少数民族; 语言-教学模式; 理科学习; 语言和文化适宜",
                "localCites": 8,
                "AU": "@PHRASE少数民族",
                "yearCited": {
                    "2021.0": ["吴璇, 2021, 教育发展研究, V41, P52, DOI 10.14121/j.cnki.1008-3855.2021.12.009"],
                    "2016.0": ["金洪培, 2016, 黑龙江民族丛刊, V, P186, DOI 10.16415/j.cnki.23-1021/c.2016.02.036"],
                    "2015.0": ["郑新蓉, 2015, 教育学报, V11, P63, DOI 10.14082/j.cnki.1673-1298.2015.01.009"],
                    "2018.0": [
                        "周晓梅, 2018, 贵州民族研究, V39, P247, DOI 10.13965/j.cnki.gzmzyj10026959.2018.06.055",
                        "龙雪娜, 2018, 民族学刊, V9, P12"
                    ],
                    "2017.0": [
                        "杨建红, 2017, 中国电化教育, V, P111",
                        "唐雯谦, 2017, 贵州民族研究, V38, P211, DOI 10.13965/j.cnki.gzmzyj10026959.2017.02.047",
                        "吴铁军, 2017, 贵州民族研究, V38, P245, DOI 10.13965/j.cnki.gzmzyj10026959.2017.10.055"
                    ]
                },
                "VL": "0",
                "PY": "2015",
                "SO": "SO",
                "Key": "@PHRASE少数民族",
                "BP": "0",
                "TC": "1.0",
                "DOI": ""
            },
            "size": 8,
            "centrality": 0.09713046522025602,
            "x": -244.05926513671875,
            "y": 29.90400505065918,
            "id": "93",
            "key": "@PHRASE少数民族",
            "optimizedLabelPosition_y": 175,
            "cid": 2
        },
        {
            "labelPosition_y": -35,
            "labelPosition_x": -29,
            "optimizedLabelPosition_x": -51,
            "color": {
                "red": 220,
                "green": 220,
                "blue": 220,
                "alpha": 250
            },
            "degree": 4,
            "label": "特岗教师",
            "article": {
                "DE": "民族地区; 特岗教师; 情绪地理学; 教育民族志",
                "localCites": 1,
                "AU": "@PHRASE特岗教师",
                "yearCited": {"2025.0": ["张智林, 2025, 教师教育研究, V37, P61, DOI 10.13445/j.cnki.t.e.r.2025.01.012"]},
                "VL": "0",
                "PY": "2025",
                "SO": "SO",
                "Key": "@PHRASE特岗教师",
                "BP": "0",
                "TC": "1.0",
                "DOI": ""
            },
            "size": 1,
            "centrality": 0,
            "x": -29.34627914428711,
            "y": -35.209373474121094,
            "id": "94",
            "key": "@PHRASE特岗教师",
            "optimizedLabelPosition_y": -12,
            "cid": 0
        },
        {
            "labelPosition_y": -82,
            "labelPosition_x": 188,
            "optimizedLabelPosition_x": 117,
            "color": {
                "red": 158,
                "green": 158,
                "blue": 254,
                "alpha": 250
            },
            "degree": 8,
            "label": "培养方案",
            "article": {
                "DE": "卓越工程师; 教育培养; 学科专业建设; 培养理念; 培养标准; 培养方案; 课程建设; 教学改革; 校企合作; 教师队伍; 协同育人",
                "localCites": 1,
                "AU": "@PHRASE培养方案",
                "yearCited": {"2022.0": ["林健, 2022, 中国高教研究, V, P41, DOI 10.16298/j.cnki.1004-3667.2022.06.07"]},
                "VL": "0",
                "PY": "2022",
                "SO": "SO",
                "Key": "@PHRASE培养方案",
                "BP": "0",
                "TC": "1.0",
                "DOI": ""
            },
            "size": 1,
            "centrality": 0,
            "x": 188.94088745117188,
            "y": -82.18317413330078,
            "id": "95",
            "key": "@PHRASE培养方案",
            "optimizedLabelPosition_y": -82,
            "cid": 3
        },
        {
            "labelPosition_y": -116,
            "labelPosition_x": 63,
            "optimizedLabelPosition_x": 7,
            "color": {
                "red": 220,
                "green": 220,
                "blue": 220,
                "alpha": 250
            },
            "degree": 4,
            "label": "问题",
            "article": {
                "DE": "民族地区; 理科教育; 现状; 问题; 原因; 出路",
                "localCites": 2,
                "AU": "@PHRASE问题",
                "yearCited": {"2018.0": [
                    "马启龙, 2018, 民族教育研究, V29, P37, DOI 10.15946/j.cnki.1001-7178.2018.01.005",
                    "张辉, 2018, 贵州民族研究, V39, P240, DOI 10.13965/j.cnki.gzmzyj10026959.2018.08.054"
                ]},
                "VL": "0",
                "PY": "2018",
                "SO": "SO",
                "Key": "@PHRASE问题",
                "BP": "0",
                "TC": "2.0",
                "DOI": ""
            },
            "size": 2,
            "centrality": 0.005343955976849687,
            "x": 63.81325912475586,
            "y": -116.45574188232422,
            "id": "96",
            "key": "@PHRASE问题",
            "optimizedLabelPosition_y": -78,
            "cid": 0
        },
        {
            "size": 1,
            "color": {
                "red": 192,
                "green": 192,
                "blue": 192,
                "alpha": 255
            },
            "centrality": 0,
            "degree": 3,
            "x": 406.87982177734375,
            "y": 936.0221557617188,
            "id": "97",
            "label": "对策",
            "key": "@PHRASE对策",
            "article": {
                "DE": "延边地区; 朝鲜族; 教师队伍建设; 困境; 对策",
                "localCites": 1,
                "AU": "@PHRASE对策",
                "yearCited": {"2018.0": ["严秀英, 2018, 延边大学学报(社会科学版), V51, P86, DOI 10.16154/j.cnki.cn22-1025/c.2018.04.011"]},
                "VL": "0",
                "PY": "2018",
                "SO": "SO",
                "Key": "@PHRASE对策",
                "BP": "0",
                "TC": "1.0",
                "DOI": ""
            },
            "cid": 15
        },
        {
            "size": 1,
            "color": {
                "red": 192,
                "green": 192,
                "blue": 192,
                "alpha": 255
            },
            "centrality": 0,
            "degree": 4,
            "x": 1157.96142578125,
            "y": 89.63111877441406,
            "id": "98",
            "label": "活动参与",
            "key": "@PHRASE活动参与",
            "article": {
                "DE": "小学; 民族音乐教育调查; 认知; 兴趣; 活动参与",
                "localCites": 1,
                "AU": "@PHRASE活动参与",
                "yearCited": {"2019.0": ["万鸽, 2019, 课程.教材.教法, V39, P114, DOI 10.19877/j.cnki.kcjcjf.2019.02.017"]},
                "VL": "0",
                "PY": "2019",
                "SO": "SO",
                "Key": "@PHRASE活动参与",
                "BP": "0",
                "TC": "1.0",
                "DOI": ""
            },
            "cid": 12
        },
        {
            "size": 1,
            "color": {
                "red": 192,
                "green": 192,
                "blue": 192,
                "alpha": 255
            },
            "centrality": 0,
            "degree": 1,
            "x": -1076.9482421875,
            "y": 117.70716094970703,
            "id": "99",
            "label": "案例研究",
            "key": "@PHRASE案例研究",
            "article": {
                "DE": "少数民族教师; 教师特征; 案例研究",
                "localCites": 1,
                "AU": "@PHRASE案例研究",
                "yearCited": {"2019.0": ["达万吉, 2019, 教师教育研究, V31, P70, DOI 10.13445/j.cnki.t.e.r.2019.06.011"]},
                "VL": "0",
                "PY": "2019",
                "SO": "SO",
                "Key": "@PHRASE案例研究",
                "BP": "0",
                "TC": "1.0",
                "DOI": ""
            },
            "cid": 25
        },
        {
            "labelPosition_y": 30,
            "labelPosition_x": -66,
            "optimizedLabelPosition_x": -70,
            "color": {
                "red": 158,
                "green": 158,
                "blue": 254,
                "alpha": 250
            },
            "degree": 2,
            "label": "具身认知",
            "article": {
                "DE": "民族地区; 教师; 文化互动胜任力; 具身认知",
                "localCites": 1,
                "AU": "@PHRASE具身认知",
                "yearCited": {"2020.0": ["国建文, 2020, 教师教育研究, V32, P47, DOI 10.13445/j.cnki.t.e.r.2020.03.007"]},
                "VL": "0",
                "PY": "2020",
                "SO": "SO",
                "Key": "@PHRASE具身认知",
                "BP": "0",
                "TC": "1.0",
                "DOI": ""
            },
            "size": 1,
            "centrality": 0,
            "x": -66.4951171875,
            "y": 30.955692291259766,
            "id": "100",
            "key": "@PHRASE具身认知",
            "optimizedLabelPosition_y": 150,
            "cid": 4
        },
        {
            "labelPosition_y": -138,
            "labelPosition_x": -155,
            "optimizedLabelPosition_x": -151,
            "color": {
                "red": 180,
                "green": 180,
                "blue": 38,
                "alpha": 250
            },
            "degree": 8,
            "label": "董宇航",
            "article": {
                "DE": "民族地区; 数学教育; mpck; 课堂教学质量; 数学学业成绩; 多层线性模型",
                "localCites": 1,
                "AU": "董宇航",
                "yearCited": {"2025.0": ["张廷艳, 2025, 民族教育研究, V36, P122, DOI 10.15946/j.cnki.1001-7178.20250124.002"]},
                "VL": "0",
                "PY": "2025",
                "SO": "SO",
                "Key": "董宇航",
                "BP": "0",
                "TC": "1.0",
                "DOI": ""
            },
            "size": 1,
            "centrality": 0.0034762714977538685,
            "x": -155.4119415283203,
            "y": -138.68093872070312,
            "id": "101",
            "key": "董宇航",
            "optimizedLabelPosition_y": -109,
            "cid": 5
        },
        {
            "size": 2,
            "color": {
                "red": 192,
                "green": 192,
                "blue": 192,
                "alpha": 255
            },
            "centrality": 0,
            "degree": 1,
            "x": 876.2797241210938,
            "y": 100.5699462890625,
            "id": "102",
            "label": "教师评价",
            "key": "@PHRASE教师评价",
            "article": {
                "DE": "教师评价; 继续教育; 队伍建设",
                "localCites": 2,
                "AU": "@PHRASE教师评价",
                "yearCited": {
                    "2021.0": ["高一琼, 2021, 民族教育研究, V32, P11, DOI 10.15946/j.cnki.1001-7178.2021.06.002"],
                    "2017.0": ["洪勇明, 2017, 语言与翻译, V, P89"]
                },
                "VL": "0",
                "PY": "2017",
                "SO": "SO",
                "Key": "@PHRASE教师评价",
                "BP": "0",
                "TC": "1.0",
                "DOI": ""
            },
            "cid": 17
        },
        {
            "labelPosition_y": -104,
            "labelPosition_x": 36,
            "optimizedLabelPosition_x": -45,
            "color": {
                "red": 220,
                "green": 220,
                "blue": 220,
                "alpha": 250
            },
            "degree": 2,
            "label": "四史",
            "article": {
                "DE": "中华民族共同体意识; 民族地区; 四史; 教育方法",
                "localCites": 1,
                "AU": "@PHRASE四史",
                "yearCited": {"2020.0": ["谭林, 2020, 民族学刊, V11, P110"]},
                "VL": "0",
                "PY": "2020",
                "SO": "SO",
                "Key": "@PHRASE四史",
                "BP": "0",
                "TC": "1.0",
                "DOI": ""
            },
            "size": 1,
            "centrality": 0,
            "x": 36.854827880859375,
            "y": -104.09506225585938,
            "id": "103",
            "key": "@PHRASE四史",
            "optimizedLabelPosition_y": -69,
            "cid": 0
        },
        {
            "size": 1,
            "color": {
                "red": 192,
                "green": 192,
                "blue": 192,
                "alpha": 255
            },
            "centrality": 0,
            "degree": 3,
            "x": 490.1462707519531,
            "y": 632.0306396484375,
            "id": "104",
            "label": "情感体制",
            "key": "@PHRASE情感体制",
            "article": {
                "DE": "学校心理教师; 情感劳动; 情感体制; 教育民族志",
                "localCites": 1,
                "AU": "@PHRASE情感体制",
                "yearCited": {"2021.0": ["田国秀, 2021, 华南师范大学学报(社会科学版), V, P70"]},
                "VL": "0",
                "PY": "2021",
                "SO": "SO",
                "Key": "@PHRASE情感体制",
                "BP": "0",
                "TC": "1.0",
                "DOI": ""
            },
            "cid": 10
        },
        {
            "labelPosition_y": 1,
            "labelPosition_x": -266,
            "optimizedLabelPosition_x": -261,
            "color": {
                "red": 119,
                "green": 119,
                "blue": 247,
                "alpha": 250
            },
            "degree": 5,
            "label": "王学男",
            "article": {
                "DE": "少数民族; 语言-教学模式; 理科学习; 语言和文化适宜",
                "localCites": 1,
                "AU": "王学男",
                "yearCited": {"2015.0": ["郑新蓉, 2015, 教育学报, V11, P63, DOI 10.14082/j.cnki.1673-1298.2015.01.009"]},
                "VL": "0",
                "PY": "2015",
                "SO": "SO",
                "Key": "王学男",
                "BP": "0",
                "TC": "1.0",
                "DOI": ""
            },
            "size": 1,
            "centrality": 0,
            "x": -266.4070129394531,
            "y": 1.0725454092025757,
            "id": "105",
            "key": "王学男",
            "optimizedLabelPosition_y": 184,
            "cid": 2
        },
        {
            "size": 1,
            "color": {
                "red": 192,
                "green": 192,
                "blue": 192,
                "alpha": 255
            },
            "centrality": 0,
            "degree": 3,
            "x": 896.0910034179688,
            "y": 560.4204711914062,
            "id": "106",
            "label": "边疆教育",
            "key": "@PHRASE边疆教育",
            "article": {
                "DE": "阿细教师; 边疆教育; 国族建设; 教育实践",
                "localCites": 1,
                "AU": "@PHRASE边疆教育",
                "yearCited": {"2019.0": ["陈昱岿, 2019, 教育学术月刊, V, P36, DOI 10.16477/j.cnki.issn1674-2311.2019.05.005"]},
                "VL": "0",
                "PY": "2019",
                "SO": "SO",
                "Key": "@PHRASE边疆教育",
                "BP": "0",
                "TC": "1.0",
                "DOI": ""
            },
            "cid": 16
        },
        {
            "labelPosition_y": 151,
            "labelPosition_x": -178,
            "optimizedLabelPosition_x": -143,
            "color": {
                "red": 247,
                "green": 247,
                "blue": 143,
                "alpha": 250
            },
            "degree": 2,
            "label": "么加利",
            "article": {
                "DE": "地方性知识; 民族师范院校; 教师教育; 地方课程",
                "localCites": 1,
                "AU": "么加利",
                "yearCited": {"2019.0": ["李明, 2019, 贵州民族研究, V40, P224, DOI 10.13965/j.cnki.gzmzyj10026959.2019.04.048"]},
                "VL": "0",
                "PY": "2019",
                "SO": "SO",
                "Key": "么加利",
                "BP": "0",
                "TC": "1.0",
                "DOI": ""
            },
            "size": 1,
            "centrality": 0,
            "x": -178.6456756591797,
            "y": 151.43093872070312,
            "id": "107",
            "key": "么加利",
            "optimizedLabelPosition_y": 166,
            "cid": 1
        },
        {
            "labelPosition_y": -100,
            "labelPosition_x": -124,
            "optimizedLabelPosition_x": -137,
            "color": {
                "red": 220,
                "green": 220,
                "blue": 220,
                "alpha": 250
            },
            "degree": 2,
            "label": "实践取向",
            "article": {
                "DE": "实践取向; 民族地区; 中小学教师; 特殊素养",
                "localCites": 1,
                "AU": "@PHRASE实践取向",
                "yearCited": {"2017.0": ["罗军兵, 2017, 民族教育研究, V28, P103, DOI 10.15946/j.cnki.1001-7178.2017.06.016"]},
                "VL": "0",
                "PY": "2017",
                "SO": "SO",
                "Key": "@PHRASE实践取向",
                "BP": "0",
                "TC": "1.0",
                "DOI": ""
            },
            "size": 1,
            "centrality": 0,
            "x": -124.52635955810547,
            "y": -100.32939910888672,
            "id": "108",
            "key": "@PHRASE实践取向",
            "optimizedLabelPosition_y": -74,
            "cid": 0
        },
        {
            "size": 1,
            "color": {
                "red": 192,
                "green": 192,
                "blue": 192,
                "alpha": 255
            },
            "centrality": 0,
            "degree": 6,
            "x": 890.7938232421875,
            "y": -459.133544921875,
            "id": "109",
            "label": "黄晶晶",
            "key": "黄晶晶",
            "article": {
                "DE": "内地西藏班; 社会网络; 文化适应; 散插生; 教育民族志",
                "localCites": 1,
                "AU": "黄晶晶",
                "yearCited": {"2015.0": ["张东辉, 2015, 湖南师范大学教育科学学报, V14, P86"]},
                "VL": "0",
                "PY": "2015",
                "SO": "SO",
                "Key": "黄晶晶",
                "BP": "0",
                "TC": "1.0",
                "DOI": ""
            },
            "cid": 11
        },
        {
            "size": 1,
            "color": {
                "red": 192,
                "green": 192,
                "blue": 192,
                "alpha": 255
            },
            "centrality": 0,
            "degree": 5,
            "x": -741.2015380859375,
            "y": 721.9140625,
            "id": "110",
            "label": "教育培训",
            "key": "@PHRASE教育培训",
            "article": {
                "DE": "民族教师; 教育培训; 多元文化",
                "localCites": 1,
                "AU": "@PHRASE教育培训",
                "yearCited": {"2015.0": ["马晓凤, 2015, 贵州民族研究, V36, P214, DOI 10.13965/j.cnki.gzmzyj10026959.2015.03.051"]},
                "VL": "0",
                "PY": "2015",
                "SO": "SO",
                "Key": "@PHRASE教育培训",
                "BP": "0",
                "TC": "1.0",
                "DOI": ""
            },
            "cid": 9
        },
        {
            "size": 1,
            "color": {
                "red": 192,
                "green": 192,
                "blue": 192,
                "alpha": 255
            },
            "centrality": 0,
            "degree": 0,
            "x": -576.939453125,
            "y": 1036.04052734375,
            "id": "111",
            "label": "校际合作",
            "key": "@PHRASE校际合作",
            "article": {
                "DE": "青海; 少数民族音乐教育; 校际合作; 音乐教师",
                "localCites": 1,
                "AU": "@PHRASE校际合作",
                "yearCited": {"2016.0": ["谈云波, 2016, 青海民族研究, V27, P111, DOI 10.15899/j.cnki.1005-5681.2016.04.024"]},
                "VL": "0",
                "PY": "2016",
                "SO": "SO",
                "Key": "@PHRASE校际合作",
                "BP": "0",
                "TC": "1.0",
                "DOI": ""
            },
            "cid": 29
        },
        {
            "labelPosition_y": -61,
            "labelPosition_x": -195,
            "optimizedLabelPosition_x": -195,
            "color": {
                "red": 247,
                "green": 247,
                "blue": 143,
                "alpha": 250
            },
            "degree": 6,
            "label": "学前教育",
            "article": {
                "DE": "双一流; 民族地区; 学前教育; 教师教育",
                "localCites": 2,
                "AU": "@PHRASE学前教育",
                "yearCited": {
                    "2020.0": ["李俐, 2020, 西藏大学学报(社会科学版), V35, P197, DOI 10.16249/j.cnki.1005-5738.2020.01.026"],
                    "2023.0": ["方建华, 2023, 学前教育研究, V, P36, DOI 10.13861/j.cnki.sece.2023.12.003"]
                },
                "VL": "0",
                "PY": "2020",
                "SO": "SO",
                "Key": "@PHRASE学前教育",
                "BP": "0",
                "TC": "1.0",
                "DOI": ""
            },
            "size": 2,
            "centrality": 0.03245239020598523,
            "x": -195.77708435058594,
            "y": -61.82539749145508,
            "id": "112",
            "key": "@PHRASE学前教育",
            "optimizedLabelPosition_y": 44,
            "cid": 1
        },
        {
            "size": 1,
            "color": {
                "red": 192,
                "green": 192,
                "blue": 192,
                "alpha": 255
            },
            "centrality": 0,
            "degree": 3,
            "x": 43.78915023803711,
            "y": -1042.7744140625,
            "id": "113",
            "label": "国学教育",
            "key": "@PHRASE国学教育",
            "article": {
                "DE": "国学教育; 媒介素养教育; 共性",
                "localCites": 1,
                "AU": "@PHRASE国学教育",
                "yearCited": {"2015.0": ["黄洁, 2015, 中国广播电视学刊, V, P87"]},
                "VL": "0",
                "PY": "2015",
                "SO": "SO",
                "Key": "@PHRASE国学教育",
                "BP": "0",
                "TC": "1.0",
                "DOI": ""
            },
            "cid": 14
        },
        {
            "size": 1,
            "color": {
                "red": 192,
                "green": 192,
                "blue": 192,
                "alpha": 255
            },
            "centrality": 0,
            "degree": 6,
            "x": 876.692626953125,
            "y": -521.2522583007812,
            "id": "114",
            "label": "中国人民大学教育学院",
            "key": "中国人民大学教育学院",
            "article": {
                "DE": "内地西藏班; 社会网络; 文化适应; 散插生; 教育民族志",
                "localCites": 1,
                "AU": "中国人民大学教育学院",
                "yearCited": {"2015.0": ["张东辉, 2015, 湖南师范大学教育科学学报, V14, P86"]},
                "VL": "0",
                "PY": "2015",
                "SO": "SO",
                "Key": "中国人民大学教育学院",
                "BP": "0",
                "TC": "1.0",
                "DOI": ""
            },
            "cid": 11
        },
        {
            "labelPosition_y": 34,
            "labelPosition_x": -24,
            "optimizedLabelPosition_x": -55,
            "color": {
                "red": 220,
                "green": 220,
                "blue": 220,
                "alpha": 250
            },
            "degree": 2,
            "label": "农村教育",
            "article": {
                "DE": "民族地区; 农村教育; 小规模学校; 师资建设",
                "localCites": 1,
                "AU": "@PHRASE农村教育",
                "yearCited": {"2016.0": ["林云, 2016, 教育与经济, V, P84"]},
                "VL": "0",
                "PY": "2016",
                "SO": "SO",
                "Key": "@PHRASE农村教育",
                "BP": "0",
                "TC": "1.0",
                "DOI": ""
            },
            "size": 1,
            "centrality": 0,
            "x": -24.37240982055664,
            "y": 34.26760482788086,
            "id": "115",
            "key": "@PHRASE农村教育",
            "optimizedLabelPosition_y": 14,
            "cid": 0
        },
        {
            "labelPosition_y": -71,
            "labelPosition_x": -68,
            "optimizedLabelPosition_x": -127,
            "color": {
                "red": 220,
                "green": 220,
                "blue": 220,
                "alpha": 250
            },
            "degree": 93,
            "label": "民族地区",
            "article": {
                "DE": "教育信息技术; 民族地区; 卓越教师; 叙事; 个案",
                "localCites": 37,
                "AU": "@PHRASE民族地区",
                "yearCited": {
                    "2020.0": [
                        "肖林, 2020, 西藏大学学报(社会科学版), V35, P213, DOI 10.16249/j.cnki.1005-5738.2020.04.029",
                        "蹇世琼, 2020, 民族教育研究, V31, P50, DOI 10.15946/j.cnki.1001-7178.2020.05.008",
                        "国建文, 2020, 教师教育研究, V32, P47, DOI 10.13445/j.cnki.t.e.r.2020.03.007",
                        "谭林, 2020, 民族学刊, V11, P110",
                        "李俐, 2020, 西藏大学学报(社会科学版), V35, P197, DOI 10.16249/j.cnki.1005-5738.2020.01.026"
                    ],
                    "2021.0": [
                        "成丽宁, 2021, 民族教育研究, V32, P129, DOI 10.15946/j.cnki.1001-7178.2021.01.017",
                        "王坤, 2021, 民族教育研究, V32, P122, DOI 10.15946/j.cnki.1001-7178.2021.01.016",
                        "张建民, 2021, 云南师范大学学报(哲学社会科学版), V53, P50",
                        "陈婷, 2021, 民族学刊, V12, P39",
                        "郭衎, 2021, 民族教育研究, V32, P29, DOI 10.15946/j.cnki.1001-7178.2021.01.005"
                    ],
                    "2019.0": [
                        "赵鑫, 2019, 教育研究, V40, P131",
                        "党宝宝, 2019, 民族教育研究, V30, P38, DOI 10.15946/j.cnki.1001-7178.2019.04.005"
                    ],
                    "2016.0": [
                        "刘河燕, 2016, 社会科学家, V, P119",
                        "林云, 2016, 教育与经济, V, P84",
                        "万力勇, 2016, 现代远距离教育, V, P70, DOI 10.13927/j.cnki.yuan.2016.0021"
                    ],
                    "2015.0": ["韩雪军, 2015, 现代教育技术, V25, P39"],
                    "2018.0": [
                        "马启龙, 2018, 民族教育研究, V29, P37, DOI 10.15946/j.cnki.1001-7178.2018.01.005",
                        "潘才奎, 2018, 贵州民族研究, V39, P243, DOI 10.13965/j.cnki.gzmzyj10026959.2018.12.055",
                        "杨军昌, 2018, 贵州民族研究, V39, P241, DOI 10.13965/j.cnki.gzmzyj10026959.2018.09.054",
                        "任胜洪, 2018, 民族教育研究, V29, P18, DOI 10.15946/j.cnki.1001-7178.2018.06.003",
                        "戴妍, 2018, 北方民族大学学报(哲学社会科学版), V, P92"
                    ],
                    "2017.0": [
                        "罗军兵, 2017, 民族教育研究, V28, P103, DOI 10.15946/j.cnki.1001-7178.2017.06.016",
                        "马骍, 2017, 西南民族大学学报(人文社科版), V38, P220",
                        "安富海, 2017, 电化教育研究, V38, P102, DOI 10.13811/j.cnki.eer.2017.09.015"
                    ],
                    "2024.0": [
                        "向天成, 2024, 贵州民族研究, V45, P150, DOI 10.13965/j.cnki.gzmzyj10026959.2024.03.022",
                        "严秀英, 2024, 民族教育研究, V35, P111, DOI 10.15946/j.cnki.1001-7178.20240709.004",
                        "袁磊, 2024, 民族教育研究, V35, P117, DOI 10.15946/j.cnki.1001-7178.20240226.006",
                        "王光明, 2024, 民族教育研究, V35, P61, DOI 10.15946/j.cnki.1001-7178.20240507.005"
                    ],
                    "2025.0": [
                        "张廷艳, 2025, 民族教育研究, V36, P122, DOI 10.15946/j.cnki.1001-7178.20250124.002",
                        "张智林, 2025, 教师教育研究, V37, P61, DOI 10.13445/j.cnki.t.e.r.2025.01.012"
                    ],
                    "2022.0": [
                        "吴明海, 2022, 民族教育研究, V33, P86, DOI 10.15946/j.cnki.1001-7178.20221215.002",
                        "万力勇, 2022, 中南民族大学学报(人文社会科学版), V42, P166, DOI 10.19898/j.cnki.42-1704/C.2022.0220",
                        "张春海, 2022, 教师教育研究, V34, P26, DOI 10.13445/j.cnki.t.e.r.2022.04.003",
                        "王秀成, 2022, 学术探索, V, P150",
                        "杨明洪, 2022, 湖北民族大学学报(哲学社会科学版), V40, P149, DOI 10.13501/j.cnki.42-1328/c.2022.02.014"
                    ],
                    "2023.0": [
                        "桑国元, 2023, 西北师大学报(社会科学版), V60, P61, DOI 10.16783/j.cnki.nwnus.2023.03.007",
                        "冯江英, 2023, 民族教育研究, V34, P119, DOI 10.15946/j.cnki.1001-7178.20230317.007"
                    ]
                },
                "VL": "0",
                "PY": "2015",
                "SO": "SO",
                "Key": "@PHRASE民族地区",
                "BP": "0",
                "TC": "1.0",
                "DOI": ""
            },
            "size": 37,
            "centrality": 0.7804174105696982,
            "x": -68.94499206542969,
            "y": -71.16303253173828,
            "id": "116",
            "key": "@PHRASE民族地区",
            "optimizedLabelPosition_y": -20,
            "cid": 0
        },
        {
            "size": 1,
            "color": {
                "red": 192,
                "green": 192,
                "blue": 192,
                "alpha": 255
            },
            "centrality": 0,
            "degree": 0,
            "x": -835.6898193359375,
            "y": 970.2872924804688,
            "id": "117",
            "label": "新媒体",
            "key": "@PHRASE新媒体",
            "article": {
                "DE": "新媒体; 少数民族地区高校; 思政课教学",
                "localCites": 1,
                "AU": "@PHRASE新媒体",
                "yearCited": {"2020.0": ["于红梅, 2020, 黑龙江民族丛刊, V, P146, DOI 10.16415/j.cnki.23-1021/c.2020.04.023"]},
                "VL": "0",
                "PY": "2020",
                "SO": "SO",
                "Key": "@PHRASE新媒体",
                "BP": "0",
                "TC": "1.0",
                "DOI": ""
            },
            "cid": 30
        },
        {
            "size": 1,
            "color": {
                "red": 192,
                "green": 192,
                "blue": 192,
                "alpha": 255
            },
            "centrality": 0,
            "degree": 3,
            "x": 417.5959777832031,
            "y": 891.4539184570312,
            "id": "118",
            "label": "朝鲜族",
            "key": "@PHRASE朝鲜族",
            "article": {
                "DE": "延边地区; 朝鲜族; 教师队伍建设; 困境; 对策",
                "localCites": 1,
                "AU": "@PHRASE朝鲜族",
                "yearCited": {"2018.0": ["严秀英, 2018, 延边大学学报(社会科学版), V51, P86, DOI 10.16154/j.cnki.cn22-1025/c.2018.04.011"]},
                "VL": "0",
                "PY": "2018",
                "SO": "SO",
                "Key": "@PHRASE朝鲜族",
                "BP": "0",
                "TC": "1.0",
                "DOI": ""
            },
            "cid": 15
        },
        {
            "labelPosition_y": 67,
            "labelPosition_x": -283,
            "optimizedLabelPosition_x": -259,
            "color": {
                "red": 247,
                "green": 247,
                "blue": 143,
                "alpha": 250
            },
            "degree": 3,
            "label": "华中师范大学体育学院",
            "article": {
                "DE": "新时代; 学校体育; 体育教师教育; 高校公体课教师; 体育教师专业发展",
                "localCites": 1,
                "AU": "华中师范大学体育学院",
                "yearCited": {"2023.0": ["郑继超, 2023, 北京体育大学学报, V46, P94, DOI 10.19582/j.cnki.11-3785/g8.2023.02.010"]},
                "VL": "0",
                "PY": "2023",
                "SO": "SO",
                "Key": "华中师范大学体育学院",
                "BP": "0",
                "TC": "1.0",
                "DOI": ""
            },
            "size": 1,
            "centrality": 0,
            "x": -283.8361511230469,
            "y": 67.8947982788086,
            "id": "119",
            "key": "华中师范大学体育学院",
            "optimizedLabelPosition_y": 78,
            "cid": 1
        },
        {
            "size": 1,
            "color": {
                "red": 192,
                "green": 192,
                "blue": 192,
                "alpha": 255
            },
            "centrality": 0,
            "degree": 6,
            "x": 926.656982421875,
            "y": -467.280517578125,
            "id": "120",
            "label": "湖南省长沙市芙蓉区东湖街道办事处",
            "key": "湖南省长沙市芙蓉区东湖街道办事处",
            "article": {
                "DE": "内地西藏班; 社会网络; 文化适应; 散插生; 教育民族志",
                "localCites": 1,
                "AU": "湖南省长沙市芙蓉区东湖街道办事处",
                "yearCited": {"2015.0": ["张东辉, 2015, 湖南师范大学教育科学学报, V14, P86"]},
                "VL": "0",
                "PY": "2015",
                "SO": "SO",
                "Key": "湖南省长沙市芙蓉区东湖街道办事处",
                "BP": "0",
                "TC": "1.0",
                "DOI": ""
            },
            "cid": 11
        },
        {
            "size": 1,
            "color": {
                "red": 192,
                "green": 192,
                "blue": 192,
                "alpha": 255
            },
            "centrality": 0,
            "degree": 2,
            "x": -267.37158203125,
            "y": 990.1761474609375,
            "id": "121",
            "label": "实证分析",
            "key": "@PHRASE实证分析",
            "article": {
                "DE": "北方民族地区; 大学生创新创业教育; 实证分析; 发展难题; 对策建议",
                "localCites": 1,
                "AU": "@PHRASE实证分析",
                "yearCited": {"2017.0": ["臧伟, 2017, 黑龙江民族丛刊, V, P171, DOI 10.16415/j.cnki.23-1021/c.2017.06.030"]},
                "VL": "0",
                "PY": "2017",
                "SO": "SO",
                "Key": "@PHRASE实证分析",
                "BP": "0",
                "TC": "1.0",
                "DOI": ""
            },
            "cid": 19
        },
        {
            "labelPosition_y": -93,
            "labelPosition_x": -303,
            "optimizedLabelPosition_x": -291,
            "color": {
                "red": 119,
                "green": 119,
                "blue": 247,
                "alpha": 250
            },
            "degree": 3,
            "label": "教师困境",
            "article": {
                "DE": "民族教育; 牧区; 双语教师; 教师困境; 职业发展",
                "localCites": 1,
                "AU": "@PHRASE教师困境",
                "yearCited": {"2017.0": ["塔娜, 2017, 民族教育研究, V28, P99, DOI 10.15946/j.cnki.1001-7178.2017.02.016"]},
                "VL": "0",
                "PY": "2017",
                "SO": "SO",
                "Key": "@PHRASE教师困境",
                "BP": "0",
                "TC": "1.0",
                "DOI": ""
            },
            "size": 1,
            "centrality": 0,
            "x": -303.0894470214844,
            "y": -93.4917984008789,
            "id": "122",
            "key": "@PHRASE教师困境",
            "optimizedLabelPosition_y": 150,
            "cid": 2
        },
        {
            "labelPosition_y": -165,
            "labelPosition_x": 8,
            "optimizedLabelPosition_x": -55,
            "color": {
                "red": 220,
                "green": 220,
                "blue": 220,
                "alpha": 250
            },
            "degree": 5,
            "label": "万力勇",
            "article": {
                "DE": "教育信息化; 民族地区; 基础教育; 教育公平; 在线教学",
                "localCites": 1,
                "AU": "万力勇",
                "yearCited": {"2022.0": ["万力勇, 2022, 中南民族大学学报(人文社会科学版), V42, P166, DOI 10.19898/j.cnki.42-1704/C.2022.0220"]},
                "VL": "0",
                "PY": "2022",
                "SO": "SO",
                "Key": "万力勇",
                "BP": "0",
                "TC": "1.0",
                "DOI": ""
            },
            "size": 1,
            "centrality": 0,
            "x": 8.481773376464844,
            "y": -165.9569549560547,
            "id": "123",
            "key": "万力勇",
            "optimizedLabelPosition_y": -104,
            "cid": 0
        },
        {
            "size": 1,
            "color": {
                "red": 192,
                "green": 192,
                "blue": 192,
                "alpha": 255
            },
            "centrality": 0,
            "degree": 1,
            "x": 1105.719482421875,
            "y": -224.35655212402344,
            "id": "124",
            "label": "健康物品",
            "key": "@PHRASE健康物品",
            "article": {
                "DE": "西部少数民族地区; 健康人力资本; 免费体检; 成本效益分析; 健康物品",
                "localCites": 1,
                "AU": "@PHRASE健康物品",
                "yearCited": {"2020.0": ["高佳源, 2020, 世界农业, V, P114, DOI 10.13856/j.cn11-1097/s.2020.08.014"]},
                "VL": "0",
                "PY": "2020",
                "SO": "SO",
                "Key": "@PHRASE健康物品",
                "BP": "0",
                "TC": "1.0",
                "DOI": ""
            },
            "cid": 26
        },
        {
            "labelPosition_y": -6,
            "labelPosition_x": -163,
            "optimizedLabelPosition_x": -229,
            "color": {
                "red": 247,
                "green": 247,
                "blue": 143,
                "alpha": 250
            },
            "degree": 5,
            "label": "天津市教育科学研究院",
            "article": {
                "DE": "新时代; 民族地区; 教师教育; 高质量发展",
                "localCites": 1,
                "AU": "天津市教育科学研究院",
                "yearCited": {"2024.0": ["王光明, 2024, 民族教育研究, V35, P61, DOI 10.15946/j.cnki.1001-7178.20240507.005"]},
                "VL": "0",
                "PY": "2024",
                "SO": "SO",
                "Key": "天津市教育科学研究院",
                "BP": "0",
                "TC": "1.0",
                "DOI": ""
            },
            "size": 1,
            "centrality": 0,
            "x": -163.6529083251953,
            "y": -6.221343994140625,
            "id": "125",
            "key": "天津市教育科学研究院",
            "optimizedLabelPosition_y": 60,
            "cid": 1
        },
        {
            "labelPosition_y": 197,
            "labelPosition_x": -104,
            "optimizedLabelPosition_x": -40,
            "color": {
                "red": 158,
                "green": 158,
                "blue": 254,
                "alpha": 250
            },
            "degree": 5,
            "label": "崔英锦",
            "article": {
                "DE": "民族幼儿园; 师资培训; 教师编制",
                "localCites": 2,
                "AU": "崔英锦",
                "yearCited": {
                    "2015.0": ["崔英锦, 2015, 中国教育学刊, V, P93"],
                    "2024.0": ["崔英锦, 2024, 黑龙江民族丛刊, V, P25, DOI 10.16415/j.cnki.23-1021/c.2024.03.017"]
                },
                "VL": "0",
                "PY": "2015",
                "SO": "SO",
                "Key": "崔英锦",
                "BP": "0",
                "TC": "1.0",
                "DOI": ""
            },
            "size": 2,
            "centrality": 0.010817463401995077,
            "x": -104.83380126953125,
            "y": 197.10386657714844,
            "id": "126",
            "key": "崔英锦",
            "optimizedLabelPosition_y": 264,
            "cid": 4
        },
        {
            "labelPosition_y": 8,
            "labelPosition_x": -85,
            "optimizedLabelPosition_x": -116,
            "color": {
                "red": 247,
                "green": 247,
                "blue": 143,
                "alpha": 250
            },
            "degree": 4,
            "label": "广西师范大学教育学部",
            "article": {
                "DE": "民族地区; 教师教育; 教师数字素养; 教师专业发展; 城乡数字资源不均衡",
                "localCites": 1,
                "AU": "广西师范大学教育学部",
                "yearCited": {"2024.0": ["袁磊, 2024, 民族教育研究, V35, P117, DOI 10.15946/j.cnki.1001-7178.20240226.006"]},
                "VL": "0",
                "PY": "2024",
                "SO": "SO",
                "Key": "广西师范大学教育学部",
                "BP": "0",
                "TC": "1.0",
                "DOI": ""
            },
            "size": 1,
            "centrality": 0,
            "x": -85.4780502319336,
            "y": 8.972273826599121,
            "id": "127",
            "key": "广西师范大学教育学部",
            "optimizedLabelPosition_y": 109,
            "cid": 1
        },
        {
            "size": 1,
            "color": {
                "red": 192,
                "green": 192,
                "blue": 192,
                "alpha": 255
            },
            "centrality": 0,
            "degree": 0,
            "x": 58.3215446472168,
            "y": 1069.86669921875,
            "id": "128",
            "label": "远程教学",
            "key": "@PHRASE远程教学",
            "article": {
                "DE": "边远民族地区教育; 远程教学; 跨越式发展",
                "localCites": 1,
                "AU": "@PHRASE远程教学",
                "yearCited": {"2016.0": ["张杰夫, 2016, 中国电化教育, V, P59"]},
                "VL": "0",
                "PY": "2016",
                "SO": "SO",
                "Key": "@PHRASE远程教学",
                "BP": "0",
                "TC": "1.0",
                "DOI": ""
            },
            "cid": 31
        },
        {
            "labelPosition_y": -67,
            "labelPosition_x": -124,
            "optimizedLabelPosition_x": -277,
            "color": {
                "red": 220,
                "green": 220,
                "blue": 220,
                "alpha": 250
            },
            "degree": 2,
            "label": "云南大学民族学与社会学院",
            "article": {
                "DE": "\u201c组团式\u201d教育援藏; 教育发展; 民族地区",
                "localCites": 1,
                "AU": "云南大学民族学与社会学院",
                "yearCited": {"2022.0": ["杨明洪, 2022, 湖北民族大学学报(哲学社会科学版), V40, P149, DOI 10.13501/j.cnki.42-1328/c.2022.02.014"]},
                "VL": "0",
                "PY": "2022",
                "SO": "SO",
                "Key": "云南大学民族学与社会学院",
                "BP": "0",
                "TC": "1.0",
                "DOI": ""
            },
            "size": 1,
            "centrality": 0,
            "x": -124.34127044677734,
            "y": -67.6924057006836,
            "id": "129",
            "key": "云南大学民族学与社会学院",
            "optimizedLabelPosition_y": -25,
            "cid": 0
        },
        {
            "size": 1,
            "color": {
                "red": 192,
                "green": 192,
                "blue": 192,
                "alpha": 255
            },
            "centrality": 0,
            "degree": 5,
            "x": -719.2307739257812,
            "y": 746.2247924804688,
            "id": "130",
            "label": "马晓凤",
            "key": "马晓凤",
            "article": {
                "DE": "民族教师; 教育培训; 多元文化",
                "localCites": 1,
                "AU": "马晓凤",
                "yearCited": {"2015.0": ["马晓凤, 2015, 贵州民族研究, V36, P214, DOI 10.13965/j.cnki.gzmzyj10026959.2015.03.051"]},
                "VL": "0",
                "PY": "2015",
                "SO": "SO",
                "Key": "马晓凤",
                "BP": "0",
                "TC": "1.0",
                "DOI": ""
            },
            "cid": 9
        },
        {
            "labelPosition_y": -100,
            "labelPosition_x": -70,
            "optimizedLabelPosition_x": -128,
            "color": {
                "red": 235,
                "green": 235,
                "blue": 99,
                "alpha": 250
            },
            "degree": 9,
            "label": "幼儿",
            "article": {
                "DE": "民族地区; 幼儿; 普通话能力; 城乡差异; 教育质量; 政策建议",
                "localCites": 1,
                "AU": "@PHRASE幼儿",
                "yearCited": {"2023.0": ["冯江英, 2023, 民族教育研究, V34, P119, DOI 10.15946/j.cnki.1001-7178.20230317.007"]},
                "VL": "0",
                "PY": "2023",
                "SO": "SO",
                "Key": "@PHRASE幼儿",
                "BP": "0",
                "TC": "1.0",
                "DOI": ""
            },
            "size": 1,
            "centrality": 0,
            "x": -70.20838165283203,
            "y": -100.06001281738281,
            "id": "131",
            "key": "@PHRASE幼儿",
            "optimizedLabelPosition_y": -42,
            "cid": 7
        },
        {
            "labelPosition_y": -38,
            "labelPosition_x": 15,
            "optimizedLabelPosition_x": 7,
            "color": {
                "red": 220,
                "green": 220,
                "blue": 220,
                "alpha": 250
            },
            "degree": 5,
            "label": "中小学",
            "article": {
                "DE": "民族地区; 在线教学; 中小学; 教育信息化",
                "localCites": 2,
                "AU": "@PHRASE中小学",
                "yearCited": {
                    "2020.0": ["肖林, 2020, 西藏大学学报(社会科学版), V35, P213, DOI 10.16249/j.cnki.1005-5738.2020.04.029"],
                    "2022.0": ["王秀成, 2022, 学术探索, V, P150"]
                },
                "VL": "0",
                "PY": "2020",
                "SO": "SO",
                "Key": "@PHRASE中小学",
                "BP": "0",
                "TC": "1.0",
                "DOI": ""
            },
            "size": 2,
            "centrality": 1.6193807488016582E-4,
            "x": 15.634088516235352,
            "y": -38.52768325805664,
            "id": "132",
            "key": "@PHRASE中小学",
            "optimizedLabelPosition_y": -37,
            "cid": 0
        },
        {
            "size": 1,
            "color": {
                "red": 192,
                "green": 192,
                "blue": 192,
                "alpha": 255
            },
            "centrality": 0,
            "degree": 4,
            "x": 570.8287353515625,
            "y": 567.7586059570312,
            "id": "133",
            "label": "情绪劳动",
            "key": "@PHRASE情绪劳动",
            "article": {
                "DE": "初任教师; 情绪困惑; 情绪劳动; 教育民族志",
                "localCites": 1,
                "AU": "@PHRASE情绪劳动",
                "yearCited": {"2021.0": ["田国秀, 2021, 教师教育研究, V33, P68, DOI 10.13445/j.cnki.t.e.r.2021.04.011"]},
                "VL": "0",
                "PY": "2021",
                "SO": "SO",
                "Key": "@PHRASE情绪劳动",
                "BP": "0",
                "TC": "1.0",
                "DOI": ""
            },
            "cid": 10
        },
        {
            "size": 1,
            "color": {
                "red": 192,
                "green": 192,
                "blue": 192,
                "alpha": 255
            },
            "centrality": 0,
            "degree": 4,
            "x": 428.0567932128906,
            "y": -894.546142578125,
            "id": "134",
            "label": "女性就业",
            "key": "@PHRASE女性就业",
            "article": {
                "DE": "城镇化水平; 不同地域; 女教师数量; 相关性; 女性就业",
                "localCites": 1,
                "AU": "@PHRASE女性就业",
                "yearCited": {"2024.0": ["李晓延, 2024, 民族学论丛, V, P110, DOI 10.16023/j.cnki.cn64-1016/c.2024.04.013"]},
                "VL": "0",
                "PY": "2024",
                "SO": "SO",
                "Key": "@PHRASE女性就业",
                "BP": "0",
                "TC": "1.0",
                "DOI": ""
            },
            "cid": 13
        },
        {
            "labelPosition_y": -136,
            "labelPosition_x": -90,
            "optimizedLabelPosition_x": -93,
            "color": {
                "red": 180,
                "green": 180,
                "blue": 38,
                "alpha": 250
            },
            "degree": 3,
            "label": "\u201c四基\u201d",
            "article": {
                "DE": "民族地区; 数学教育; 数学课程标准; 课程实施; \u201c四基\u201d; 教学过程目标",
                "localCites": 1,
                "AU": "@PHRASE\u201c四基\u201d",
                "yearCited": {"2021.0": ["郭衎, 2021, 民族教育研究, V32, P29, DOI 10.15946/j.cnki.1001-7178.2021.01.005"]},
                "VL": "0",
                "PY": "2021",
                "SO": "SO",
                "Key": "@PHRASE\u201c四基\u201d",
                "BP": "0",
                "TC": "1.0",
                "DOI": ""
            },
            "size": 1,
            "centrality": 0,
            "x": -90.04380798339844,
            "y": -136.2864227294922,
            "id": "135",
            "key": "@PHRASE\u201c四基\u201d",
            "optimizedLabelPosition_y": -91,
            "cid": 5
        },
        {
            "labelPosition_y": 14,
            "labelPosition_x": 42,
            "optimizedLabelPosition_x": -32,
            "color": {
                "red": 220,
                "green": 220,
                "blue": 220,
                "alpha": 250
            },
            "degree": 6,
            "label": "云南师范大学教育学部",
            "article": {
                "DE": "中华民族共同体意识培养; 学校教育; 融入途径",
                "localCites": 2,
                "AU": "云南师范大学教育学部",
                "yearCited": {"2022.0": [
                    "曹能秀, 2022, 云南师范大学学报(哲学社会科学版), V54, P122",
                    "王秀成, 2022, 学术探索, V, P150"
                ]},
                "VL": "0",
                "PY": "2022",
                "SO": "SO",
                "Key": "云南师范大学教育学部",
                "BP": "0",
                "TC": "2.0",
                "DOI": ""
            },
            "size": 2,
            "centrality": 0.021764477263894286,
            "x": 42.24024200439453,
            "y": 14.618767738342285,
            "id": "136",
            "key": "云南师范大学教育学部",
            "optimizedLabelPosition_y": 14,
            "cid": 0
        },
        {
            "labelPosition_y": 33,
            "labelPosition_x": -92,
            "optimizedLabelPosition_x": -65,
            "color": {
                "red": 247,
                "green": 247,
                "blue": 143,
                "alpha": 250
            },
            "degree": 4,
            "label": "区域教育",
            "article": {
                "DE": "现代化; 民族地区; 教师教育; 区域教育",
                "localCites": 1,
                "AU": "@PHRASE区域教育",
                "yearCited": {"2024.0": ["向天成, 2024, 贵州民族研究, V45, P150, DOI 10.13965/j.cnki.gzmzyj10026959.2024.03.022"]},
                "VL": "0",
                "PY": "2024",
                "SO": "SO",
                "Key": "@PHRASE区域教育",
                "BP": "0",
                "TC": "1.0",
                "DOI": ""
            },
            "size": 1,
            "centrality": 0,
            "x": -92.8395767211914,
            "y": 33.30772399902344,
            "id": "137",
            "key": "@PHRASE区域教育",
            "optimizedLabelPosition_y": 86,
            "cid": 1
        },
        {
            "size": 1,
            "color": {
                "red": 192,
                "green": 192,
                "blue": 192,
                "alpha": 255
            },
            "centrality": 0,
            "degree": 4,
            "x": 1174.8751220703125,
            "y": 28.53853988647461,
            "id": "138",
            "label": "万鸽",
            "key": "万鸽",
            "article": {
                "DE": "小学; 民族音乐教育调查; 认知; 兴趣; 活动参与",
                "localCites": 1,
                "AU": "万鸽",
                "yearCited": {"2019.0": ["万鸽, 2019, 课程.教材.教法, V39, P114, DOI 10.19877/j.cnki.kcjcjf.2019.02.017"]},
                "VL": "0",
                "PY": "2019",
                "SO": "SO",
                "Key": "万鸽",
                "BP": "0",
                "TC": "1.0",
                "DOI": ""
            },
            "cid": 12
        },
        {
            "labelPosition_y": 8,
            "labelPosition_x": -56,
            "optimizedLabelPosition_x": -198,
            "color": {
                "red": 220,
                "green": 220,
                "blue": 220,
                "alpha": 250
            },
            "degree": 4,
            "label": "南京师范大学教育科学学院",
            "article": {
                "DE": "民族地区; 特岗教师; 情绪地理学; 教育民族志",
                "localCites": 1,
                "AU": "南京师范大学教育科学学院",
                "yearCited": {"2025.0": ["张智林, 2025, 教师教育研究, V37, P61, DOI 10.13445/j.cnki.t.e.r.2025.01.012"]},
                "VL": "0",
                "PY": "2025",
                "SO": "SO",
                "Key": "南京师范大学教育科学学院",
                "BP": "0",
                "TC": "1.0",
                "DOI": ""
            },
            "size": 1,
            "centrality": 0,
            "x": -56.981231689453125,
            "y": 8.679433822631836,
            "id": "139",
            "key": "南京师范大学教育科学学院",
            "optimizedLabelPosition_y": -46,
            "cid": 0
        },
        {
            "labelPosition_y": 155,
            "labelPosition_x": -121,
            "optimizedLabelPosition_x": -151,
            "color": {
                "red": 247,
                "green": 247,
                "blue": 143,
                "alpha": 250
            },
            "degree": 3,
            "label": "云南师范大学成人继续教育学院",
            "article": {
                "DE": "民国时期; 边疆民族地区; 教师教育",
                "localCites": 1,
                "AU": "云南师范大学成人继续教育学院",
                "yearCited": {"2015.0": ["曾煜, 2015, 云南师范大学学报(哲学社会科学版), V47, P140"]},
                "VL": "0",
                "PY": "2015",
                "SO": "SO",
                "Key": "云南师范大学成人继续教育学院",
                "BP": "0",
                "TC": "1.0",
                "DOI": ""
            },
            "size": 1,
            "centrality": 0,
            "x": -121.90007019042969,
            "y": 155.29660034179688,
            "id": "140",
            "key": "云南师范大学成人继续教育学院",
            "optimizedLabelPosition_y": 148,
            "cid": 1
        },
        {
            "labelPosition_y": -131,
            "labelPosition_x": -25,
            "optimizedLabelPosition_x": -169,
            "color": {
                "red": 235,
                "green": 235,
                "blue": 99,
                "alpha": 250
            },
            "degree": 9,
            "label": "冯江英",
            "article": {
                "DE": "民族地区; 幼儿; 普通话能力; 城乡差异; 教育质量; 政策建议",
                "localCites": 1,
                "AU": "冯江英",
                "yearCited": {"2023.0": ["冯江英, 2023, 民族教育研究, V34, P119, DOI 10.15946/j.cnki.1001-7178.20230317.007"]},
                "VL": "0",
                "PY": "2023",
                "SO": "SO",
                "Key": "冯江英",
                "BP": "0",
                "TC": "1.0",
                "DOI": ""
            },
            "size": 1,
            "centrality": 0,
            "x": -25.92137908935547,
            "y": -131.99514770507812,
            "id": "141",
            "key": "冯江英",
            "optimizedLabelPosition_y": -34,
            "cid": 7
        },
        {
            "labelPosition_y": -182,
            "labelPosition_x": -16,
            "optimizedLabelPosition_x": -209,
            "color": {
                "red": 220,
                "green": 220,
                "blue": 220,
                "alpha": 250
            },
            "degree": 6,
            "label": "严秀英",
            "article": {
                "DE": "民族地区; 乡村教师; 教育信念; 终极责任",
                "localCites": 1,
                "AU": "严秀英",
                "yearCited": {"2024.0": ["严秀英, 2024, 民族教育研究, V35, P111, DOI 10.15946/j.cnki.1001-7178.20240709.004"]},
                "VL": "0",
                "PY": "2024",
                "SO": "SO",
                "Key": "严秀英",
                "BP": "0",
                "TC": "1.0",
                "DOI": ""
            },
            "size": 1,
            "centrality": 0,
            "x": -16.936241149902344,
            "y": -182.26849365234375,
            "id": "142",
            "key": "严秀英",
            "optimizedLabelPosition_y": -64,
            "cid": 6
        },
        {
            "size": 1,
            "color": {
                "red": 192,
                "green": 192,
                "blue": 192,
                "alpha": 255
            },
            "centrality": 0,
            "degree": 4,
            "x": 440.8146057128906,
            "y": -929.8229370117188,
            "id": "143",
            "label": "不同地域",
            "key": "@PHRASE不同地域",
            "article": {
                "DE": "城镇化水平; 不同地域; 女教师数量; 相关性; 女性就业",
                "localCites": 1,
                "AU": "@PHRASE不同地域",
                "yearCited": {"2024.0": ["李晓延, 2024, 民族学论丛, V, P110, DOI 10.16023/j.cnki.cn64-1016/c.2024.04.013"]},
                "VL": "0",
                "PY": "2024",
                "SO": "SO",
                "Key": "@PHRASE不同地域",
                "BP": "0",
                "TC": "1.0",
                "DOI": ""
            },
            "cid": 13
        },
        {
            "labelPosition_y": 54,
            "labelPosition_x": -261,
            "optimizedLabelPosition_x": -214,
            "color": {
                "red": 247,
                "green": 247,
                "blue": 143,
                "alpha": 250
            },
            "degree": 1,
            "label": "主要矛盾",
            "article": {
                "DE": "新时代; 高校思想政治教育; 主要矛盾",
                "localCites": 1,
                "AU": "@PHRASE主要矛盾",
                "yearCited": {"2020.0": ["彭正德, 2020, 思想教育研究, V, P45"]},
                "VL": "0",
                "PY": "2020",
                "SO": "SO",
                "Key": "@PHRASE主要矛盾",
                "BP": "0",
                "TC": "1.0",
                "DOI": ""
            },
            "size": 1,
            "centrality": 0,
            "x": -261.91156005859375,
            "y": 54.50541687011719,
            "id": "144",
            "key": "@PHRASE主要矛盾",
            "optimizedLabelPosition_y": 88,
            "cid": 1
        },
        {
            "labelPosition_y": -108,
            "labelPosition_x": -22,
            "optimizedLabelPosition_x": -169,
            "color": {
                "red": 235,
                "green": 235,
                "blue": 99,
                "alpha": 250
            },
            "degree": 9,
            "label": "周颖",
            "article": {
                "DE": "民族地区; 幼儿; 普通话能力; 城乡差异; 教育质量; 政策建议",
                "localCites": 1,
                "AU": "周颖",
                "yearCited": {"2023.0": ["冯江英, 2023, 民族教育研究, V34, P119, DOI 10.15946/j.cnki.1001-7178.20230317.007"]},
                "VL": "0",
                "PY": "2023",
                "SO": "SO",
                "Key": "周颖",
                "BP": "0",
                "TC": "1.0",
                "DOI": ""
            },
            "size": 1,
            "centrality": 0,
            "x": -22.477636337280273,
            "y": -108.23922729492188,
            "id": "145",
            "key": "周颖",
            "optimizedLabelPosition_y": -53,
            "cid": 7
        },
        {
            "labelPosition_y": 252,
            "labelPosition_x": -194,
            "optimizedLabelPosition_x": -170,
            "color": {
                "red": 247,
                "green": 247,
                "blue": 143,
                "alpha": 250
            },
            "degree": 1,
            "label": "云南师范大学继续教育学院",
            "article": {
                "DE": "边境民族地区; 国家安全教育; 教师国家安全教育素养; 教师专业素养",
                "localCites": 1,
                "AU": "云南师范大学继续教育学院",
                "yearCited": {"2023.0": ["曾煜, 2023, 中国教育学刊, V, P91"]},
                "VL": "0",
                "PY": "2023",
                "SO": "SO",
                "Key": "云南师范大学继续教育学院",
                "BP": "0",
                "TC": "1.0",
                "DOI": ""
            },
            "size": 1,
            "centrality": 0,
            "x": -194.8848419189453,
            "y": 252.42425537109375,
            "id": "146",
            "key": "云南师范大学继续教育学院",
            "optimizedLabelPosition_y": 213,
            "cid": 1
        },
        {
            "labelPosition_y": 121,
            "labelPosition_x": -185,
            "optimizedLabelPosition_x": -66,
            "color": {
                "red": 247,
                "green": 247,
                "blue": 143,
                "alpha": 250
            },
            "degree": 3,
            "label": "民族精神",
            "article": {
                "DE": "教师教育; 人民师范; 民族精神; 办学经验",
                "localCites": 1,
                "AU": "@PHRASE民族精神",
                "yearCited": {"2021.0": ["周彬, 2021, 国家教育行政学院学报, V, P10"]},
                "VL": "0",
                "PY": "2021",
                "SO": "SO",
                "Key": "@PHRASE民族精神",
                "BP": "0",
                "TC": "1.0",
                "DOI": ""
            },
            "size": 1,
            "centrality": 0,
            "x": -185.23114013671875,
            "y": 121.14772033691406,
            "id": "147",
            "key": "@PHRASE民族精神",
            "optimizedLabelPosition_y": 159,
            "cid": 1
        },
        {
            "size": 1,
            "color": {
                "red": 192,
                "green": 192,
                "blue": 192,
                "alpha": 255
            },
            "centrality": 0,
            "degree": 6,
            "x": 865.8114624023438,
            "y": -486.1205749511719,
            "id": "148",
            "label": "文化适应",
            "key": "@PHRASE文化适应",
            "article": {
                "DE": "内地西藏班; 社会网络; 文化适应; 散插生; 教育民族志",
                "localCites": 1,
                "AU": "@PHRASE文化适应",
                "yearCited": {"2015.0": ["张东辉, 2015, 湖南师范大学教育科学学报, V14, P86"]},
                "VL": "0",
                "PY": "2015",
                "SO": "SO",
                "Key": "@PHRASE文化适应",
                "BP": "0",
                "TC": "1.0",
                "DOI": ""
            },
            "cid": 11
        },
        {
            "size": 1,
            "color": {
                "red": 192,
                "green": 192,
                "blue": 192,
                "alpha": 255
            },
            "centrality": 0,
            "degree": 1,
            "x": -1049.376220703125,
            "y": 526.4147338867188,
            "id": "149",
            "label": "时代定位",
            "key": "@PHRASE时代定位",
            "article": {
                "DE": "思想政治理论课; 时代定位; 意识形态教育; 立德树人",
                "localCites": 1,
                "AU": "@PHRASE时代定位",
                "yearCited": {"2019.0": ["钟飞燕, 2019, 思想教育研究, V, P107"]},
                "VL": "0",
                "PY": "2019",
                "SO": "SO",
                "Key": "@PHRASE时代定位",
                "BP": "0",
                "TC": "1.0",
                "DOI": ""
            },
            "cid": 27
        },
        {
            "labelPosition_y": -298,
            "labelPosition_x": -74,
            "optimizedLabelPosition_x": -224,
            "color": {
                "red": 220,
                "green": 220,
                "blue": 220,
                "alpha": 250
            },
            "degree": 2,
            "label": "体系",
            "article": {
                "DE": "乡村教师; 培养模式; 体系",
                "localCites": 1,
                "AU": "@PHRASE体系",
                "yearCited": {"2016.0": ["罗明东, 2016, 学术探索, V, P138"]},
                "VL": "0",
                "PY": "2016",
                "SO": "SO",
                "Key": "@PHRASE体系",
                "BP": "0",
                "TC": "1.0",
                "DOI": ""
            },
            "size": 1,
            "centrality": 0,
            "x": -74.30853271484375,
            "y": -298.129638671875,
            "id": "150",
            "key": "@PHRASE体系",
            "optimizedLabelPosition_y": -173,
            "cid": 6
        },
        {
            "labelPosition_y": 81,
            "labelPosition_x": 82,
            "optimizedLabelPosition_x": 46,
            "color": {
                "red": 220,
                "green": 220,
                "blue": 220,
                "alpha": 250
            },
            "degree": 2,
            "label": "学校教育",
            "article": {
                "DE": "中华民族共同体意识培养; 学校教育; 融入途径",
                "localCites": 1,
                "AU": "@PHRASE学校教育",
                "yearCited": {"2022.0": ["曹能秀, 2022, 云南师范大学学报(哲学社会科学版), V54, P122"]},
                "VL": "0",
                "PY": "2022",
                "SO": "SO",
                "Key": "@PHRASE学校教育",
                "BP": "0",
                "TC": "1.0",
                "DOI": ""
            },
            "size": 1,
            "centrality": 0,
            "x": 82.3873519897461,
            "y": 81.1141357421875,
            "id": "151",
            "key": "@PHRASE学校教育",
            "optimizedLabelPosition_y": 32,
            "cid": 0
        },
        {
            "size": 3,
            "color": {
                "red": 192,
                "green": 192,
                "blue": 192,
                "alpha": 255
            },
            "centrality": 6.477522995206633E-4,
            "degree": 7,
            "x": -735.03369140625,
            "y": 685.9144287109375,
            "id": "152",
            "label": "多元文化",
            "key": "@PHRASE多元文化",
            "article": {
                "DE": "民族教师; 教育培训; 多元文化",
                "localCites": 3,
                "AU": "@PHRASE多元文化",
                "yearCited": {
                    "2016.0": ["范文彦, 2016, 贵州民族研究, V37, P230, DOI 10.13965/j.cnki.gzmzyj10026959.2016.12.049"],
                    "2015.0": ["马晓凤, 2015, 贵州民族研究, V36, P214, DOI 10.13965/j.cnki.gzmzyj10026959.2015.03.051"],
                    "2017.0": ["黄启发, 2017, 贵州民族研究, V38, P201, DOI 10.13965/j.cnki.gzmzyj10026959.2017.02.045"]
                },
                "VL": "0",
                "PY": "2015",
                "SO": "SO",
                "Key": "@PHRASE多元文化",
                "BP": "0",
                "TC": "1.0",
                "DOI": ""
            },
            "cid": 9
        },
        {
            "labelPosition_y": -92,
            "labelPosition_x": -46,
            "optimizedLabelPosition_x": -109,
            "color": {
                "red": 235,
                "green": 235,
                "blue": 99,
                "alpha": 250
            },
            "degree": 9,
            "label": "教育质量",
            "article": {
                "DE": "民族地区; 幼儿; 普通话能力; 城乡差异; 教育质量; 政策建议",
                "localCites": 1,
                "AU": "@PHRASE教育质量",
                "yearCited": {"2023.0": ["冯江英, 2023, 民族教育研究, V34, P119, DOI 10.15946/j.cnki.1001-7178.20230317.007"]},
                "VL": "0",
                "PY": "2023",
                "SO": "SO",
                "Key": "@PHRASE教育质量",
                "BP": "0",
                "TC": "1.0",
                "DOI": ""
            },
            "size": 1,
            "centrality": 0,
            "x": -46.688987731933594,
            "y": -92.35319519042969,
            "id": "153",
            "key": "@PHRASE教育质量",
            "optimizedLabelPosition_y": -79,
            "cid": 7
        },
        {
            "size": 1,
            "color": {
                "red": 192,
                "green": 192,
                "blue": 192,
                "alpha": 255
            },
            "centrality": 0,
            "degree": 1,
            "x": 1093.33740234375,
            "y": 446.58319091796875,
            "id": "154",
            "label": "价值",
            "key": "@PHRASE价值",
            "article": {
                "DE": "乡村少数民族教师; 地方性知识; 价值; 习得; 运用路径",
                "localCites": 1,
                "AU": "@PHRASE价值",
                "yearCited": {"2018.0": ["沈晓燕, 2018, 教师教育研究, V30, P8, DOI 10.13445/j.cnki.t.e.r.2018.01.002"]},
                "VL": "0",
                "PY": "2018",
                "SO": "SO",
                "Key": "@PHRASE价值",
                "BP": "0",
                "TC": "1.0",
                "DOI": ""
            },
            "cid": 21
        },
        {
            "size": 2,
            "color": {
                "red": 192,
                "green": 192,
                "blue": 192,
                "alpha": 255
            },
            "centrality": 1.2955045990413266E-4,
            "degree": 3,
            "x": 875.8924560546875,
            "y": 155.635986328125,
            "id": "155",
            "label": "民族高校",
            "key": "@PHRASE民族高校",
            "article": {
                "DE": "民族高校; 教学质量; 绩效评价",
                "localCites": 2,
                "AU": "@PHRASE民族高校",
                "yearCited": {
                    "2021.0": ["高一琼, 2021, 民族教育研究, V32, P11, DOI 10.15946/j.cnki.1001-7178.2021.06.002"],
                    "2019.0": ["张志莹, 2019, 北方民族大学学报(哲学社会科学版), V, P72"]
                },
                "VL": "0",
                "PY": "2019",
                "SO": "SO",
                "Key": "@PHRASE民族高校",
                "BP": "0",
                "TC": "1.0",
                "DOI": ""
            },
            "cid": 17
        },
        {
            "labelPosition_y": 70,
            "labelPosition_x": -316,
            "optimizedLabelPosition_x": -245,
            "color": {
                "red": 119,
                "green": 119,
                "blue": 247,
                "alpha": 250
            },
            "degree": 2,
            "label": "外语教育",
            "article": {
                "DE": "少数民族; 外语教育; 文化互动; 符号域; 跨文化人",
                "localCites": 1,
                "AU": "@PHRASE外语教育",
                "yearCited": {"2017.0": ["吴铁军, 2017, 贵州民族研究, V38, P245, DOI 10.13965/j.cnki.gzmzyj10026959.2017.10.055"]},
                "VL": "0",
                "PY": "2017",
                "SO": "SO",
                "Key": "@PHRASE外语教育",
                "BP": "0",
                "TC": "1.0",
                "DOI": ""
            },
            "size": 1,
            "centrality": 0,
            "x": -316.97784423828125,
            "y": 70.16107940673828,
            "id": "156",
            "key": "@PHRASE外语教育",
            "optimizedLabelPosition_y": 205,
            "cid": 2
        },
        {
            "labelPosition_y": -305,
            "labelPosition_x": -30,
            "optimizedLabelPosition_x": -259,
            "color": {
                "red": 220,
                "green": 220,
                "blue": 220,
                "alpha": 250
            },
            "degree": 2,
            "label": "培养模式",
            "article": {
                "DE": "乡村教师; 培养模式; 体系",
                "localCites": 1,
                "AU": "@PHRASE培养模式",
                "yearCited": {"2016.0": ["罗明东, 2016, 学术探索, V, P138"]},
                "VL": "0",
                "PY": "2016",
                "SO": "SO",
                "Key": "@PHRASE培养模式",
                "BP": "0",
                "TC": "1.0",
                "DOI": ""
            },
            "size": 1,
            "centrality": 0,
            "x": -30.531986236572266,
            "y": -305.6249084472656,
            "id": "157",
            "key": "@PHRASE培养模式",
            "optimizedLabelPosition_y": -156,
            "cid": 6
        },
        {
            "labelPosition_y": -48,
            "labelPosition_x": 347,
            "optimizedLabelPosition_x": 232,
            "color": {
                "red": 158,
                "green": 158,
                "blue": 254,
                "alpha": 250
            },
            "degree": 5,
            "label": "民族和睦",
            "article": {
                "DE": "双语教育; 民族和睦; 双语政策",
                "localCites": 1,
                "AU": "@PHRASE民族和睦",
                "yearCited": {"2015.0": ["蔡文伯, 2015, 民族教育研究, V26, P16, DOI 10.15946/j.cnki.1001-7178.2015.02.003"]},
                "VL": "0",
                "PY": "2015",
                "SO": "SO",
                "Key": "@PHRASE民族和睦",
                "BP": "0",
                "TC": "1.0",
                "DOI": ""
            },
            "size": 1,
            "centrality": 0,
            "x": 347.5648498535156,
            "y": -48.803077697753906,
            "id": "158",
            "key": "@PHRASE民族和睦",
            "optimizedLabelPosition_y": -72,
            "cid": 3
        },
        {
            "labelPosition_y": -27,
            "labelPosition_x": -220,
            "optimizedLabelPosition_x": -246,
            "color": {
                "red": 119,
                "green": 119,
                "blue": 247,
                "alpha": 250
            },
            "degree": 9,
            "label": "北京师范大学教育学部",
            "article": {
                "DE": "少数民族; 语言-教学模式; 理科学习; 语言和文化适宜",
                "localCites": 2,
                "AU": "北京师范大学教育学部",
                "yearCited": {
                    "2015.0": ["郑新蓉, 2015, 教育学报, V11, P63, DOI 10.14082/j.cnki.1673-1298.2015.01.009"],
                    "2023.0": ["桑国元, 2023, 西北师大学报(社会科学版), V60, P61, DOI 10.16783/j.cnki.nwnus.2023.03.007"]
                },
                "VL": "0",
                "PY": "2015",
                "SO": "SO",
                "Key": "北京师范大学教育学部",
                "BP": "0",
                "TC": "1.0",
                "DOI": ""
            },
            "size": 2,
            "centrality": 0.03549682206016607,
            "x": -220.1585235595703,
            "y": -27.517784118652344,
            "id": "159",
            "key": "北京师范大学教育学部",
            "optimizedLabelPosition_y": 115,
            "cid": 2
        },
        {
            "labelPosition_y": -75,
            "labelPosition_x": -5,
            "optimizedLabelPosition_x": -138,
            "color": {
                "red": 235,
                "green": 235,
                "blue": 99,
                "alpha": 250
            },
            "degree": 9,
            "label": "张婕",
            "article": {
                "DE": "民族地区; 幼儿; 普通话能力; 城乡差异; 教育质量; 政策建议",
                "localCites": 1,
                "AU": "张婕",
                "yearCited": {"2023.0": ["冯江英, 2023, 民族教育研究, V34, P119, DOI 10.15946/j.cnki.1001-7178.20230317.007"]},
                "VL": "0",
                "PY": "2023",
                "SO": "SO",
                "Key": "张婕",
                "BP": "0",
                "TC": "1.0",
                "DOI": ""
            },
            "size": 1,
            "centrality": 0,
            "x": -5.001523494720459,
            "y": -75.3769302368164,
            "id": "160",
            "key": "张婕",
            "optimizedLabelPosition_y": -21,
            "cid": 7
        },
        {
            "labelPosition_y": -112,
            "labelPosition_x": -148,
            "optimizedLabelPosition_x": -138,
            "color": {
                "red": 220,
                "green": 220,
                "blue": 220,
                "alpha": 250
            },
            "degree": 2,
            "label": "教师交流",
            "article": {
                "DE": "智力流动; 民族地区; 教师交流",
                "localCites": 1,
                "AU": "@PHRASE教师交流",
                "yearCited": {"2017.0": ["安富海, 2017, 电化教育研究, V38, P102, DOI 10.13811/j.cnki.eer.2017.09.015"]},
                "VL": "0",
                "PY": "2017",
                "SO": "SO",
                "Key": "@PHRASE教师交流",
                "BP": "0",
                "TC": "1.0",
                "DOI": ""
            },
            "size": 1,
            "centrality": 0,
            "x": -148.58921813964844,
            "y": -112.89509582519531,
            "id": "161",
            "key": "@PHRASE教师交流",
            "optimizedLabelPosition_y": -17,
            "cid": 0
        },
        {
            "labelPosition_y": -277,
            "labelPosition_x": -124,
            "optimizedLabelPosition_x": 6,
            "color": {
                "red": 220,
                "green": 220,
                "blue": 220,
                "alpha": 250
            },
            "degree": 1,
            "label": "党宝宝",
            "article": {
                "DE": "西部民族地区; 理科教育; 国家通用语言文字; 高质量发展",
                "localCites": 1,
                "AU": "党宝宝",
                "yearCited": {"2024.0": ["党宝宝, 2024, 西北师大学报(社会科学版), V61, P75, DOI 10.16783/j.cnki.nwnus.2024.02.009"]},
                "VL": "0",
                "PY": "2024",
                "SO": "SO",
                "Key": "党宝宝",
                "BP": "0",
                "TC": "1.0",
                "DOI": ""
            },
            "size": 1,
            "centrality": 0,
            "x": -124.69972229003906,
            "y": -277.21685791015625,
            "id": "162",
            "key": "党宝宝",
            "optimizedLabelPosition_y": -134,
            "cid": 0
        },
        {
            "size": 1,
            "color": {
                "red": 192,
                "green": 192,
                "blue": 192,
                "alpha": 255
            },
            "centrality": 0,
            "degree": 0,
            "x": 753.0684204101562,
            "y": -876.925537109375,
            "id": "163",
            "label": "发展轨迹",
            "key": "@PHRASE发展轨迹",
            "article": {
                "DE": "民族高等教育; 历史与展望; 发展轨迹",
                "localCites": 1,
                "AU": "@PHRASE发展轨迹",
                "yearCited": {"2020.0": ["巴特尔 陈, 2020, 贵州民族研究, V41, P143, DOI 10.13965/j.cnki.gzmzyj10026959.2020.04.025"]},
                "VL": "0",
                "PY": "2020",
                "SO": "SO",
                "Key": "@PHRASE发展轨迹",
                "BP": "0",
                "TC": "1.0",
                "DOI": ""
            },
            "cid": 32
        },
        {
            "labelPosition_y": 3,
            "labelPosition_x": -310,
            "optimizedLabelPosition_x": -288,
            "color": {
                "red": 119,
                "green": 119,
                "blue": 247,
                "alpha": 250
            },
            "degree": 5,
            "label": "中国教育科学研究院",
            "article": {
                "DE": "少数民族; 语言-教学模式; 理科学习; 语言和文化适宜",
                "localCites": 1,
                "AU": "中国教育科学研究院",
                "yearCited": {"2015.0": ["郑新蓉, 2015, 教育学报, V11, P63, DOI 10.14082/j.cnki.1673-1298.2015.01.009"]},
                "VL": "0",
                "PY": "2015",
                "SO": "SO",
                "Key": "中国教育科学研究院",
                "BP": "0",
                "TC": "1.0",
                "DOI": ""
            },
            "size": 1,
            "centrality": 0,
            "x": -310.6152038574219,
            "y": 3.269259214401245,
            "id": "164",
            "key": "中国教育科学研究院",
            "optimizedLabelPosition_y": 166,
            "cid": 2
        },
        {
            "labelPosition_y": -201,
            "labelPosition_x": -98,
            "optimizedLabelPosition_x": -17,
            "color": {
                "red": 220,
                "green": 220,
                "blue": 220,
                "alpha": 250
            },
            "degree": 4,
            "label": "理科教育",
            "article": {
                "DE": "民族地区; 理科教育; 藏族中学生; 理科课程; 学业成绩",
                "localCites": 3,
                "AU": "@PHRASE理科教育",
                "yearCited": {
                    "2021.0": ["胡红杏, 2021, 民族教育研究, V32, P110, DOI 10.15946/j.cnki.1001-7178.2021.04.015"],
                    "2019.0": ["党宝宝, 2019, 民族教育研究, V30, P38, DOI 10.15946/j.cnki.1001-7178.2019.04.005"],
                    "2024.0": ["党宝宝, 2024, 西北师大学报(社会科学版), V61, P75, DOI 10.16783/j.cnki.nwnus.2024.02.009"]
                },
                "VL": "0",
                "PY": "2019",
                "SO": "SO",
                "Key": "@PHRASE理科教育",
                "BP": "0",
                "TC": "1.0",
                "DOI": ""
            },
            "size": 3,
            "centrality": 0.01094701386189921,
            "x": -98.36135864257812,
            "y": -201.66659545898438,
            "id": "165",
            "key": "@PHRASE理科教育",
            "optimizedLabelPosition_y": -101,
            "cid": 0
        },
        {
            "size": 1,
            "color": {
                "red": 192,
                "green": 192,
                "blue": 192,
                "alpha": 255
            },
            "centrality": 0,
            "degree": 2,
            "x": 848.5239868164062,
            "y": 202.5861358642578,
            "id": "166",
            "label": "绩效评价",
            "key": "@PHRASE绩效评价",
            "article": {
                "DE": "民族高校; 教学质量; 绩效评价",
                "localCites": 1,
                "AU": "@PHRASE绩效评价",
                "yearCited": {"2019.0": ["张志莹, 2019, 北方民族大学学报(哲学社会科学版), V, P72"]},
                "VL": "0",
                "PY": "2019",
                "SO": "SO",
                "Key": "@PHRASE绩效评价",
                "BP": "0",
                "TC": "1.0",
                "DOI": ""
            },
            "cid": 17
        },
        {
            "labelPosition_y": -2,
            "labelPosition_x": 303,
            "optimizedLabelPosition_x": 264,
            "color": {
                "red": 158,
                "green": 158,
                "blue": 254,
                "alpha": 250
            },
            "degree": 5,
            "label": "韩琦",
            "article": {
                "DE": "双语教育; 民族和睦; 双语政策",
                "localCites": 1,
                "AU": "韩琦",
                "yearCited": {"2015.0": ["蔡文伯, 2015, 民族教育研究, V26, P16, DOI 10.15946/j.cnki.1001-7178.2015.02.003"]},
                "VL": "0",
                "PY": "2015",
                "SO": "SO",
                "Key": "韩琦",
                "BP": "0",
                "TC": "1.0",
                "DOI": ""
            },
            "size": 1,
            "centrality": 0,
            "x": 303.9771423339844,
            "y": -2.579651117324829,
            "id": "167",
            "key": "韩琦",
            "optimizedLabelPosition_y": -59,
            "cid": 3
        },
        {
            "labelPosition_y": -9,
            "labelPosition_x": 22,
            "optimizedLabelPosition_x": -177,
            "color": {
                "red": 87,
                "green": 87,
                "blue": 207,
                "alpha": 250
            },
            "degree": 7,
            "label": "呼伦贝尔学院教育科学学院",
            "article": {
                "DE": "教育信息技术; 民族地区; 卓越教师; 叙事; 个案",
                "localCites": 1,
                "AU": "呼伦贝尔学院教育科学学院",
                "yearCited": {"2015.0": ["韩雪军, 2015, 现代教育技术, V25, P39"]},
                "VL": "0",
                "PY": "2015",
                "SO": "SO",
                "Key": "呼伦贝尔学院教育科学学院",
                "BP": "0",
                "TC": "1.0",
                "DOI": ""
            },
            "size": 1,
            "centrality": 0,
            "x": 22.81627655029297,
            "y": -9.538947105407715,
            "id": "168",
            "key": "呼伦贝尔学院教育科学学院",
            "optimizedLabelPosition_y": 5,
            "cid": 8
        },
        {
            "labelPosition_y": -147,
            "labelPosition_x": -130,
            "optimizedLabelPosition_x": -120,
            "color": {
                "red": 180,
                "green": 180,
                "blue": 38,
                "alpha": 250
            },
            "degree": 8,
            "label": "朱丽梅",
            "article": {
                "DE": "民族地区; 数学教育; mpck; 课堂教学质量; 数学学业成绩; 多层线性模型",
                "localCites": 1,
                "AU": "朱丽梅",
                "yearCited": {"2025.0": ["张廷艳, 2025, 民族教育研究, V36, P122, DOI 10.15946/j.cnki.1001-7178.20250124.002"]},
                "VL": "0",
                "PY": "2025",
                "SO": "SO",
                "Key": "朱丽梅",
                "BP": "0",
                "TC": "1.0",
                "DOI": ""
            },
            "size": 1,
            "centrality": 0.0034762714977538685,
            "x": -130.3650665283203,
            "y": -147.626708984375,
            "id": "169",
            "key": "朱丽梅",
            "optimizedLabelPosition_y": -128,
            "cid": 5
        },
        {
            "size": 1,
            "color": {
                "red": 192,
                "green": 192,
                "blue": 192,
                "alpha": 255
            },
            "centrality": 0,
            "degree": 2,
            "x": -319.3515930175781,
            "y": 1002.6881103515625,
            "id": "170",
            "label": "发展难题",
            "key": "@PHRASE发展难题",
            "article": {
                "DE": "北方民族地区; 大学生创新创业教育; 实证分析; 发展难题; 对策建议",
                "localCites": 1,
                "AU": "@PHRASE发展难题",
                "yearCited": {"2017.0": ["臧伟, 2017, 黑龙江民族丛刊, V, P171, DOI 10.16415/j.cnki.23-1021/c.2017.06.030"]},
                "VL": "0",
                "PY": "2017",
                "SO": "SO",
                "Key": "@PHRASE发展难题",
                "BP": "0",
                "TC": "1.0",
                "DOI": ""
            },
            "cid": 19
        },
        {
            "labelPosition_y": -154,
            "labelPosition_x": -15,
            "optimizedLabelPosition_x": -111,
            "color": {
                "red": 220,
                "green": 220,
                "blue": 220,
                "alpha": 250
            },
            "degree": 5,
            "label": "中南民族大学教育学院",
            "article": {
                "DE": "教育信息化; 民族地区; 基础教育; 教育公平; 在线教学",
                "localCites": 1,
                "AU": "中南民族大学教育学院",
                "yearCited": {"2022.0": ["万力勇, 2022, 中南民族大学学报(人文社会科学版), V42, P166, DOI 10.19898/j.cnki.42-1704/C.2022.0220"]},
                "VL": "0",
                "PY": "2022",
                "SO": "SO",
                "Key": "中南民族大学教育学院",
                "BP": "0",
                "TC": "1.0",
                "DOI": ""
            },
            "size": 1,
            "centrality": 0,
            "x": -15.01107120513916,
            "y": -154.79840087890625,
            "id": "171",
            "key": "中南民族大学教育学院",
            "optimizedLabelPosition_y": -106,
            "cid": 0
        },
        {
            "labelPosition_y": -75,
            "labelPosition_x": -241,
            "optimizedLabelPosition_x": -256,
            "color": {
                "red": 119,
                "green": 119,
                "blue": 247,
                "alpha": 250
            },
            "degree": 15,
            "label": "民族教育",
            "article": {
                "DE": "民族教育; 牧区; 双语教师; 教师困境; 职业发展",
                "localCites": 6,
                "AU": "@PHRASE民族教育",
                "yearCited": {
                    "2020.0": ["王坤, 2020, 民族教育研究, V31, P41, DOI 10.15946/j.cnki.1001-7178.2020.03.010"],
                    "2021.0": ["吴璇, 2021, 教育发展研究, V41, P52, DOI 10.14121/j.cnki.1008-3855.2021.12.009"],
                    "2017.0": [
                        "马骍, 2017, 西南民族大学学报(人文社科版), V38, P220",
                        "塔娜, 2017, 民族教育研究, V28, P99, DOI 10.15946/j.cnki.1001-7178.2017.02.016"
                    ],
                    "2022.0": ["陈立鹏, 2022, 青海民族研究, V33, P194, DOI 10.15899/j.cnki.1005-5681.2022.03.005"],
                    "2023.0": ["桑国元, 2023, 西北师大学报(社会科学版), V60, P61, DOI 10.16783/j.cnki.nwnus.2023.03.007"]
                },
                "VL": "0",
                "PY": "2017",
                "SO": "SO",
                "Key": "@PHRASE民族教育",
                "BP": "0",
                "TC": "2.0",
                "DOI": ""
            },
            "size": 6,
            "centrality": 0.07696918280480794,
            "x": -241.02757263183594,
            "y": -75.76256561279297,
            "id": "172",
            "key": "@PHRASE民族教育",
            "optimizedLabelPosition_y": 101,
            "cid": 2
        },
        {
            "labelPosition_y": -23,
            "labelPosition_x": 201,
            "optimizedLabelPosition_x": 175,
            "color": {
                "red": 158,
                "green": 158,
                "blue": 254,
                "alpha": 250
            },
            "degree": 3,
            "label": "任职资格",
            "article": {
                "DE": "民族教育; 双语教育; 教师队伍; 师资开发; 任职资格; 激励机制",
                "localCites": 1,
                "AU": "@PHRASE任职资格",
                "yearCited": {"2018.0": ["康翠萍, 2018, 中南民族大学学报(人文社会科学版), V38, P52"]},
                "VL": "0",
                "PY": "2018",
                "SO": "SO",
                "Key": "@PHRASE任职资格",
                "BP": "0",
                "TC": "1.0",
                "DOI": ""
            },
            "size": 1,
            "centrality": 0,
            "x": 201.3267364501953,
            "y": -23.884105682373047,
            "id": "173",
            "key": "@PHRASE任职资格",
            "optimizedLabelPosition_y": -57,
            "cid": 3
        },
        {
            "size": 1,
            "color": {
                "red": 192,
                "green": 192,
                "blue": 192,
                "alpha": 255
            },
            "centrality": 0,
            "degree": 6,
            "x": 912.5567626953125,
            "y": -529.3998413085938,
            "id": "174",
            "label": "散插生",
            "key": "@PHRASE散插生",
            "article": {
                "DE": "内地西藏班; 社会网络; 文化适应; 散插生; 教育民族志",
                "localCites": 1,
                "AU": "@PHRASE散插生",
                "yearCited": {"2015.0": ["张东辉, 2015, 湖南师范大学教育科学学报, V14, P86"]},
                "VL": "0",
                "PY": "2015",
                "SO": "SO",
                "Key": "@PHRASE散插生",
                "BP": "0",
                "TC": "1.0",
                "DOI": ""
            },
            "cid": 11
        },
        {
            "labelPosition_y": 71,
            "labelPosition_x": -347,
            "optimizedLabelPosition_x": -207,
            "color": {
                "red": 119,
                "green": 119,
                "blue": 247,
                "alpha": 250
            },
            "degree": 3,
            "label": "新疆",
            "article": {
                "DE": "双语教师培训; 效果评估; 设计; 少数民族; 新疆",
                "localCites": 2,
                "AU": "@PHRASE新疆",
                "yearCited": {
                    "2020.0": ["刘韵华, 2020, 语言与翻译, V, P71"],
                    "2017.0": ["杨建红, 2017, 中国电化教育, V, P111"]
                },
                "VL": "0",
                "PY": "2017",
                "SO": "SO",
                "Key": "@PHRASE新疆",
                "BP": "0",
                "TC": "1.0",
                "DOI": ""
            },
            "size": 2,
            "centrality": 0.01094701386189921,
            "x": -347.32135009765625,
            "y": 71.26188659667969,
            "id": "175",
            "key": "@PHRASE新疆",
            "optimizedLabelPosition_y": 235,
            "cid": 2
        },
        {
            "size": 1,
            "color": {
                "red": 192,
                "green": 192,
                "blue": 192,
                "alpha": 255
            },
            "centrality": 0,
            "degree": 6,
            "x": 901.6753540039062,
            "y": -494.2665100097656,
            "id": "176",
            "label": "张东辉",
            "key": "张东辉",
            "article": {
                "DE": "内地西藏班; 社会网络; 文化适应; 散插生; 教育民族志",
                "localCites": 1,
                "AU": "张东辉",
                "yearCited": {"2015.0": ["张东辉, 2015, 湖南师范大学教育科学学报, V14, P86"]},
                "VL": "0",
                "PY": "2015",
                "SO": "SO",
                "Key": "张东辉",
                "BP": "0",
                "TC": "1.0",
                "DOI": ""
            },
            "cid": 11
        },
        {
            "labelPosition_y": -194,
            "labelPosition_x": -75,
            "optimizedLabelPosition_x": -289,
            "color": {
                "red": 220,
                "green": 220,
                "blue": 220,
                "alpha": 250
            },
            "degree": 6,
            "label": "延边大学人文社会科学学院民族研究院",
            "article": {
                "DE": "民族地区; 乡村教师; 教育信念; 终极责任",
                "localCites": 1,
                "AU": "延边大学人文社会科学学院民族研究院",
                "yearCited": {"2024.0": ["严秀英, 2024, 民族教育研究, V35, P111, DOI 10.15946/j.cnki.1001-7178.20240709.004"]},
                "VL": "0",
                "PY": "2024",
                "SO": "SO",
                "Key": "延边大学人文社会科学学院民族研究院",
                "BP": "0",
                "TC": "1.0",
                "DOI": ""
            },
            "size": 1,
            "centrality": 0,
            "x": -75.6522216796875,
            "y": -194.7601318359375,
            "id": "177",
            "key": "延边大学人文社会科学学院民族研究院",
            "optimizedLabelPosition_y": -27,
            "cid": 6
        },
        {
            "labelPosition_y": -50,
            "labelPosition_x": -7,
            "optimizedLabelPosition_x": -25,
            "color": {
                "red": 87,
                "green": 87,
                "blue": 207,
                "alpha": 250
            },
            "degree": 7,
            "label": "叙事",
            "article": {
                "DE": "教育信息技术; 民族地区; 卓越教师; 叙事; 个案",
                "localCites": 1,
                "AU": "@PHRASE叙事",
                "yearCited": {"2015.0": ["韩雪军, 2015, 现代教育技术, V25, P39"]},
                "VL": "0",
                "PY": "2015",
                "SO": "SO",
                "Key": "@PHRASE叙事",
                "BP": "0",
                "TC": "1.0",
                "DOI": ""
            },
            "size": 1,
            "centrality": 0,
            "x": -7.680940628051758,
            "y": -50.57400131225586,
            "id": "178",
            "key": "@PHRASE叙事",
            "optimizedLabelPosition_y": -26,
            "cid": 8
        },
        {
            "labelPosition_y": 86,
            "labelPosition_x": -114,
            "optimizedLabelPosition_x": -88,
            "color": {
                "red": 158,
                "green": 158,
                "blue": 254,
                "alpha": 250
            },
            "degree": 13,
            "label": "教师",
            "article": {
                "DE": "少数民族; 初级中学; 教师; 双语教学能力; 培训",
                "localCites": 7,
                "AU": "@PHRASE教师",
                "yearCited": {
                    "2020.0": ["国建文, 2020, 教师教育研究, V32, P47, DOI 10.13445/j.cnki.t.e.r.2020.03.007"],
                    "2021.0": ["张建民, 2021, 云南师范大学学报(哲学社会科学版), V53, P50"],
                    "2016.0": ["金洪培, 2016, 黑龙江民族丛刊, V, P186, DOI 10.16415/j.cnki.23-1021/c.2016.02.036"],
                    "2018.0": [
                        "潘才奎, 2018, 贵州民族研究, V39, P243, DOI 10.13965/j.cnki.gzmzyj10026959.2018.12.055",
                        "孙荔, 2018, 贵州民族研究, V39, P227, DOI 10.13965/j.cnki.gzmzyj10026959.2018.06.050"
                    ],
                    "2017.0": ["唐雯谦, 2017, 贵州民族研究, V38, P211, DOI 10.13965/j.cnki.gzmzyj10026959.2017.02.047"],
                    "2024.0": ["崔英锦, 2024, 黑龙江民族丛刊, V, P25, DOI 10.16415/j.cnki.23-1021/c.2024.03.017"]
                },
                "VL": "0",
                "PY": "2016",
                "SO": "SO",
                "Key": "@PHRASE教师",
                "BP": "0",
                "TC": "1.0",
                "DOI": ""
            },
            "size": 7,
            "centrality": 0.0999373707658254,
            "x": -114.99256896972656,
            "y": 86.51657104492188,
            "id": "179",
            "key": "@PHRASE教师",
            "optimizedLabelPosition_y": 193,
            "cid": 4
        },
        {
            "size": 2,
            "color": {
                "red": 192,
                "green": 192,
                "blue": 192,
                "alpha": 255
            },
            "centrality": 1.2955045990413266E-4,
            "degree": 3,
            "x": -495.3500061035156,
            "y": -941.4583740234375,
            "id": "180",
            "label": "教育改革",
            "key": "@PHRASE教育改革",
            "article": {
                "DE": "互联网+; 高校民族团结教育; 教育改革",
                "localCites": 2,
                "AU": "@PHRASE教育改革",
                "yearCited": {
                    "2021.0": ["佟萌, 2021, 山西财经大学学报, V43, P182"],
                    "2018.0": ["蒙良秋, 2018, 学校党建与思想教育, V, P55"]
                },
                "VL": "0",
                "PY": "2018",
                "SO": "SO",
                "Key": "@PHRASE教育改革",
                "BP": "0",
                "TC": "1.0",
                "DOI": ""
            },
            "cid": 18
        },
        {
            "labelPosition_y": -71,
            "labelPosition_x": 317,
            "optimizedLabelPosition_x": 258,
            "color": {
                "red": 158,
                "green": 158,
                "blue": 254,
                "alpha": 250
            },
            "degree": 5,
            "label": "蔡文伯",
            "article": {
                "DE": "双语教育; 民族和睦; 双语政策",
                "localCites": 1,
                "AU": "蔡文伯",
                "yearCited": {"2015.0": ["蔡文伯, 2015, 民族教育研究, V26, P16, DOI 10.15946/j.cnki.1001-7178.2015.02.003"]},
                "VL": "0",
                "PY": "2015",
                "SO": "SO",
                "Key": "蔡文伯",
                "BP": "0",
                "TC": "1.0",
                "DOI": ""
            },
            "size": 1,
            "centrality": 0,
            "x": 317.4767150878906,
            "y": -71.67549133300781,
            "id": "181",
            "key": "蔡文伯",
            "optimizedLabelPosition_y": -83,
            "cid": 3
        },
        {
            "labelPosition_y": -12,
            "labelPosition_x": -125,
            "optimizedLabelPosition_x": -202,
            "color": {
                "red": 247,
                "green": 247,
                "blue": 143,
                "alpha": 250
            },
            "degree": 5,
            "label": "天津师范大学教育学部",
            "article": {
                "DE": "新时代; 民族地区; 教师教育; 高质量发展",
                "localCites": 1,
                "AU": "天津师范大学教育学部",
                "yearCited": {"2024.0": ["王光明, 2024, 民族教育研究, V35, P61, DOI 10.15946/j.cnki.1001-7178.20240507.005"]},
                "VL": "0",
                "PY": "2024",
                "SO": "SO",
                "Key": "天津师范大学教育学部",
                "BP": "0",
                "TC": "1.0",
                "DOI": ""
            },
            "size": 1,
            "centrality": 0,
            "x": -125.17771911621094,
            "y": -12.253236770629883,
            "id": "182",
            "key": "天津师范大学教育学部",
            "optimizedLabelPosition_y": 40,
            "cid": 1
        },
        {
            "labelPosition_y": -85,
            "labelPosition_x": -105,
            "optimizedLabelPosition_x": -135,
            "color": {
                "red": 220,
                "green": 220,
                "blue": 220,
                "alpha": 250
            },
            "degree": 2,
            "label": "专业素养",
            "article": {
                "DE": "民族地区; 民族地区中小学教师; 专业素养; 结构模型",
                "localCites": 1,
                "AU": "@PHRASE专业素养",
                "yearCited": {"2021.0": ["成丽宁, 2021, 民族教育研究, V32, P129, DOI 10.15946/j.cnki.1001-7178.2021.01.017"]},
                "VL": "0",
                "PY": "2021",
                "SO": "SO",
                "Key": "@PHRASE专业素养",
                "BP": "0",
                "TC": "1.0",
                "DOI": ""
            },
            "size": 1,
            "centrality": 0,
            "x": -105.26317596435547,
            "y": -85.42362976074219,
            "id": "183",
            "key": "@PHRASE专业素养",
            "optimizedLabelPosition_y": -33,
            "cid": 0
        },
        {
            "labelPosition_y": -126,
            "labelPosition_x": 147,
            "optimizedLabelPosition_x": 103,
            "color": {
                "red": 158,
                "green": 158,
                "blue": 254,
                "alpha": 250
            },
            "degree": 9,
            "label": "教学改革",
            "article": {
                "DE": "少数民族大学生; 英语教育; 问题; 教学改革",
                "localCites": 2,
                "AU": "@PHRASE教学改革",
                "yearCited": {
                    "2018.0": ["张辉, 2018, 贵州民族研究, V39, P240, DOI 10.13965/j.cnki.gzmzyj10026959.2018.08.054"],
                    "2022.0": ["林健, 2022, 中国高教研究, V, P41, DOI 10.16298/j.cnki.1004-3667.2022.06.07"]
                },
                "VL": "0",
                "PY": "2018",
                "SO": "SO",
                "Key": "@PHRASE教学改革",
                "BP": "0",
                "TC": "1.0",
                "DOI": ""
            },
            "size": 2,
            "centrality": 0.001198341754113227,
            "x": 147.52679443359375,
            "y": -126.57587432861328,
            "id": "184",
            "key": "@PHRASE教学改革",
            "optimizedLabelPosition_y": -107,
            "cid": 3
        },
        {
            "labelPosition_y": -11,
            "labelPosition_x": -20,
            "optimizedLabelPosition_x": -18,
            "color": {
                "red": 220,
                "green": 220,
                "blue": 220,
                "alpha": 250
            },
            "degree": 4,
            "label": "创客教师",
            "article": {
                "DE": "民族地区; 创客教师; 中小学; 创客教育",
                "localCites": 1,
                "AU": "@PHRASE创客教师",
                "yearCited": {"2022.0": ["王秀成, 2022, 学术探索, V, P150"]},
                "VL": "0",
                "PY": "2022",
                "SO": "SO",
                "Key": "@PHRASE创客教师",
                "BP": "0",
                "TC": "1.0",
                "DOI": ""
            },
            "size": 1,
            "centrality": 0,
            "x": -20.79309844970703,
            "y": -11.09988784790039,
            "id": "185",
            "key": "@PHRASE创客教师",
            "optimizedLabelPosition_y": -8,
            "cid": 0
        },
        {
            "size": 1,
            "color": {
                "red": 192,
                "green": 192,
                "blue": 192,
                "alpha": 255
            },
            "centrality": 0,
            "degree": 3,
            "x": 889.1815185546875,
            "y": 515.04736328125,
            "id": "186",
            "label": "阿细教师",
            "key": "@PHRASE阿细教师",
            "article": {
                "DE": "阿细教师; 边疆教育; 国族建设; 教育实践",
                "localCites": 1,
                "AU": "@PHRASE阿细教师",
                "yearCited": {"2019.0": ["陈昱岿, 2019, 教育学术月刊, V, P36, DOI 10.16477/j.cnki.issn1674-2311.2019.05.005"]},
                "VL": "0",
                "PY": "2019",
                "SO": "SO",
                "Key": "@PHRASE阿细教师",
                "BP": "0",
                "TC": "1.0",
                "DOI": ""
            },
            "cid": 16
        },
        {
            "labelPosition_y": -220,
            "labelPosition_x": 95,
            "optimizedLabelPosition_x": -32,
            "color": {
                "red": 220,
                "green": 220,
                "blue": 220,
                "alpha": 250
            },
            "degree": 3,
            "label": "教学能力",
            "article": {
                "DE": "教学能力; 基础教育; 外语教师; 三语教育",
                "localCites": 1,
                "AU": "@PHRASE教学能力",
                "yearCited": {"2020.0": ["杨旭, 2020, 云南师范大学学报(哲学社会科学版), V52, P41"]},
                "VL": "0",
                "PY": "2020",
                "SO": "SO",
                "Key": "@PHRASE教学能力",
                "BP": "0",
                "TC": "1.0",
                "DOI": ""
            },
            "size": 1,
            "centrality": 0,
            "x": 95.26849365234375,
            "y": -220.51022338867188,
            "id": "187",
            "key": "@PHRASE教学能力",
            "optimizedLabelPosition_y": -173,
            "cid": 0
        },
        {
            "size": 1,
            "color": {
                "red": 192,
                "green": 192,
                "blue": 192,
                "alpha": 255
            },
            "centrality": 0,
            "degree": 6,
            "x": 937.5400390625,
            "y": -502.4125061035156,
            "id": "188",
            "label": "社会网络",
            "key": "@PHRASE社会网络",
            "article": {
                "DE": "内地西藏班; 社会网络; 文化适应; 散插生; 教育民族志",
                "localCites": 1,
                "AU": "@PHRASE社会网络",
                "yearCited": {"2015.0": ["张东辉, 2015, 湖南师范大学教育科学学报, V14, P86"]},
                "VL": "0",
                "PY": "2015",
                "SO": "SO",
                "Key": "@PHRASE社会网络",
                "BP": "0",
                "TC": "1.0",
                "DOI": ""
            },
            "cid": 11
        },
        {
            "size": 1,
            "color": {
                "red": 192,
                "green": 192,
                "blue": 192,
                "alpha": 255
            },
            "centrality": 0,
            "degree": 5,
            "x": -699.2661743164062,
            "y": 682.9557495117188,
            "id": "189",
            "label": "陕西师范大学教育学院",
            "key": "陕西师范大学教育学院",
            "article": {
                "DE": "民族教师; 教育培训; 多元文化",
                "localCites": 1,
                "AU": "陕西师范大学教育学院",
                "yearCited": {"2015.0": ["马晓凤, 2015, 贵州民族研究, V36, P214, DOI 10.13965/j.cnki.gzmzyj10026959.2015.03.051"]},
                "VL": "0",
                "PY": "2015",
                "SO": "SO",
                "Key": "陕西师范大学教育学院",
                "BP": "0",
                "TC": "1.0",
                "DOI": ""
            },
            "cid": 9
        },
        {
            "labelPosition_y": -154,
            "labelPosition_x": -39,
            "optimizedLabelPosition_x": -200,
            "color": {
                "red": 220,
                "green": 220,
                "blue": 220,
                "alpha": 250
            },
            "degree": 6,
            "label": "教育信念",
            "article": {
                "DE": "民族地区; 乡村教师; 教育信念; 终极责任",
                "localCites": 1,
                "AU": "@PHRASE教育信念",
                "yearCited": {"2024.0": ["严秀英, 2024, 民族教育研究, V35, P111, DOI 10.15946/j.cnki.1001-7178.20240709.004"]},
                "VL": "0",
                "PY": "2024",
                "SO": "SO",
                "Key": "@PHRASE教育信念",
                "BP": "0",
                "TC": "1.0",
                "DOI": ""
            },
            "size": 1,
            "centrality": 0,
            "x": -39.99307632446289,
            "y": -154.5863800048828,
            "id": "190",
            "key": "@PHRASE教育信念",
            "optimizedLabelPosition_y": -100,
            "cid": 6
        },
        {
            "labelPosition_y": 157,
            "labelPosition_x": -150,
            "optimizedLabelPosition_x": -45,
            "color": {
                "red": 247,
                "green": 247,
                "blue": 143,
                "alpha": 250
            },
            "degree": 3,
            "label": "人民师范",
            "article": {
                "DE": "教师教育; 人民师范; 民族精神; 办学经验",
                "localCites": 1,
                "AU": "@PHRASE人民师范",
                "yearCited": {"2021.0": ["周彬, 2021, 国家教育行政学院学报, V, P10"]},
                "VL": "0",
                "PY": "2021",
                "SO": "SO",
                "Key": "@PHRASE人民师范",
                "BP": "0",
                "TC": "1.0",
                "DOI": ""
            },
            "size": 1,
            "centrality": 0,
            "x": -150.0532684326172,
            "y": 157.9361572265625,
            "id": "191",
            "key": "@PHRASE人民师范",
            "optimizedLabelPosition_y": 131,
            "cid": 1
        },
        {
            "labelPosition_y": 29,
            "labelPosition_x": -289,
            "optimizedLabelPosition_x": -221,
            "color": {
                "red": 119,
                "green": 119,
                "blue": 247,
                "alpha": 250
            },
            "degree": 5,
            "label": "郑新蓉",
            "article": {
                "DE": "少数民族; 语言-教学模式; 理科学习; 语言和文化适宜",
                "localCites": 1,
                "AU": "郑新蓉",
                "yearCited": {"2015.0": ["郑新蓉, 2015, 教育学报, V11, P63, DOI 10.14082/j.cnki.1673-1298.2015.01.009"]},
                "VL": "0",
                "PY": "2015",
                "SO": "SO",
                "Key": "郑新蓉",
                "BP": "0",
                "TC": "1.0",
                "DOI": ""
            },
            "size": 1,
            "centrality": 0,
            "x": -289.53680419921875,
            "y": 29.863876342773438,
            "id": "192",
            "key": "郑新蓉",
            "optimizedLabelPosition_y": 192,
            "cid": 2
        },
        {
            "labelPosition_y": 191,
            "labelPosition_x": -67,
            "optimizedLabelPosition_x": -123,
            "color": {
                "red": 158,
                "green": 158,
                "blue": 254,
                "alpha": 250
            },
            "degree": 5,
            "label": "哈尔滨师范大学教育科学学院",
            "article": {
                "DE": "民族幼儿园; 师资培训; 教师编制",
                "localCites": 2,
                "AU": "哈尔滨师范大学教育科学学院",
                "yearCited": {
                    "2015.0": ["崔英锦, 2015, 中国教育学刊, V, P93"],
                    "2024.0": ["崔英锦, 2024, 黑龙江民族丛刊, V, P25, DOI 10.16415/j.cnki.23-1021/c.2024.03.017"]
                },
                "VL": "0",
                "PY": "2015",
                "SO": "SO",
                "Key": "哈尔滨师范大学教育科学学院",
                "BP": "0",
                "TC": "1.0",
                "DOI": ""
            },
            "size": 2,
            "centrality": 0.010817463401995077,
            "x": -67.7957992553711,
            "y": 191.22576904296875,
            "id": "193",
            "key": "哈尔滨师范大学教育科学学院",
            "optimizedLabelPosition_y": 279,
            "cid": 4
        },
        {
            "size": 1,
            "color": {
                "red": 192,
                "green": 192,
                "blue": 192,
                "alpha": 255
            },
            "centrality": 0,
            "degree": 2,
            "x": -750.5960083007812,
            "y": 629.9295043945312,
            "id": "194",
            "label": "民族音乐",
            "key": "@PHRASE民族音乐",
            "article": {
                "DE": "民族音乐; 边缘化; 多元文化",
                "localCites": 1,
                "AU": "@PHRASE民族音乐",
                "yearCited": {"2016.0": ["范文彦, 2016, 贵州民族研究, V37, P230, DOI 10.13965/j.cnki.gzmzyj10026959.2016.12.049"]},
                "VL": "0",
                "PY": "2016",
                "SO": "SO",
                "Key": "@PHRASE民族音乐",
                "BP": "0",
                "TC": "1.0",
                "DOI": ""
            },
            "cid": 9
        },
        {
            "labelPosition_y": -52,
            "labelPosition_x": -171,
            "optimizedLabelPosition_x": -213,
            "color": {
                "red": 119,
                "green": 119,
                "blue": 247,
                "alpha": 250
            },
            "degree": 4,
            "label": "强师计划",
            "article": {
                "DE": "强师计划; 民族地区; 民族教育; 教师队伍建设",
                "localCites": 1,
                "AU": "@PHRASE强师计划",
                "yearCited": {"2023.0": ["桑国元, 2023, 西北师大学报(社会科学版), V60, P61, DOI 10.16783/j.cnki.nwnus.2023.03.007"]},
                "VL": "0",
                "PY": "2023",
                "SO": "SO",
                "Key": "@PHRASE强师计划",
                "BP": "0",
                "TC": "1.0",
                "DOI": ""
            },
            "size": 1,
            "centrality": 0,
            "x": -171.12869262695312,
            "y": -52.717063903808594,
            "id": "195",
            "key": "@PHRASE强师计划",
            "optimizedLabelPosition_y": 74,
            "cid": 2
        },
        {
            "labelPosition_y": -216,
            "labelPosition_x": -157,
            "optimizedLabelPosition_x": -168,
            "color": {
                "red": 180,
                "green": 180,
                "blue": 38,
                "alpha": 250
            },
            "degree": 7,
            "label": "西南大学教师教育学院",
            "article": {
                "DE": "民族地区; 数学教育; mpck; 课堂教学质量; 数学学业成绩; 多层线性模型",
                "localCites": 1,
                "AU": "西南大学教师教育学院",
                "yearCited": {"2025.0": ["张廷艳, 2025, 民族教育研究, V36, P122, DOI 10.15946/j.cnki.1001-7178.20250124.002"]},
                "VL": "0",
                "PY": "2025",
                "SO": "SO",
                "Key": "西南大学教师教育学院",
                "BP": "0",
                "TC": "1.0",
                "DOI": ""
            },
            "size": 1,
            "centrality": 0,
            "x": -157.13577270507812,
            "y": -216.26930236816406,
            "id": "196",
            "key": "西南大学教师教育学院",
            "optimizedLabelPosition_y": -179,
            "cid": 5
        },
        {
            "labelPosition_y": -131,
            "labelPosition_x": -4,
            "optimizedLabelPosition_x": -17,
            "color": {
                "red": 220,
                "green": 220,
                "blue": 220,
                "alpha": 250
            },
            "degree": 2,
            "label": "教育方法",
            "article": {
                "DE": "中华民族共同体意识; 民族地区; 四史; 教育方法",
                "localCites": 1,
                "AU": "@PHRASE教育方法",
                "yearCited": {"2020.0": ["谭林, 2020, 民族学刊, V11, P110"]},
                "VL": "0",
                "PY": "2020",
                "SO": "SO",
                "Key": "@PHRASE教育方法",
                "BP": "0",
                "TC": "1.0",
                "DOI": ""
            },
            "size": 1,
            "centrality": 0,
            "x": -4.321609973907471,
            "y": -131.1730194091797,
            "id": "197",
            "key": "@PHRASE教育方法",
            "optimizedLabelPosition_y": -62,
            "cid": 0
        },
        {
            "labelPosition_y": -173,
            "labelPosition_x": -112,
            "optimizedLabelPosition_x": -129,
            "color": {
                "red": 180,
                "green": 180,
                "blue": 38,
                "alpha": 250
            },
            "degree": 10,
            "label": "数学教育",
            "article": {
                "DE": "民族地区; 数学教育; 数学课程标准; 课程实施; \u201c四基\u201d; 教学过程目标",
                "localCites": 2,
                "AU": "@PHRASE数学教育",
                "yearCited": {
                    "2021.0": ["郭衎, 2021, 民族教育研究, V32, P29, DOI 10.15946/j.cnki.1001-7178.2021.01.005"],
                    "2025.0": ["张廷艳, 2025, 民族教育研究, V36, P122, DOI 10.15946/j.cnki.1001-7178.20250124.002"]
                },
                "VL": "0",
                "PY": "2021",
                "SO": "SO",
                "Key": "@PHRASE数学教育",
                "BP": "0",
                "TC": "1.0",
                "DOI": ""
            },
            "size": 2,
            "centrality": 0.004059252273790854,
            "x": -112.29019927978516,
            "y": -173.73269653320312,
            "id": "198",
            "key": "@PHRASE数学教育",
            "optimizedLabelPosition_y": -110,
            "cid": 5
        },
        {
            "size": 2,
            "color": {
                "red": 192,
                "green": 192,
                "blue": 192,
                "alpha": 255
            },
            "centrality": 1.94325689856199E-4,
            "degree": 6,
            "x": 537.361083984375,
            "y": 620.5542602539062,
            "id": "199",
            "label": "首都师范大学教师教育学院",
            "key": "首都师范大学教师教育学院",
            "article": {
                "DE": "学校心理教师; 情感劳动; 情感体制; 教育民族志",
                "localCites": 2,
                "AU": "首都师范大学教师教育学院",
                "yearCited": {"2021.0": [
                    "田国秀, 2021, 华南师范大学学报(社会科学版), V, P70",
                    "田国秀, 2021, 教师教育研究, V33, P68, DOI 10.13445/j.cnki.t.e.r.2021.04.011"
                ]},
                "VL": "0",
                "PY": "2021",
                "SO": "SO",
                "Key": "首都师范大学教师教育学院",
                "BP": "0",
                "TC": "2.0",
                "DOI": ""
            },
            "cid": 10
        },
        {
            "labelPosition_y": -70,
            "labelPosition_x": -27,
            "optimizedLabelPosition_x": -238,
            "color": {
                "red": 235,
                "green": 235,
                "blue": 99,
                "alpha": 250
            },
            "degree": 9,
            "label": "喀什大学教育科学学院",
            "article": {
                "DE": "民族地区; 幼儿; 普通话能力; 城乡差异; 教育质量; 政策建议",
                "localCites": 1,
                "AU": "喀什大学教育科学学院",
                "yearCited": {"2023.0": ["冯江英, 2023, 民族教育研究, V34, P119, DOI 10.15946/j.cnki.1001-7178.20230317.007"]},
                "VL": "0",
                "PY": "2023",
                "SO": "SO",
                "Key": "喀什大学教育科学学院",
                "BP": "0",
                "TC": "1.0",
                "DOI": ""
            },
            "size": 1,
            "centrality": 0,
            "x": -27.73532485961914,
            "y": -70.93306732177734,
            "id": "200",
            "key": "喀什大学教育科学学院",
            "optimizedLabelPosition_y": -87,
            "cid": 7
        },
        {
            "size": 1,
            "color": {
                "red": 192,
                "green": 192,
                "blue": 192,
                "alpha": 255
            },
            "centrality": 0,
            "degree": 5,
            "x": -675.7728881835938,
            "y": 706.9432983398438,
            "id": "201",
            "label": "宁夏大学教育学院",
            "key": "宁夏大学教育学院",
            "article": {
                "DE": "民族教师; 教育培训; 多元文化",
                "localCites": 1,
                "AU": "宁夏大学教育学院",
                "yearCited": {"2015.0": ["马晓凤, 2015, 贵州民族研究, V36, P214, DOI 10.13965/j.cnki.gzmzyj10026959.2015.03.051"]},
                "VL": "0",
                "PY": "2015",
                "SO": "SO",
                "Key": "宁夏大学教育学院",
                "BP": "0",
                "TC": "1.0",
                "DOI": ""
            },
            "cid": 9
        },
        {
            "labelPosition_y": -286,
            "labelPosition_x": -3,
            "optimizedLabelPosition_x": -260,
            "color": {
                "red": 220,
                "green": 220,
                "blue": 220,
                "alpha": 250
            },
            "degree": 1,
            "label": "本土化",
            "article": {
                "DE": "边境民族教育; 乡村教师; 本土化",
                "localCites": 1,
                "AU": "@PHRASE本土化",
                "yearCited": {"2017.0": ["钟海青, 2017, 民族教育研究, V28, P5, DOI 10.15946/j.cnki.1001-7178.2017.06.001"]},
                "VL": "0",
                "PY": "2017",
                "SO": "SO",
                "Key": "@PHRASE本土化",
                "BP": "0",
                "TC": "1.0",
                "DOI": ""
            },
            "size": 1,
            "centrality": 0,
            "x": -3.4929089546203613,
            "y": -286.9797058105469,
            "id": "202",
            "key": "@PHRASE本土化",
            "optimizedLabelPosition_y": -133,
            "cid": 6
        },
        {
            "labelPosition_y": -98,
            "labelPosition_x": -264,
            "optimizedLabelPosition_x": -236,
            "color": {
                "red": 247,
                "green": 247,
                "blue": 143,
                "alpha": 250
            },
            "degree": 3,
            "label": "指标体系",
            "article": {
                "DE": "学前教育; 教师资源配置水平; 指标体系; pls结构方程模型",
                "localCites": 1,
                "AU": "@PHRASE指标体系",
                "yearCited": {"2023.0": ["方建华, 2023, 学前教育研究, V, P36, DOI 10.13861/j.cnki.sece.2023.12.003"]},
                "VL": "0",
                "PY": "2023",
                "SO": "SO",
                "Key": "@PHRASE指标体系",
                "BP": "0",
                "TC": "1.0",
                "DOI": ""
            },
            "size": 1,
            "centrality": 0,
            "x": -264.4798583984375,
            "y": -98.27018737792969,
            "id": "203",
            "key": "@PHRASE指标体系",
            "optimizedLabelPosition_y": 24,
            "cid": 1
        },
        {
            "size": 1,
            "color": {
                "red": 192,
                "green": 192,
                "blue": 192,
                "alpha": 255
            },
            "centrality": 0,
            "degree": 0,
            "x": 710.4027099609375,
            "y": -713.88037109375,
            "id": "204",
            "label": "民办教育",
            "key": "@PHRASE民办教育",
            "article": {
                "DE": "边疆民族地区; 民办教育; 相关问题",
                "localCites": 1,
                "AU": "@PHRASE民办教育",
                "yearCited": {"2017.0": ["薛勇军, 2017, 思想战线, V43, P26"]},
                "VL": "0",
                "PY": "2017",
                "SO": "SO",
                "Key": "@PHRASE民办教育",
                "BP": "0",
                "TC": "1.0",
                "DOI": ""
            },
            "cid": 33
        },
        {
            "labelPosition_y": -61,
            "labelPosition_x": -328,
            "optimizedLabelPosition_x": -275,
            "color": {
                "red": 119,
                "green": 119,
                "blue": 247,
                "alpha": 250
            },
            "degree": 3,
            "label": "牧区",
            "article": {
                "DE": "民族教育; 牧区; 双语教师; 教师困境; 职业发展",
                "localCites": 1,
                "AU": "@PHRASE牧区",
                "yearCited": {"2017.0": ["塔娜, 2017, 民族教育研究, V28, P99, DOI 10.15946/j.cnki.1001-7178.2017.02.016"]},
                "VL": "0",
                "PY": "2017",
                "SO": "SO",
                "Key": "@PHRASE牧区",
                "BP": "0",
                "TC": "1.0",
                "DOI": ""
            },
            "size": 1,
            "centrality": 0,
            "x": -328.48663330078125,
            "y": -61.96762466430664,
            "id": "205",
            "key": "@PHRASE牧区",
            "optimizedLabelPosition_y": 119,
            "cid": 2
        },
        {
            "size": 1,
            "color": {
                "red": 192,
                "green": 192,
                "blue": 192,
                "alpha": 255
            },
            "centrality": 0,
            "degree": 4,
            "x": 412.8733825683594,
            "y": -948.257568359375,
            "id": "206",
            "label": "宁夏大学音乐学院",
            "key": "宁夏大学音乐学院",
            "article": {
                "DE": "城镇化水平; 不同地域; 女教师数量; 相关性; 女性就业",
                "localCites": 1,
                "AU": "宁夏大学音乐学院",
                "yearCited": {"2024.0": ["李晓延, 2024, 民族学论丛, V, P110, DOI 10.16023/j.cnki.cn64-1016/c.2024.04.013"]},
                "VL": "0",
                "PY": "2024",
                "SO": "SO",
                "Key": "宁夏大学音乐学院",
                "BP": "0",
                "TC": "1.0",
                "DOI": ""
            },
            "cid": 13
        },
        {
            "size": 1,
            "color": {
                "red": 192,
                "green": 192,
                "blue": 192,
                "alpha": 255
            },
            "centrality": 0,
            "degree": 3,
            "x": 485.77130126953125,
            "y": 583.7633056640625,
            "id": "207",
            "label": "情感劳动",
            "key": "@PHRASE情感劳动",
            "article": {
                "DE": "学校心理教师; 情感劳动; 情感体制; 教育民族志",
                "localCites": 1,
                "AU": "@PHRASE情感劳动",
                "yearCited": {"2021.0": ["田国秀, 2021, 华南师范大学学报(社会科学版), V, P70"]},
                "VL": "0",
                "PY": "2021",
                "SO": "SO",
                "Key": "@PHRASE情感劳动",
                "BP": "0",
                "TC": "1.0",
                "DOI": ""
            },
            "cid": 10
        },
        {
            "size": 1,
            "color": {
                "red": 192,
                "green": 192,
                "blue": 192,
                "alpha": 255
            },
            "centrality": 0,
            "degree": 3,
            "x": 451.49871826171875,
            "y": 946.7113037109375,
            "id": "208",
            "label": "困境",
            "key": "@PHRASE困境",
            "article": {
                "DE": "延边地区; 朝鲜族; 教师队伍建设; 困境; 对策",
                "localCites": 1,
                "AU": "@PHRASE困境",
                "yearCited": {"2018.0": ["严秀英, 2018, 延边大学学报(社会科学版), V51, P86, DOI 10.16154/j.cnki.cn22-1025/c.2018.04.011"]},
                "VL": "0",
                "PY": "2018",
                "SO": "SO",
                "Key": "@PHRASE困境",
                "BP": "0",
                "TC": "1.0",
                "DOI": ""
            },
            "cid": 15
        },
        {
            "size": 1,
            "color": {
                "red": 192,
                "green": 192,
                "blue": 192,
                "alpha": 255
            },
            "centrality": 0,
            "degree": 2,
            "x": -468.1877746582031,
            "y": -988.5648193359375,
            "id": "209",
            "label": "高校教育",
            "key": "@PHRASE高校教育",
            "article": {
                "DE": "高校教育; 音乐素养; 民族民间音乐; 教育改革",
                "localCites": 1,
                "AU": "@PHRASE高校教育",
                "yearCited": {"2021.0": ["佟萌, 2021, 山西财经大学学报, V43, P182"]},
                "VL": "0",
                "PY": "2021",
                "SO": "SO",
                "Key": "@PHRASE高校教育",
                "BP": "0",
                "TC": "1.0",
                "DOI": ""
            },
            "cid": 18
        },
        {
            "labelPosition_y": -171,
            "labelPosition_x": -146,
            "optimizedLabelPosition_x": -158,
            "color": {
                "red": 180,
                "green": 180,
                "blue": 38,
                "alpha": 250
            },
            "degree": 8,
            "label": "四川省成都市石室天府中学",
            "article": {
                "DE": "民族地区; 数学教育; mpck; 课堂教学质量; 数学学业成绩; 多层线性模型",
                "localCites": 1,
                "AU": "四川省成都市石室天府中学",
                "yearCited": {"2025.0": ["张廷艳, 2025, 民族教育研究, V36, P122, DOI 10.15946/j.cnki.1001-7178.20250124.002"]},
                "VL": "0",
                "PY": "2025",
                "SO": "SO",
                "Key": "四川省成都市石室天府中学",
                "BP": "0",
                "TC": "1.0",
                "DOI": ""
            },
            "size": 1,
            "centrality": 0.0034762714977538685,
            "x": -146.6276397705078,
            "y": -171.87185668945312,
            "id": "210",
            "key": "四川省成都市石室天府中学",
            "optimizedLabelPosition_y": -161,
            "cid": 5
        },
        {
            "size": 1,
            "color": {
                "red": 192,
                "green": 192,
                "blue": 192,
                "alpha": 255
            },
            "centrality": 0,
            "degree": 0,
            "x": 981.8575439453125,
            "y": 766.6221313476562,
            "id": "211",
            "label": "五个认同",
            "key": "@PHRASE五个认同",
            "article": {
                "DE": "民族团结进步教育; 思想政治理论课; 五个认同",
                "localCites": 1,
                "AU": "@PHRASE五个认同",
                "yearCited": {"2019.0": ["曹水群, 2019, 西藏民族大学学报(哲学社会科学版), V40, P1"]},
                "VL": "0",
                "PY": "2019",
                "SO": "SO",
                "Key": "@PHRASE五个认同",
                "BP": "0",
                "TC": "1.0",
                "DOI": ""
            },
            "cid": 34
        },
        {
            "labelPosition_y": -107,
            "labelPosition_x": 172,
            "optimizedLabelPosition_x": 154,
            "color": {
                "red": 158,
                "green": 158,
                "blue": 254,
                "alpha": 250
            },
            "degree": 8,
            "label": "培养标准",
            "article": {
                "DE": "卓越工程师; 教育培养; 学科专业建设; 培养理念; 培养标准; 培养方案; 课程建设; 教学改革; 校企合作; 教师队伍; 协同育人",
                "localCites": 1,
                "AU": "@PHRASE培养标准",
                "yearCited": {"2022.0": ["林健, 2022, 中国高教研究, V, P41, DOI 10.16298/j.cnki.1004-3667.2022.06.07"]},
                "VL": "0",
                "PY": "2022",
                "SO": "SO",
                "Key": "@PHRASE培养标准",
                "BP": "0",
                "TC": "1.0",
                "DOI": ""
            },
            "size": 1,
            "centrality": 0,
            "x": 172.9274444580078,
            "y": -107.08145904541016,
            "id": "212",
            "key": "@PHRASE培养标准",
            "optimizedLabelPosition_y": -139,
            "cid": 3
        },
        {
            "labelPosition_y": 45,
            "labelPosition_x": 112,
            "optimizedLabelPosition_x": 57,
            "color": {
                "red": 220,
                "green": 220,
                "blue": 220,
                "alpha": 250
            },
            "degree": 2,
            "label": "融入途径",
            "article": {
                "DE": "中华民族共同体意识培养; 学校教育; 融入途径",
                "localCites": 1,
                "AU": "@PHRASE融入途径",
                "yearCited": {"2022.0": ["曹能秀, 2022, 云南师范大学学报(哲学社会科学版), V54, P122"]},
                "VL": "0",
                "PY": "2022",
                "SO": "SO",
                "Key": "@PHRASE融入途径",
                "BP": "0",
                "TC": "1.0",
                "DOI": ""
            },
            "size": 1,
            "centrality": 0,
            "x": 112.95713806152344,
            "y": 45.030338287353516,
            "id": "213",
            "key": "@PHRASE融入途径",
            "optimizedLabelPosition_y": 4,
            "cid": 0
        },
        {
            "labelPosition_y": 10,
            "labelPosition_x": -108,
            "optimizedLabelPosition_x": -81,
            "color": {
                "red": 247,
                "green": 247,
                "blue": 143,
                "alpha": 250
            },
            "degree": 2,
            "label": "提升路径",
            "article": {
                "DE": "民族地区; 教师教育; 提升路径",
                "localCites": 1,
                "AU": "@PHRASE提升路径",
                "yearCited": {"2022.0": ["张春海, 2022, 教师教育研究, V34, P26, DOI 10.13445/j.cnki.t.e.r.2022.04.003"]},
                "VL": "0",
                "PY": "2022",
                "SO": "SO",
                "Key": "@PHRASE提升路径",
                "BP": "0",
                "TC": "1.0",
                "DOI": ""
            },
            "size": 1,
            "centrality": 0,
            "x": -108.69742584228516,
            "y": 10.956402778625488,
            "id": "214",
            "key": "@PHRASE提升路径",
            "optimizedLabelPosition_y": 59,
            "cid": 1
        },
        {
            "size": 1,
            "color": {
                "red": 192,
                "green": 192,
                "blue": 192,
                "alpha": 255
            },
            "centrality": 0,
            "degree": 3,
            "x": 843.9013061523438,
            "y": 521.9418334960938,
            "id": "215",
            "label": "教育实践",
            "key": "@PHRASE教育实践",
            "article": {
                "DE": "阿细教师; 边疆教育; 国族建设; 教育实践",
                "localCites": 1,
                "AU": "@PHRASE教育实践",
                "yearCited": {"2019.0": ["陈昱岿, 2019, 教育学术月刊, V, P36, DOI 10.16477/j.cnki.issn1674-2311.2019.05.005"]},
                "VL": "0",
                "PY": "2019",
                "SO": "SO",
                "Key": "@PHRASE教育实践",
                "BP": "0",
                "TC": "1.0",
                "DOI": ""
            },
            "cid": 16
        },
        {
            "labelPosition_y": 28,
            "labelPosition_x": -336,
            "optimizedLabelPosition_x": -205,
            "color": {
                "red": 119,
                "green": 119,
                "blue": 247,
                "alpha": 250
            },
            "degree": 2,
            "label": "文化互动",
            "article": {
                "DE": "少数民族; 外语教育; 文化互动; 符号域; 跨文化人",
                "localCites": 1,
                "AU": "@PHRASE文化互动",
                "yearCited": {"2017.0": ["吴铁军, 2017, 贵州民族研究, V38, P245, DOI 10.13965/j.cnki.gzmzyj10026959.2017.10.055"]},
                "VL": "0",
                "PY": "2017",
                "SO": "SO",
                "Key": "@PHRASE文化互动",
                "BP": "0",
                "TC": "1.0",
                "DOI": ""
            },
            "size": 1,
            "centrality": 0,
            "x": -336.7730712890625,
            "y": 28.881696701049805,
            "id": "216",
            "key": "@PHRASE文化互动",
            "optimizedLabelPosition_y": 212,
            "cid": 2
        },
        {
            "labelPosition_y": 131,
            "labelPosition_x": -159,
            "optimizedLabelPosition_x": -114,
            "color": {
                "red": 247,
                "green": 247,
                "blue": 143,
                "alpha": 250
            },
            "degree": 3,
            "label": "民国时期",
            "article": {
                "DE": "民国时期; 边疆民族地区; 教师教育",
                "localCites": 1,
                "AU": "@PHRASE民国时期",
                "yearCited": {"2015.0": ["曾煜, 2015, 云南师范大学学报(哲学社会科学版), V47, P140"]},
                "VL": "0",
                "PY": "2015",
                "SO": "SO",
                "Key": "@PHRASE民国时期",
                "BP": "0",
                "TC": "1.0",
                "DOI": ""
            },
            "size": 1,
            "centrality": 0,
            "x": -159.7714080810547,
            "y": 131.00045776367188,
            "id": "217",
            "key": "@PHRASE民国时期",
            "optimizedLabelPosition_y": 173,
            "cid": 1
        },
        {
            "labelPosition_y": -22,
            "labelPosition_x": -310,
            "optimizedLabelPosition_x": -265,
            "color": {
                "red": 119,
                "green": 119,
                "blue": 247,
                "alpha": 250
            },
            "degree": 3,
            "label": "政策分析",
            "article": {
                "DE": "民族教育; 少数民族; 教师政策; 师资队伍建设; 政策分析",
                "localCites": 1,
                "AU": "@PHRASE政策分析",
                "yearCited": {"2021.0": ["吴璇, 2021, 教育发展研究, V41, P52, DOI 10.14121/j.cnki.1008-3855.2021.12.009"]},
                "VL": "0",
                "PY": "2021",
                "SO": "SO",
                "Key": "@PHRASE政策分析",
                "BP": "0",
                "TC": "1.0",
                "DOI": ""
            },
            "size": 1,
            "centrality": 0,
            "x": -310.0978698730469,
            "y": -22.14675521850586,
            "id": "218",
            "key": "@PHRASE政策分析",
            "optimizedLabelPosition_y": 149,
            "cid": 2
        },
        {
            "labelPosition_y": -12,
            "labelPosition_x": 340,
            "optimizedLabelPosition_x": 201,
            "color": {
                "red": 158,
                "green": 158,
                "blue": 254,
                "alpha": 250
            },
            "degree": 5,
            "label": "石河子大学师范学院",
            "article": {
                "DE": "双语教育; 民族和睦; 双语政策",
                "localCites": 1,
                "AU": "石河子大学师范学院",
                "yearCited": {"2015.0": ["蔡文伯, 2015, 民族教育研究, V26, P16, DOI 10.15946/j.cnki.1001-7178.2015.02.003"]},
                "VL": "0",
                "PY": "2015",
                "SO": "SO",
                "Key": "石河子大学师范学院",
                "BP": "0",
                "TC": "1.0",
                "DOI": ""
            },
            "size": 1,
            "centrality": 0,
            "x": 340.34881591796875,
            "y": -12.192819595336914,
            "id": "219",
            "key": "石河子大学师范学院",
            "optimizedLabelPosition_y": -109,
            "cid": 3
        },
        {
            "labelPosition_y": 101,
            "labelPosition_x": -305,
            "optimizedLabelPosition_x": -232,
            "color": {
                "red": 119,
                "green": 119,
                "blue": 247,
                "alpha": 250
            },
            "degree": 2,
            "label": "效果评估",
            "article": {
                "DE": "双语教师培训; 效果评估; 设计; 少数民族; 新疆",
                "localCites": 1,
                "AU": "@PHRASE效果评估",
                "yearCited": {"2017.0": ["杨建红, 2017, 中国电化教育, V, P111"]},
                "VL": "0",
                "PY": "2017",
                "SO": "SO",
                "Key": "@PHRASE效果评估",
                "BP": "0",
                "TC": "1.0",
                "DOI": ""
            },
            "size": 1,
            "centrality": 0,
            "x": -305.5871887207031,
            "y": 101.02008056640625,
            "id": "220",
            "key": "@PHRASE效果评估",
            "optimizedLabelPosition_y": 218,
            "cid": 2
        },
        {
            "labelPosition_y": -81,
            "labelPosition_x": 143,
            "optimizedLabelPosition_x": 96,
            "color": {
                "red": 158,
                "green": 158,
                "blue": 254,
                "alpha": 250
            },
            "degree": 14,
            "label": "教师队伍",
            "article": {
                "DE": "广西边境民族地区; 教师队伍; 工作环境和工资待遇",
                "localCites": 4,
                "AU": "@PHRASE教师队伍",
                "yearCited": {
                    "2016.0": ["欧阳明昆, 2016, 民族教育研究, V27, P62, DOI 10.15946/j.cnki.1001-7178.2016.02.009"],
                    "2018.0": ["康翠萍, 2018, 中南民族大学学报(人文社会科学版), V38, P52"],
                    "2022.0": [
                        "吴明海, 2022, 民族教育研究, V33, P86, DOI 10.15946/j.cnki.1001-7178.20221215.002",
                        "林健, 2022, 中国高教研究, V, P41, DOI 10.16298/j.cnki.1004-3667.2022.06.07"
                    ]
                },
                "VL": "0",
                "PY": "2016",
                "SO": "SO",
                "Key": "@PHRASE教师队伍",
                "BP": "0",
                "TC": "1.0",
                "DOI": ""
            },
            "size": 4,
            "centrality": 0.15788960719389655,
            "x": 143.53810119628906,
            "y": -81.00777435302734,
            "id": "221",
            "key": "@PHRASE教师队伍",
            "optimizedLabelPosition_y": -74,
            "cid": 3
        },
        {
            "labelPosition_y": -77,
            "labelPosition_x": -167,
            "optimizedLabelPosition_x": -203,
            "color": {
                "red": 119,
                "green": 119,
                "blue": 247,
                "alpha": 250
            },
            "degree": 3,
            "label": "比较分析",
            "article": {
                "DE": "民族教育; 民族地区; 教师资源配置; 城乡差距; 比较分析",
                "localCites": 1,
                "AU": "@PHRASE比较分析",
                "yearCited": {"2017.0": ["马骍, 2017, 西南民族大学学报(人文社科版), V38, P220"]},
                "VL": "0",
                "PY": "2017",
                "SO": "SO",
                "Key": "@PHRASE比较分析",
                "BP": "0",
                "TC": "1.0",
                "DOI": ""
            },
            "size": 1,
            "centrality": 0,
            "x": -167.82138061523438,
            "y": -77.54556274414062,
            "id": "222",
            "key": "@PHRASE比较分析",
            "optimizedLabelPosition_y": 85,
            "cid": 2
        },
        {
            "labelPosition_y": -116,
            "labelPosition_x": -180,
            "optimizedLabelPosition_x": -207,
            "color": {
                "red": 119,
                "green": 119,
                "blue": 247,
                "alpha": 250
            },
            "degree": 3,
            "label": "城乡差距",
            "article": {
                "DE": "民族教育; 民族地区; 教师资源配置; 城乡差距; 比较分析",
                "localCites": 1,
                "AU": "@PHRASE城乡差距",
                "yearCited": {"2017.0": ["马骍, 2017, 西南民族大学学报(人文社科版), V38, P220"]},
                "VL": "0",
                "PY": "2017",
                "SO": "SO",
                "Key": "@PHRASE城乡差距",
                "BP": "0",
                "TC": "1.0",
                "DOI": ""
            },
            "size": 1,
            "centrality": 0,
            "x": -180.40829467773438,
            "y": -116.16546630859375,
            "id": "223",
            "key": "@PHRASE城乡差距",
            "optimizedLabelPosition_y": 59,
            "cid": 2
        },
        {
            "labelPosition_y": -21,
            "labelPosition_x": -147,
            "optimizedLabelPosition_x": -145,
            "color": {
                "red": 247,
                "green": 247,
                "blue": 143,
                "alpha": 250
            },
            "degree": 3,
            "label": "双一流",
            "article": {
                "DE": "双一流; 民族地区; 学前教育; 教师教育",
                "localCites": 1,
                "AU": "@PHRASE双一流",
                "yearCited": {"2020.0": ["李俐, 2020, 西藏大学学报(社会科学版), V35, P197, DOI 10.16249/j.cnki.1005-5738.2020.01.026"]},
                "VL": "0",
                "PY": "2020",
                "SO": "SO",
                "Key": "@PHRASE双一流",
                "BP": "0",
                "TC": "1.0",
                "DOI": ""
            },
            "size": 1,
            "centrality": 0,
            "x": -147.3262939453125,
            "y": -21.869001388549805,
            "id": "224",
            "key": "@PHRASE双一流",
            "optimizedLabelPosition_y": 60,
            "cid": 1
        },
        {
            "labelPosition_y": -44,
            "labelPosition_x": 262,
            "optimizedLabelPosition_x": 211,
            "color": {
                "red": 158,
                "green": 158,
                "blue": 254,
                "alpha": 250
            },
            "degree": 8,
            "label": "双语教育",
            "article": {
                "DE": "双语教育; 民族和睦; 双语政策",
                "localCites": 2,
                "AU": "@PHRASE双语教育",
                "yearCited": {
                    "2015.0": ["蔡文伯, 2015, 民族教育研究, V26, P16, DOI 10.15946/j.cnki.1001-7178.2015.02.003"],
                    "2018.0": ["康翠萍, 2018, 中南民族大学学报(人文社会科学版), V38, P52"]
                },
                "VL": "0",
                "PY": "2015",
                "SO": "SO",
                "Key": "@PHRASE双语教育",
                "BP": "0",
                "TC": "1.0",
                "DOI": ""
            },
            "size": 2,
            "centrality": 0.053439564710454725,
            "x": 262.97381591796875,
            "y": -44.93327713012695,
            "id": "225",
            "key": "@PHRASE双语教育",
            "optimizedLabelPosition_y": -58,
            "cid": 3
        },
        {
            "labelPosition_y": -157,
            "labelPosition_x": -172,
            "optimizedLabelPosition_x": -171,
            "color": {
                "red": 180,
                "green": 180,
                "blue": 38,
                "alpha": 250
            },
            "degree": 8,
            "label": "西南大学宜宾研究院",
            "article": {
                "DE": "民族地区; 数学教育; mpck; 课堂教学质量; 数学学业成绩; 多层线性模型",
                "localCites": 1,
                "AU": "西南大学宜宾研究院",
                "yearCited": {"2025.0": ["张廷艳, 2025, 民族教育研究, V36, P122, DOI 10.15946/j.cnki.1001-7178.20250124.002"]},
                "VL": "0",
                "PY": "2025",
                "SO": "SO",
                "Key": "西南大学宜宾研究院",
                "BP": "0",
                "TC": "1.0",
                "DOI": ""
            },
            "size": 1,
            "centrality": 0.0034762714977538685,
            "x": -172.90972900390625,
            "y": -157.564208984375,
            "id": "226",
            "key": "西南大学宜宾研究院",
            "optimizedLabelPosition_y": -161,
            "cid": 5
        },
        {
            "labelPosition_y": -187,
            "labelPosition_x": 36,
            "optimizedLabelPosition_x": -53,
            "color": {
                "red": 220,
                "green": 220,
                "blue": 220,
                "alpha": 250
            },
            "degree": 8,
            "label": "基础教育",
            "article": {
                "DE": "民族地区; 基础教育; 资源配置; 贵州",
                "localCites": 3,
                "AU": "@PHRASE基础教育",
                "yearCited": {
                    "2020.0": ["杨旭, 2020, 云南师范大学学报(哲学社会科学版), V52, P41"],
                    "2018.0": ["杨军昌, 2018, 贵州民族研究, V39, P241, DOI 10.13965/j.cnki.gzmzyj10026959.2018.09.054"],
                    "2022.0": ["万力勇, 2022, 中南民族大学学报(人文社会科学版), V42, P166, DOI 10.19898/j.cnki.42-1704/C.2022.0220"]
                },
                "VL": "0",
                "PY": "2018",
                "SO": "SO",
                "Key": "@PHRASE基础教育",
                "BP": "0",
                "TC": "1.0",
                "DOI": ""
            },
            "size": 3,
            "centrality": 0.03245239020598523,
            "x": 36.388763427734375,
            "y": -187.1063995361328,
            "id": "227",
            "key": "@PHRASE基础教育",
            "optimizedLabelPosition_y": -125,
            "cid": 0
        },
        {
            "labelPosition_y": -22,
            "labelPosition_x": 44,
            "optimizedLabelPosition_x": -50,
            "color": {
                "red": 87,
                "green": 87,
                "blue": 207,
                "alpha": 250
            },
            "degree": 7,
            "label": "王凯",
            "article": {
                "DE": "教育信息技术; 民族地区; 卓越教师; 叙事; 个案",
                "localCites": 1,
                "AU": "王凯",
                "yearCited": {"2015.0": ["韩雪军, 2015, 现代教育技术, V25, P39"]},
                "VL": "0",
                "PY": "2015",
                "SO": "SO",
                "Key": "王凯",
                "BP": "0",
                "TC": "1.0",
                "DOI": ""
            },
            "size": 1,
            "centrality": 0,
            "x": 44.7072639465332,
            "y": -22.706411361694336,
            "id": "228",
            "key": "王凯",
            "optimizedLabelPosition_y": -22,
            "cid": 8
        },
        {
            "labelPosition_y": -225,
            "labelPosition_x": -46,
            "optimizedLabelPosition_x": -237,
            "color": {
                "red": 220,
                "green": 220,
                "blue": 220,
                "alpha": 250
            },
            "degree": 9,
            "label": "乡村教师",
            "article": {
                "DE": "乡村教师; 培养模式; 体系",
                "localCites": 5,
                "AU": "@PHRASE乡村教师",
                "yearCited": {
                    "2020.0": ["蹇世琼, 2020, 民族教育研究, V31, P50, DOI 10.15946/j.cnki.1001-7178.2020.05.008"],
                    "2019.0": ["赵鑫, 2019, 教育研究, V40, P131"],
                    "2016.0": ["罗明东, 2016, 学术探索, V, P138"],
                    "2017.0": ["钟海青, 2017, 民族教育研究, V28, P5, DOI 10.15946/j.cnki.1001-7178.2017.06.001"],
                    "2024.0": ["严秀英, 2024, 民族教育研究, V35, P111, DOI 10.15946/j.cnki.1001-7178.20240709.004"]
                },
                "VL": "0",
                "PY": "2016",
                "SO": "SO",
                "Key": "@PHRASE乡村教师",
                "BP": "0",
                "TC": "1.0",
                "DOI": ""
            },
            "size": 5,
            "centrality": 0.03258194066588936,
            "x": -46.181396484375,
            "y": -225.67520141601562,
            "id": "229",
            "key": "@PHRASE乡村教师",
            "optimizedLabelPosition_y": -141,
            "cid": 6
        },
        {
            "labelPosition_y": 59,
            "labelPosition_x": -215,
            "optimizedLabelPosition_x": -131,
            "color": {
                "red": 247,
                "green": 247,
                "blue": 143,
                "alpha": 250
            },
            "degree": 3,
            "label": "教育政策",
            "article": {
                "DE": "台湾; 少数民族; 教师教育; 教育政策",
                "localCites": 1,
                "AU": "@PHRASE教育政策",
                "yearCited": {"2018.0": ["龙雪娜, 2018, 民族学刊, V9, P12"]},
                "VL": "0",
                "PY": "2018",
                "SO": "SO",
                "Key": "@PHRASE教育政策",
                "BP": "0",
                "TC": "1.0",
                "DOI": ""
            },
            "size": 1,
            "centrality": 0,
            "x": -215.3624267578125,
            "y": 59.94542694091797,
            "id": "230",
            "key": "@PHRASE教育政策",
            "optimizedLabelPosition_y": 142,
            "cid": 1
        },
        {
            "labelPosition_y": -111,
            "labelPosition_x": -332,
            "optimizedLabelPosition_x": -291,
            "color": {
                "red": 119,
                "green": 119,
                "blue": 247,
                "alpha": 250
            },
            "degree": 2,
            "label": "教师发展",
            "article": {
                "DE": "民族教育; 贫困地区; 教师发展; 嵌入式发展",
                "localCites": 1,
                "AU": "@PHRASE教师发展",
                "yearCited": {"2020.0": ["王坤, 2020, 民族教育研究, V31, P41, DOI 10.15946/j.cnki.1001-7178.2020.03.010"]},
                "VL": "0",
                "PY": "2020",
                "SO": "SO",
                "Key": "@PHRASE教师发展",
                "BP": "0",
                "TC": "1.0",
                "DOI": ""
            },
            "size": 1,
            "centrality": 0,
            "x": -332.56744384765625,
            "y": -111.10440826416016,
            "id": "231",
            "key": "@PHRASE教师发展",
            "optimizedLabelPosition_y": 94,
            "cid": 2
        },
        {
            "labelPosition_y": 86,
            "labelPosition_x": -203,
            "optimizedLabelPosition_x": -143,
            "color": {
                "red": 158,
                "green": 158,
                "blue": 254,
                "alpha": 250
            },
            "degree": 3,
            "label": "教学心理",
            "article": {
                "DE": "教师; 教学心理; 少数民族; 海南",
                "localCites": 1,
                "AU": "@PHRASE教学心理",
                "yearCited": {"2017.0": ["唐雯谦, 2017, 贵州民族研究, V38, P211, DOI 10.13965/j.cnki.gzmzyj10026959.2017.02.047"]},
                "VL": "0",
                "PY": "2017",
                "SO": "SO",
                "Key": "@PHRASE教学心理",
                "BP": "0",
                "TC": "1.0",
                "DOI": ""
            },
            "size": 1,
            "centrality": 0,
            "x": -203.9266815185547,
            "y": 86.6071548461914,
            "id": "232",
            "key": "@PHRASE教学心理",
            "optimizedLabelPosition_y": 237,
            "cid": 4
        },
        {
            "size": 1,
            "color": {
                "red": 192,
                "green": 192,
                "blue": 192,
                "alpha": 255
            },
            "centrality": 0,
            "degree": 1,
            "x": -839.7315673828125,
            "y": -624.1727905273438,
            "id": "233",
            "label": "专业发展",
            "key": "@PHRASE专业发展",
            "article": {
                "DE": "少数民族教师; 专业发展; 文化自觉",
                "localCites": 1,
                "AU": "@PHRASE专业发展",
                "yearCited": {"2016.0": ["石娟, 2016, 中国教育学刊, V, P96"]},
                "VL": "0",
                "PY": "2016",
                "SO": "SO",
                "Key": "@PHRASE专业发展",
                "BP": "0",
                "TC": "1.0",
                "DOI": ""
            },
            "cid": 22
        },
        {
            "labelPosition_y": -64,
            "labelPosition_x": 15,
            "optimizedLabelPosition_x": -3,
            "color": {
                "red": 87,
                "green": 87,
                "blue": 207,
                "alpha": 250
            },
            "degree": 7,
            "label": "韩雪军",
            "article": {
                "DE": "教育信息技术; 民族地区; 卓越教师; 叙事; 个案",
                "localCites": 1,
                "AU": "韩雪军",
                "yearCited": {"2015.0": ["韩雪军, 2015, 现代教育技术, V25, P39"]},
                "VL": "0",
                "PY": "2015",
                "SO": "SO",
                "Key": "韩雪军",
                "BP": "0",
                "TC": "1.0",
                "DOI": ""
            },
            "size": 1,
            "centrality": 0,
            "x": 15.303604125976562,
            "y": -64.31959533691406,
            "id": "234",
            "key": "韩雪军",
            "optimizedLabelPosition_y": 32,
            "cid": 8
        },
        {
            "labelPosition_y": -150,
            "labelPosition_x": 171,
            "optimizedLabelPosition_x": 137,
            "color": {
                "red": 158,
                "green": 158,
                "blue": 254,
                "alpha": 250
            },
            "degree": 8,
            "label": "课程建设",
            "article": {
                "DE": "卓越工程师; 教育培养; 学科专业建设; 培养理念; 培养标准; 培养方案; 课程建设; 教学改革; 校企合作; 教师队伍; 协同育人",
                "localCites": 1,
                "AU": "@PHRASE课程建设",
                "yearCited": {"2022.0": ["林健, 2022, 中国高教研究, V, P41, DOI 10.16298/j.cnki.1004-3667.2022.06.07"]},
                "VL": "0",
                "PY": "2022",
                "SO": "SO",
                "Key": "@PHRASE课程建设",
                "BP": "0",
                "TC": "1.0",
                "DOI": ""
            },
            "size": 1,
            "centrality": 0,
            "x": 171.7749786376953,
            "y": -150.41580200195312,
            "id": "235",
            "key": "@PHRASE课程建设",
            "optimizedLabelPosition_y": -123,
            "cid": 3
        },
        {
            "size": 1,
            "color": {
                "red": 192,
                "green": 192,
                "blue": 192,
                "alpha": 255
            },
            "centrality": 0,
            "degree": 0,
            "x": -861.6329956054688,
            "y": -841.2728271484375,
            "id": "236",
            "label": "布雷岑卡",
            "key": "@PHRASE布雷岑卡",
            "article": {
                "DE": "布雷岑卡; 实践教育理论; 少数民族教育",
                "localCites": 1,
                "AU": "@PHRASE布雷岑卡",
                "yearCited": {"2016.0": ["王静, 2016, 江西师范大学学报(哲学社会科学版), V49, P110"]},
                "VL": "0",
                "PY": "2016",
                "SO": "SO",
                "Key": "@PHRASE布雷岑卡",
                "BP": "0",
                "TC": "1.0",
                "DOI": ""
            },
            "cid": 35
        },
        {
            "labelPosition_y": -123,
            "labelPosition_x": -49,
            "optimizedLabelPosition_x": -166,
            "color": {
                "red": 235,
                "green": 235,
                "blue": 99,
                "alpha": 250
            },
            "degree": 9,
            "label": "政策建议",
            "article": {
                "DE": "民族地区; 幼儿; 普通话能力; 城乡差异; 教育质量; 政策建议",
                "localCites": 1,
                "AU": "@PHRASE政策建议",
                "yearCited": {"2023.0": ["冯江英, 2023, 民族教育研究, V34, P119, DOI 10.15946/j.cnki.1001-7178.20230317.007"]},
                "VL": "0",
                "PY": "2023",
                "SO": "SO",
                "Key": "@PHRASE政策建议",
                "BP": "0",
                "TC": "1.0",
                "DOI": ""
            },
            "size": 1,
            "centrality": 0,
            "x": -49.12556076049805,
            "y": -123.12395477294922,
            "id": "237",
            "key": "@PHRASE政策建议",
            "optimizedLabelPosition_y": -78,
            "cid": 7
        },
        {
            "labelPosition_y": 66,
            "labelPosition_x": -153,
            "optimizedLabelPosition_x": -128,
            "color": {
                "red": 247,
                "green": 247,
                "blue": 143,
                "alpha": 250
            },
            "degree": 28,
            "label": "教师教育",
            "article": {
                "DE": "民国时期; 边疆民族地区; 教师教育",
                "localCites": 11,
                "AU": "@PHRASE教师教育",
                "yearCited": {
                    "2020.0": [
                        "张春海, 2020, 民族教育研究, V31, P155, DOI 10.15946/j.cnki.1001-7178.2020.02.021",
                        "李俐, 2020, 西藏大学学报(社会科学版), V35, P197, DOI 10.16249/j.cnki.1005-5738.2020.01.026"
                    ],
                    "2021.0": ["周彬, 2021, 国家教育行政学院学报, V, P10"],
                    "2019.0": ["李明, 2019, 贵州民族研究, V40, P224, DOI 10.13965/j.cnki.gzmzyj10026959.2019.04.048"],
                    "2016.0": ["王燕红, 2016, 外国中小学教育, V, P43"],
                    "2015.0": ["曾煜, 2015, 云南师范大学学报(哲学社会科学版), V47, P140"],
                    "2018.0": ["龙雪娜, 2018, 民族学刊, V9, P12"],
                    "2024.0": [
                        "向天成, 2024, 贵州民族研究, V45, P150, DOI 10.13965/j.cnki.gzmzyj10026959.2024.03.022",
                        "袁磊, 2024, 民族教育研究, V35, P117, DOI 10.15946/j.cnki.1001-7178.20240226.006",
                        "王光明, 2024, 民族教育研究, V35, P61, DOI 10.15946/j.cnki.1001-7178.20240507.005"
                    ],
                    "2022.0": ["张春海, 2022, 教师教育研究, V34, P26, DOI 10.13445/j.cnki.t.e.r.2022.04.003"]
                },
                "VL": "0",
                "PY": "2015",
                "SO": "SO",
                "Key": "@PHRASE教师教育",
                "BP": "0",
                "TC": "1.0",
                "DOI": ""
            },
            "size": 11,
            "centrality": 0.16677461484041003,
            "x": -153.4342498779297,
            "y": 66.22965240478516,
            "id": "238",
            "key": "@PHRASE教师教育",
            "optimizedLabelPosition_y": 117,
            "cid": 1
        },
        {
            "labelPosition_y": -254,
            "labelPosition_x": 50,
            "optimizedLabelPosition_x": -53,
            "color": {
                "red": 220,
                "green": 220,
                "blue": 220,
                "alpha": 250
            },
            "degree": 3,
            "label": "外语教师",
            "article": {
                "DE": "教学能力; 基础教育; 外语教师; 三语教育",
                "localCites": 1,
                "AU": "@PHRASE外语教师",
                "yearCited": {"2020.0": ["杨旭, 2020, 云南师范大学学报(哲学社会科学版), V52, P41"]},
                "VL": "0",
                "PY": "2020",
                "SO": "SO",
                "Key": "@PHRASE外语教师",
                "BP": "0",
                "TC": "1.0",
                "DOI": ""
            },
            "size": 1,
            "centrality": 0,
            "x": 50.438926696777344,
            "y": -254.04339599609375,
            "id": "239",
            "key": "@PHRASE外语教师",
            "optimizedLabelPosition_y": -161,
            "cid": 0
        },
        {
            "labelPosition_y": -150,
            "labelPosition_x": -108,
            "optimizedLabelPosition_x": -29,
            "color": {
                "red": 220,
                "green": 220,
                "blue": 220,
                "alpha": 250
            },
            "degree": 3,
            "label": "学业成绩",
            "article": {
                "DE": "民族地区; 理科教育; 藏族中学生; 理科课程; 学业成绩",
                "localCites": 1,
                "AU": "@PHRASE学业成绩",
                "yearCited": {"2019.0": ["党宝宝, 2019, 民族教育研究, V30, P38, DOI 10.15946/j.cnki.1001-7178.2019.04.005"]},
                "VL": "0",
                "PY": "2019",
                "SO": "SO",
                "Key": "@PHRASE学业成绩",
                "BP": "0",
                "TC": "1.0",
                "DOI": ""
            },
            "size": 1,
            "centrality": 0,
            "x": -108.21491241455078,
            "y": -150.46702575683594,
            "id": "240",
            "key": "@PHRASE学业成绩",
            "optimizedLabelPosition_y": -70,
            "cid": 0
        },
        {
            "labelPosition_y": -151,
            "labelPosition_x": -62,
            "optimizedLabelPosition_x": -53,
            "color": {
                "red": 220,
                "green": 220,
                "blue": 220,
                "alpha": 250
            },
            "degree": 3,
            "label": "理科课程",
            "article": {
                "DE": "民族地区; 理科教育; 藏族中学生; 理科课程; 学业成绩",
                "localCites": 1,
                "AU": "@PHRASE理科课程",
                "yearCited": {"2019.0": ["党宝宝, 2019, 民族教育研究, V30, P38, DOI 10.15946/j.cnki.1001-7178.2019.04.005"]},
                "VL": "0",
                "PY": "2019",
                "SO": "SO",
                "Key": "@PHRASE理科课程",
                "BP": "0",
                "TC": "1.0",
                "DOI": ""
            },
            "size": 1,
            "centrality": 0,
            "x": -62.81108093261719,
            "y": -151.37619018554688,
            "id": "241",
            "key": "@PHRASE理科课程",
            "optimizedLabelPosition_y": -99,
            "cid": 0
        },
        {
            "labelPosition_y": -125,
            "labelPosition_x": 193,
            "optimizedLabelPosition_x": 160,
            "color": {
                "red": 158,
                "green": 158,
                "blue": 254,
                "alpha": 250
            },
            "degree": 8,
            "label": "培养理念",
            "article": {
                "DE": "卓越工程师; 教育培养; 学科专业建设; 培养理念; 培养标准; 培养方案; 课程建设; 教学改革; 校企合作; 教师队伍; 协同育人",
                "localCites": 1,
                "AU": "@PHRASE培养理念",
                "yearCited": {"2022.0": ["林健, 2022, 中国高教研究, V, P41, DOI 10.16298/j.cnki.1004-3667.2022.06.07"]},
                "VL": "0",
                "PY": "2022",
                "SO": "SO",
                "Key": "@PHRASE培养理念",
                "BP": "0",
                "TC": "1.0",
                "DOI": ""
            },
            "size": 1,
            "centrality": 0,
            "x": 193.77980041503906,
            "y": -125.8845443725586,
            "id": "242",
            "key": "@PHRASE培养理念",
            "optimizedLabelPosition_y": -107,
            "cid": 3
        },
        {
            "labelPosition_y": 54,
            "labelPosition_x": -79,
            "optimizedLabelPosition_x": -257,
            "color": {
                "red": 247,
                "green": 247,
                "blue": 143,
                "alpha": 250
            },
            "degree": 4,
            "label": "广西师范大学教育区块链与智能技术教育部重点实验室",
            "article": {
                "DE": "民族地区; 教师教育; 教师数字素养; 教师专业发展; 城乡数字资源不均衡",
                "localCites": 1,
                "AU": "广西师范大学教育区块链与智能技术教育部重点实验室",
                "yearCited": {"2024.0": ["袁磊, 2024, 民族教育研究, V35, P117, DOI 10.15946/j.cnki.1001-7178.20240226.006"]},
                "VL": "0",
                "PY": "2024",
                "SO": "SO",
                "Key": "广西师范大学教育区块链与智能技术教育部重点实验室",
                "BP": "0",
                "TC": "1.0",
                "DOI": ""
            },
            "size": 1,
            "centrality": 0,
            "x": -79.39291381835938,
            "y": 54.55009460449219,
            "id": "243",
            "key": "广西师范大学教育区块链与智能技术教育部重点实验室",
            "optimizedLabelPosition_y": 58,
            "cid": 1
        },
        {
            "size": 1,
            "color": {
                "red": 192,
                "green": 192,
                "blue": 192,
                "alpha": 255
            },
            "centrality": 0,
            "degree": 3,
            "x": 462.2359619140625,
            "y": 902.1401977539062,
            "id": "244",
            "label": "延边地区",
            "key": "@PHRASE延边地区",
            "article": {
                "DE": "延边地区; 朝鲜族; 教师队伍建设; 困境; 对策",
                "localCites": 1,
                "AU": "@PHRASE延边地区",
                "yearCited": {"2018.0": ["严秀英, 2018, 延边大学学报(社会科学版), V51, P86, DOI 10.16154/j.cnki.cn22-1025/c.2018.04.011"]},
                "VL": "0",
                "PY": "2018",
                "SO": "SO",
                "Key": "@PHRASE延边地区",
                "BP": "0",
                "TC": "1.0",
                "DOI": ""
            },
            "cid": 15
        },
        {
            "labelPosition_y": -46,
            "labelPosition_x": 36,
            "optimizedLabelPosition_x": -5,
            "color": {
                "red": 220,
                "green": 220,
                "blue": 220,
                "alpha": 250
            },
            "degree": 1,
            "label": "回顾",
            "article": {
                "DE": "民族地区; 教师队伍建设政策; 回顾",
                "localCites": 1,
                "AU": "@PHRASE回顾",
                "yearCited": {"2018.0": ["任胜洪, 2018, 民族教育研究, V29, P18, DOI 10.15946/j.cnki.1001-7178.2018.06.003"]},
                "VL": "0",
                "PY": "2018",
                "SO": "SO",
                "Key": "@PHRASE回顾",
                "BP": "0",
                "TC": "1.0",
                "DOI": ""
            },
            "size": 1,
            "centrality": 0,
            "x": 36.07790756225586,
            "y": -46.37105178833008,
            "id": "245",
            "key": "@PHRASE回顾",
            "optimizedLabelPosition_y": 19,
            "cid": 0
        },
        {
            "labelPosition_y": -12,
            "labelPosition_x": -47,
            "optimizedLabelPosition_x": -39,
            "color": {
                "red": 220,
                "green": 220,
                "blue": 220,
                "alpha": 250
            },
            "degree": 2,
            "label": "师资建设",
            "article": {
                "DE": "民族地区; 农村教育; 小规模学校; 师资建设",
                "localCites": 1,
                "AU": "@PHRASE师资建设",
                "yearCited": {"2016.0": ["林云, 2016, 教育与经济, V, P84"]},
                "VL": "0",
                "PY": "2016",
                "SO": "SO",
                "Key": "@PHRASE师资建设",
                "BP": "0",
                "TC": "1.0",
                "DOI": ""
            },
            "size": 1,
            "centrality": 0,
            "x": -47.42814254760742,
            "y": -12.828011512756348,
            "id": "246",
            "key": "@PHRASE师资建设",
            "optimizedLabelPosition_y": 25,
            "cid": 0
        },
        {
            "size": 1,
            "color": {
                "red": 192,
                "green": 192,
                "blue": 192,
                "alpha": 255
            },
            "centrality": 0,
            "degree": 2,
            "x": -440.9834289550781,
            "y": -942.8560180664062,
            "id": "247",
            "label": "音乐素养",
            "key": "@PHRASE音乐素养",
            "article": {
                "DE": "高校教育; 音乐素养; 民族民间音乐; 教育改革",
                "localCites": 1,
                "AU": "@PHRASE音乐素养",
                "yearCited": {"2021.0": ["佟萌, 2021, 山西财经大学学报, V43, P182"]},
                "VL": "0",
                "PY": "2021",
                "SO": "SO",
                "Key": "@PHRASE音乐素养",
                "BP": "0",
                "TC": "1.0",
                "DOI": ""
            },
            "cid": 18
        },
        {
            "labelPosition_y": -71,
            "labelPosition_x": 39,
            "optimizedLabelPosition_x": -22,
            "color": {
                "red": 87,
                "green": 87,
                "blue": 207,
                "alpha": 250
            },
            "degree": 7,
            "label": "个案",
            "article": {
                "DE": "教育信息技术; 民族地区; 卓越教师; 叙事; 个案",
                "localCites": 1,
                "AU": "@PHRASE个案",
                "yearCited": {"2015.0": ["韩雪军, 2015, 现代教育技术, V25, P39"]},
                "VL": "0",
                "PY": "2015",
                "SO": "SO",
                "Key": "@PHRASE个案",
                "BP": "0",
                "TC": "1.0",
                "DOI": ""
            },
            "size": 1,
            "centrality": 0,
            "x": 39.753475189208984,
            "y": -71.19136810302734,
            "id": "248",
            "key": "@PHRASE个案",
            "optimizedLabelPosition_y": 32,
            "cid": 8
        },
        {
            "size": 1,
            "color": {
                "red": 192,
                "green": 192,
                "blue": 192,
                "alpha": 255
            },
            "centrality": 0,
            "degree": 1,
            "x": -542.3280639648438,
            "y": -912.7670288085938,
            "id": "249",
            "label": "互联网+",
            "key": "@PHRASE互联网+",
            "article": {
                "DE": "互联网+; 高校民族团结教育; 教育改革",
                "localCites": 1,
                "AU": "@PHRASE互联网+",
                "yearCited": {"2018.0": ["蒙良秋, 2018, 学校党建与思想教育, V, P55"]},
                "VL": "0",
                "PY": "2018",
                "SO": "SO",
                "Key": "@PHRASE互联网+",
                "BP": "0",
                "TC": "1.0",
                "DOI": ""
            },
            "cid": 18
        }
    ],
    "selectedRepository": "PubMed",
    "zoomBarValue": 136,
    "verticalBarValue": 460,
    "links": [
        {
            "weight": 1,
            "source": 67,
            "colorpair_mono": {
                "red": 247,
                "green": 173,
                "blue": 143,
                "alpha": 250
            },
            "target": 42,
            "colorpair_color": {
                "red": 247,
                "green": 173,
                "blue": 143,
                "alpha": 250
            }
        },
        {
            "weight": 1,
            "source": 95,
            "colorpair_mono": {
                "red": 247,
                "green": 173,
                "blue": 143,
                "alpha": 250
            },
            "target": 212,
            "colorpair_color": {
                "red": 247,
                "green": 173,
                "blue": 143,
                "alpha": 250
            }
        },
        {
            "weight": 1,
            "source": 232,
            "colorpair_mono": {
                "red": 119,
                "green": 155,
                "blue": 247,
                "alpha": 250
            },
            "target": 179,
            "colorpair_color": {
                "red": 119,
                "green": 155,
                "blue": 247,
                "alpha": 250
            }
        },
        {
            "weight": 1,
            "source": 231,
            "colorpair_mono": {
                "red": 220,
                "green": 220,
                "blue": 220,
                "alpha": 250
            },
            "target": 57,
            "colorpair_color": {
                "red": 220,
                "green": 220,
                "blue": 220,
                "alpha": 250
            }
        },
        {
            "weight": 1,
            "source": 152,
            "colorpair_mono": {
                "red": 87,
                "green": 103,
                "blue": 207,
                "alpha": 250
            },
            "target": 74,
            "colorpair_color": {
                "red": 87,
                "green": 103,
                "blue": 207,
                "alpha": 250
            }
        },
        {
            "weight": 0.58,
            "source": 93,
            "colorpair_mono": {
                "red": 119,
                "green": 155,
                "blue": 247,
                "alpha": 250
            },
            "target": 156,
            "colorpair_color": {
                "red": 119,
                "green": 155,
                "blue": 247,
                "alpha": 250
            }
        },
        {
            "weight": 1,
            "source": 82,
            "colorpair_mono": {
                "red": 158,
                "green": 190,
                "blue": 254,
                "alpha": 250
            },
            "target": 221,
            "colorpair_color": {
                "red": 158,
                "green": 190,
                "blue": 254,
                "alpha": 250
            }
        },
        {
            "weight": 0.45,
            "source": 116,
            "colorpair_mono": {
                "red": 247,
                "green": 173,
                "blue": 143,
                "alpha": 250
            },
            "target": 129,
            "colorpair_color": {
                "red": 247,
                "green": 173,
                "blue": 143,
                "alpha": 250
            }
        },
        {
            "weight": 1,
            "source": 132,
            "colorpair_mono": {
                "red": 220,
                "green": 220,
                "blue": 220,
                "alpha": 250
            },
            "target": 64,
            "colorpair_color": {
                "red": 220,
                "green": 220,
                "blue": 220,
                "alpha": 250
            }
        },
        {
            "weight": 1,
            "source": 23,
            "colorpair_mono": {
                "red": 235,
                "green": 127,
                "blue": 99,
                "alpha": 250
            },
            "target": 29,
            "colorpair_color": {
                "red": 235,
                "green": 127,
                "blue": 99,
                "alpha": 250
            }
        },
        {
            "weight": 1,
            "source": 174,
            "colorpair_mono": {
                "red": 87,
                "green": 103,
                "blue": 207,
                "alpha": 250
            },
            "target": 188,
            "colorpair_color": {
                "red": 87,
                "green": 103,
                "blue": 207,
                "alpha": 250
            }
        },
        {
            "weight": 1,
            "source": 198,
            "colorpair_mono": {
                "red": 180,
                "green": 2,
                "blue": 38,
                "alpha": 250
            },
            "target": 196,
            "colorpair_color": {
                "red": 180,
                "green": 2,
                "blue": 38,
                "alpha": 250
            }
        },
        {
            "weight": 1,
            "source": 100,
            "colorpair_mono": {
                "red": 220,
                "green": 220,
                "blue": 220,
                "alpha": 250
            },
            "target": 179,
            "colorpair_color": {
                "red": 220,
                "green": 220,
                "blue": 220,
                "alpha": 250
            }
        },
        {
            "weight": 0,
            "source": 116,
            "colorpair_mono": {
                "red": 212,
                "green": 80,
                "blue": 66,
                "alpha": 250
            },
            "target": 142,
            "colorpair_color": {
                "red": 212,
                "green": 80,
                "blue": 66,
                "alpha": 250
            }
        },
        {
            "weight": 1,
            "source": 81,
            "colorpair_mono": {
                "red": 158,
                "green": 190,
                "blue": 254,
                "alpha": 250
            },
            "target": 30,
            "colorpair_color": {
                "red": 158,
                "green": 190,
                "blue": 254,
                "alpha": 250
            }
        },
        {
            "weight": 0.71,
            "source": 136,
            "colorpair_mono": {
                "red": 247,
                "green": 173,
                "blue": 143,
                "alpha": 250
            },
            "target": 185,
            "colorpair_color": {
                "red": 247,
                "green": 173,
                "blue": 143,
                "alpha": 250
            }
        },
        {
            "weight": 0,
            "source": 93,
            "colorpair_mono": {
                "red": 119,
                "green": 155,
                "blue": 247,
                "alpha": 250
            },
            "target": 59,
            "colorpair_color": {
                "red": 119,
                "green": 155,
                "blue": 247,
                "alpha": 250
            }
        },
        {
            "weight": 1,
            "source": 158,
            "colorpair_mono": {
                "red": 87,
                "green": 103,
                "blue": 207,
                "alpha": 250
            },
            "target": 219,
            "colorpair_color": {
                "red": 87,
                "green": 103,
                "blue": 207,
                "alpha": 250
            }
        },
        {
            "weight": 1,
            "source": 81,
            "colorpair_mono": {
                "red": 87,
                "green": 117,
                "blue": 225,
                "alpha": 250
            },
            "target": 39,
            "colorpair_color": {
                "red": 87,
                "green": 117,
                "blue": 225,
                "alpha": 250
            }
        },
        {
            "weight": 1,
            "source": 228,
            "colorpair_mono": {
                "red": 87,
                "green": 103,
                "blue": 207,
                "alpha": 250
            },
            "target": 234,
            "colorpair_color": {
                "red": 87,
                "green": 103,
                "blue": 207,
                "alpha": 250
            }
        },
        {
            "weight": 1,
            "source": 19,
            "colorpair_mono": {
                "red": 87,
                "green": 117,
                "blue": 225,
                "alpha": 250
            },
            "target": 47,
            "colorpair_color": {
                "red": 87,
                "green": 117,
                "blue": 225,
                "alpha": 250
            }
        },
        {
            "weight": 0.58,
            "source": 238,
            "colorpair_mono": {
                "red": 212,
                "green": 80,
                "blue": 66,
                "alpha": 250
            },
            "target": 23,
            "colorpair_color": {
                "red": 212,
                "green": 80,
                "blue": 66,
                "alpha": 250
            }
        },
        {
            "weight": 0.45,
            "source": 116,
            "colorpair_mono": {
                "red": 158,
                "green": 190,
                "blue": 254,
                "alpha": 250
            },
            "target": 245,
            "colorpair_color": {
                "red": 158,
                "green": 190,
                "blue": 254,
                "alpha": 250
            }
        },
        {
            "weight": 1,
            "source": 43,
            "colorpair_mono": {
                "red": 87,
                "green": 103,
                "blue": 207,
                "alpha": 250
            },
            "target": 79,
            "colorpair_color": {
                "red": 87,
                "green": 103,
                "blue": 207,
                "alpha": 250
            }
        },
        {
            "weight": 1,
            "source": 179,
            "colorpair_mono": {
                "red": 212,
                "green": 80,
                "blue": 66,
                "alpha": 250
            },
            "target": 193,
            "colorpair_color": {
                "red": 212,
                "green": 80,
                "blue": 66,
                "alpha": 250
            }
        },
        {
            "weight": 1,
            "source": 191,
            "colorpair_mono": {
                "red": 241,
                "green": 201,
                "blue": 181,
                "alpha": 250
            },
            "target": 90,
            "colorpair_color": {
                "red": 241,
                "green": 201,
                "blue": 181,
                "alpha": 250
            }
        },
        {
            "weight": 1,
            "source": 4,
            "colorpair_mono": {
                "red": 87,
                "green": 103,
                "blue": 207,
                "alpha": 250
            },
            "target": 159,
            "colorpair_color": {
                "red": 87,
                "green": 103,
                "blue": 207,
                "alpha": 250
            }
        },
        {
            "weight": 1,
            "source": 104,
            "colorpair_mono": {
                "red": 241,
                "green": 201,
                "blue": 181,
                "alpha": 250
            },
            "target": 207,
            "colorpair_color": {
                "red": 241,
                "green": 201,
                "blue": 181,
                "alpha": 250
            }
        },
        {
            "weight": 1,
            "source": 131,
            "colorpair_mono": {
                "red": 235,
                "green": 127,
                "blue": 99,
                "alpha": 250
            },
            "target": 153,
            "colorpair_color": {
                "red": 235,
                "green": 127,
                "blue": 99,
                "alpha": 250
            }
        },
        {
            "weight": 0,
            "source": 116,
            "colorpair_mono": {
                "red": 241,
                "green": 201,
                "blue": 181,
                "alpha": 250
            },
            "target": 17,
            "colorpair_color": {
                "red": 241,
                "green": 201,
                "blue": 181,
                "alpha": 250
            }
        },
        {
            "weight": 0.71,
            "source": 179,
            "colorpair_mono": {
                "red": 158,
                "green": 190,
                "blue": 254,
                "alpha": 250
            },
            "target": 84,
            "colorpair_color": {
                "red": 158,
                "green": 190,
                "blue": 254,
                "alpha": 250
            }
        },
        {
            "weight": 1,
            "source": 135,
            "colorpair_mono": {
                "red": 241,
                "green": 201,
                "blue": 181,
                "alpha": 250
            },
            "target": 25,
            "colorpair_color": {
                "red": 241,
                "green": 201,
                "blue": 181,
                "alpha": 250
            }
        },
        {
            "weight": 1,
            "source": 174,
            "colorpair_mono": {
                "red": 87,
                "green": 103,
                "blue": 207,
                "alpha": 250
            },
            "target": 114,
            "colorpair_color": {
                "red": 87,
                "green": 103,
                "blue": 207,
                "alpha": 250
            }
        },
        {
            "weight": 1,
            "source": 55,
            "colorpair_mono": {
                "red": 186,
                "green": 208,
                "blue": 246,
                "alpha": 250
            },
            "target": 13,
            "colorpair_color": {
                "red": 186,
                "green": 208,
                "blue": 246,
                "alpha": 250
            }
        },
        {
            "weight": 0.45,
            "source": 116,
            "colorpair_mono": {
                "red": 241,
                "green": 201,
                "blue": 181,
                "alpha": 250
            },
            "target": 78,
            "colorpair_color": {
                "red": 241,
                "green": 201,
                "blue": 181,
                "alpha": 250
            }
        },
        {
            "weight": 1,
            "source": 40,
            "colorpair_mono": {
                "red": 87,
                "green": 117,
                "blue": 225,
                "alpha": 250
            },
            "target": 41,
            "colorpair_color": {
                "red": 87,
                "green": 117,
                "blue": 225,
                "alpha": 250
            }
        },
        {
            "weight": 0,
            "source": 93,
            "colorpair_mono": {
                "red": 158,
                "green": 190,
                "blue": 254,
                "alpha": 250
            },
            "target": 73,
            "colorpair_color": {
                "red": 158,
                "green": 190,
                "blue": 254,
                "alpha": 250
            }
        },
        {
            "weight": 1,
            "source": 248,
            "colorpair_mono": {
                "red": 87,
                "green": 103,
                "blue": 207,
                "alpha": 250
            },
            "target": 178,
            "colorpair_color": {
                "red": 87,
                "green": 103,
                "blue": 207,
                "alpha": 250
            }
        },
        {
            "weight": 1,
            "source": 105,
            "colorpair_mono": {
                "red": 87,
                "green": 103,
                "blue": 207,
                "alpha": 250
            },
            "target": 192,
            "colorpair_color": {
                "red": 87,
                "green": 103,
                "blue": 207,
                "alpha": 250
            }
        },
        {
            "weight": 1,
            "source": 148,
            "colorpair_mono": {
                "red": 87,
                "green": 103,
                "blue": 207,
                "alpha": 250
            },
            "target": 188,
            "colorpair_color": {
                "red": 87,
                "green": 103,
                "blue": 207,
                "alpha": 250
            }
        },
        {
            "weight": 1,
            "source": 226,
            "colorpair_mono": {
                "red": 180,
                "green": 2,
                "blue": 38,
                "alpha": 250
            },
            "target": 49,
            "colorpair_color": {
                "red": 180,
                "green": 2,
                "blue": 38,
                "alpha": 250
            }
        },
        {
            "weight": 1,
            "source": 219,
            "colorpair_mono": {
                "red": 87,
                "green": 103,
                "blue": 207,
                "alpha": 250
            },
            "target": 181,
            "colorpair_color": {
                "red": 87,
                "green": 103,
                "blue": 207,
                "alpha": 250
            }
        },
        {
            "weight": 0,
            "source": 248,
            "colorpair_mono": {
                "red": 87,
                "green": 103,
                "blue": 207,
                "alpha": 250
            },
            "target": 116,
            "colorpair_color": {
                "red": 87,
                "green": 103,
                "blue": 207,
                "alpha": 250
            }
        },
        {
            "weight": 1,
            "source": 69,
            "colorpair_mono": {
                "red": 235,
                "green": 127,
                "blue": 99,
                "alpha": 250
            },
            "target": 145,
            "colorpair_color": {
                "red": 235,
                "green": 127,
                "blue": 99,
                "alpha": 250
            }
        },
        {
            "weight": 0.58,
            "source": 116,
            "colorpair_mono": {
                "red": 119,
                "green": 155,
                "blue": 247,
                "alpha": 250
            },
            "target": 161,
            "colorpair_color": {
                "red": 119,
                "green": 155,
                "blue": 247,
                "alpha": 250
            }
        },
        {
            "weight": 0.71,
            "source": 172,
            "colorpair_mono": {
                "red": 119,
                "green": 155,
                "blue": 247,
                "alpha": 250
            },
            "target": 223,
            "colorpair_color": {
                "red": 119,
                "green": 155,
                "blue": 247,
                "alpha": 250
            }
        },
        {
            "weight": 1,
            "source": 64,
            "colorpair_mono": {
                "red": 247,
                "green": 173,
                "blue": 143,
                "alpha": 250
            },
            "target": 171,
            "colorpair_color": {
                "red": 247,
                "green": 173,
                "blue": 143,
                "alpha": 250
            }
        },
        {
            "weight": 1,
            "source": 137,
            "colorpair_mono": {
                "red": 212,
                "green": 80,
                "blue": 66,
                "alpha": 250
            },
            "target": 68,
            "colorpair_color": {
                "red": 212,
                "green": 80,
                "blue": 66,
                "alpha": 250
            }
        },
        {
            "weight": 1,
            "source": 184,
            "colorpair_mono": {
                "red": 247,
                "green": 173,
                "blue": 143,
                "alpha": 250
            },
            "target": 15,
            "colorpair_color": {
                "red": 247,
                "green": 173,
                "blue": 143,
                "alpha": 250
            }
        },
        {
            "weight": 1,
            "source": 101,
            "colorpair_mono": {
                "red": 180,
                "green": 2,
                "blue": 38,
                "alpha": 250
            },
            "target": 196,
            "colorpair_color": {
                "red": 180,
                "green": 2,
                "blue": 38,
                "alpha": 250
            }
        },
        {
            "weight": 0.32,
            "source": 116,
            "colorpair_mono": {
                "red": 247,
                "green": 173,
                "blue": 143,
                "alpha": 250
            },
            "target": 136,
            "colorpair_color": {
                "red": 247,
                "green": 173,
                "blue": 143,
                "alpha": 250
            }
        },
        {
            "weight": 1,
            "source": 8,
            "colorpair_mono": {
                "red": 87,
                "green": 103,
                "blue": 207,
                "alpha": 250
            },
            "target": 234,
            "colorpair_color": {
                "red": 87,
                "green": 103,
                "blue": 207,
                "alpha": 250
            }
        },
        {
            "weight": 1,
            "source": 188,
            "colorpair_mono": {
                "red": 87,
                "green": 103,
                "blue": 207,
                "alpha": 250
            },
            "target": 120,
            "colorpair_color": {
                "red": 87,
                "green": 103,
                "blue": 207,
                "alpha": 250
            }
        },
        {
            "weight": 1,
            "source": 170,
            "colorpair_mono": {
                "red": 119,
                "green": 155,
                "blue": 247,
                "alpha": 250
            },
            "target": 72,
            "colorpair_color": {
                "red": 119,
                "green": 155,
                "blue": 247,
                "alpha": 250
            }
        },
        {
            "weight": 0,
            "source": 116,
            "colorpair_mono": {
                "red": 212,
                "green": 80,
                "blue": 66,
                "alpha": 250
            },
            "target": 182,
            "colorpair_color": {
                "red": 212,
                "green": 80,
                "blue": 66,
                "alpha": 250
            }
        },
        {
            "weight": 1,
            "source": 53,
            "colorpair_mono": {
                "red": 212,
                "green": 80,
                "blue": 66,
                "alpha": 250
            },
            "target": 127,
            "colorpair_color": {
                "red": 212,
                "green": 80,
                "blue": 66,
                "alpha": 250
            }
        },
        {
            "weight": 0,
            "source": 116,
            "colorpair_mono": {
                "red": 180,
                "green": 2,
                "blue": 38,
                "alpha": 250
            },
            "target": 101,
            "colorpair_color": {
                "red": 180,
                "green": 2,
                "blue": 38,
                "alpha": 250
            }
        },
        {
            "weight": 1,
            "source": 41,
            "colorpair_mono": {
                "red": 158,
                "green": 190,
                "blue": 254,
                "alpha": 250
            },
            "target": 179,
            "colorpair_color": {
                "red": 158,
                "green": 190,
                "blue": 254,
                "alpha": 250
            }
        },
        {
            "weight": 1,
            "source": 198,
            "colorpair_mono": {
                "red": 180,
                "green": 2,
                "blue": 38,
                "alpha": 250
            },
            "target": 6,
            "colorpair_color": {
                "red": 180,
                "green": 2,
                "blue": 38,
                "alpha": 250
            }
        },
        {
            "weight": 0,
            "source": 116,
            "colorpair_mono": {
                "red": 87,
                "green": 103,
                "blue": 207,
                "alpha": 250
            },
            "target": 168,
            "colorpair_color": {
                "red": 87,
                "green": 103,
                "blue": 207,
                "alpha": 250
            }
        },
        {
            "weight": 0,
            "source": 116,
            "colorpair_mono": {
                "red": 212,
                "green": 80,
                "blue": 66,
                "alpha": 250
            },
            "target": 68,
            "colorpair_color": {
                "red": 212,
                "green": 80,
                "blue": 66,
                "alpha": 250
            }
        },
        {
            "weight": 1,
            "source": 185,
            "colorpair_mono": {
                "red": 247,
                "green": 173,
                "blue": 143,
                "alpha": 250
            },
            "target": 2,
            "colorpair_color": {
                "red": 247,
                "green": 173,
                "blue": 143,
                "alpha": 250
            }
        },
        {
            "weight": 0.71,
            "source": 93,
            "colorpair_mono": {
                "red": 158,
                "green": 190,
                "blue": 254,
                "alpha": 250
            },
            "target": 81,
            "colorpair_color": {
                "red": 158,
                "green": 190,
                "blue": 254,
                "alpha": 250
            }
        },
        {
            "weight": 1,
            "source": 110,
            "colorpair_mono": {
                "red": 87,
                "green": 103,
                "blue": 207,
                "alpha": 250
            },
            "target": 189,
            "colorpair_color": {
                "red": 87,
                "green": 103,
                "blue": 207,
                "alpha": 250
            }
        },
        {
            "weight": 1,
            "source": 6,
            "colorpair_mono": {
                "red": 180,
                "green": 2,
                "blue": 38,
                "alpha": 250
            },
            "target": 49,
            "colorpair_color": {
                "red": 180,
                "green": 2,
                "blue": 38,
                "alpha": 250
            }
        },
        {
            "weight": 1,
            "source": 52,
            "colorpair_mono": {
                "red": 87,
                "green": 103,
                "blue": 207,
                "alpha": 250
            },
            "target": 234,
            "colorpair_color": {
                "red": 87,
                "green": 103,
                "blue": 207,
                "alpha": 250
            }
        },
        {
            "weight": 1,
            "source": 148,
            "colorpair_mono": {
                "red": 87,
                "green": 103,
                "blue": 207,
                "alpha": 250
            },
            "target": 114,
            "colorpair_color": {
                "red": 87,
                "green": 103,
                "blue": 207,
                "alpha": 250
            }
        },
        {
            "weight": 1,
            "source": 27,
            "colorpair_mono": {
                "red": 87,
                "green": 103,
                "blue": 207,
                "alpha": 250
            },
            "target": 225,
            "colorpair_color": {
                "red": 87,
                "green": 103,
                "blue": 207,
                "alpha": 250
            }
        },
        {
            "weight": 1,
            "source": 52,
            "colorpair_mono": {
                "red": 87,
                "green": 103,
                "blue": 207,
                "alpha": 250
            },
            "target": 178,
            "colorpair_color": {
                "red": 87,
                "green": 103,
                "blue": 207,
                "alpha": 250
            }
        },
        {
            "weight": 1,
            "source": 217,
            "colorpair_mono": {
                "red": 87,
                "green": 103,
                "blue": 207,
                "alpha": 250
            },
            "target": 140,
            "colorpair_color": {
                "red": 87,
                "green": 103,
                "blue": 207,
                "alpha": 250
            }
        },
        {
            "weight": 0.71,
            "source": 199,
            "colorpair_mono": {
                "red": 241,
                "green": 201,
                "blue": 181,
                "alpha": 250
            },
            "target": 66,
            "colorpair_color": {
                "red": 241,
                "green": 201,
                "blue": 181,
                "alpha": 250
            }
        },
        {
            "weight": 1,
            "source": 32,
            "colorpair_mono": {
                "red": 119,
                "green": 155,
                "blue": 247,
                "alpha": 250
            },
            "target": 3,
            "colorpair_color": {
                "red": 119,
                "green": 155,
                "blue": 247,
                "alpha": 250
            }
        },
        {
            "weight": 1,
            "source": 62,
            "colorpair_mono": {
                "red": 247,
                "green": 173,
                "blue": 143,
                "alpha": 250
            },
            "target": 15,
            "colorpair_color": {
                "red": 247,
                "green": 173,
                "blue": 143,
                "alpha": 250
            }
        },
        {
            "weight": 0,
            "source": 221,
            "colorpair_mono": {
                "red": 247,
                "green": 173,
                "blue": 143,
                "alpha": 250
            },
            "target": 88,
            "colorpair_color": {
                "red": 247,
                "green": 173,
                "blue": 143,
                "alpha": 250
            }
        },
        {
            "weight": 1,
            "source": 6,
            "colorpair_mono": {
                "red": 180,
                "green": 2,
                "blue": 38,
                "alpha": 250
            },
            "target": 196,
            "colorpair_color": {
                "red": 180,
                "green": 2,
                "blue": 38,
                "alpha": 250
            }
        },
        {
            "weight": 0,
            "source": 116,
            "colorpair_mono": {
                "red": 220,
                "green": 220,
                "blue": 220,
                "alpha": 250
            },
            "target": 224,
            "colorpair_color": {
                "red": 220,
                "green": 220,
                "blue": 220,
                "alpha": 250
            }
        },
        {
            "weight": 1,
            "source": 15,
            "colorpair_mono": {
                "red": 247,
                "green": 173,
                "blue": 143,
                "alpha": 250
            },
            "target": 235,
            "colorpair_color": {
                "red": 247,
                "green": 173,
                "blue": 143,
                "alpha": 250
            }
        },
        {
            "weight": 0.71,
            "source": 34,
            "colorpair_mono": {
                "red": 241,
                "green": 201,
                "blue": 181,
                "alpha": 250
            },
            "target": 104,
            "colorpair_color": {
                "red": 241,
                "green": 201,
                "blue": 181,
                "alpha": 250
            }
        },
        {
            "weight": 0.71,
            "source": 172,
            "colorpair_mono": {
                "red": 119,
                "green": 155,
                "blue": 247,
                "alpha": 250
            },
            "target": 24,
            "colorpair_color": {
                "red": 119,
                "green": 155,
                "blue": 247,
                "alpha": 250
            }
        },
        {
            "weight": 1,
            "source": 225,
            "colorpair_mono": {
                "red": 87,
                "green": 103,
                "blue": 207,
                "alpha": 250
            },
            "target": 219,
            "colorpair_color": {
                "red": 87,
                "green": 103,
                "blue": 207,
                "alpha": 250
            }
        },
        {
            "weight": 0,
            "source": 116,
            "colorpair_mono": {
                "red": 212,
                "green": 80,
                "blue": 66,
                "alpha": 250
            },
            "target": 23,
            "colorpair_color": {
                "red": 212,
                "green": 80,
                "blue": 66,
                "alpha": 250
            }
        },
        {
            "weight": 1,
            "source": 85,
            "colorpair_mono": {
                "red": 212,
                "green": 80,
                "blue": 66,
                "alpha": 250
            },
            "target": 193,
            "colorpair_color": {
                "red": 212,
                "green": 80,
                "blue": 66,
                "alpha": 250
            }
        },
        {
            "weight": 0,
            "source": 93,
            "colorpair_mono": {
                "red": 119,
                "green": 155,
                "blue": 247,
                "alpha": 250
            },
            "target": 232,
            "colorpair_color": {
                "red": 119,
                "green": 155,
                "blue": 247,
                "alpha": 250
            }
        },
        {
            "weight": 1,
            "source": 9,
            "colorpair_mono": {
                "red": 186,
                "green": 208,
                "blue": 246,
                "alpha": 250
            },
            "target": 106,
            "colorpair_color": {
                "red": 186,
                "green": 208,
                "blue": 246,
                "alpha": 250
            }
        },
        {
            "weight": 0,
            "source": 116,
            "colorpair_mono": {
                "red": 241,
                "green": 201,
                "blue": 181,
                "alpha": 250
            },
            "target": 25,
            "colorpair_color": {
                "red": 241,
                "green": 201,
                "blue": 181,
                "alpha": 250
            }
        },
        {
            "weight": 1,
            "source": 110,
            "colorpair_mono": {
                "red": 87,
                "green": 103,
                "blue": 207,
                "alpha": 250
            },
            "target": 201,
            "colorpair_color": {
                "red": 87,
                "green": 103,
                "blue": 207,
                "alpha": 250
            }
        },
        {
            "weight": 1,
            "source": 110,
            "colorpair_mono": {
                "red": 87,
                "green": 103,
                "blue": 207,
                "alpha": 250
            },
            "target": 74,
            "colorpair_color": {
                "red": 87,
                "green": 103,
                "blue": 207,
                "alpha": 250
            }
        },
        {
            "weight": 0.71,
            "source": 199,
            "colorpair_mono": {
                "red": 241,
                "green": 201,
                "blue": 181,
                "alpha": 250
            },
            "target": 75,
            "colorpair_color": {
                "red": 241,
                "green": 201,
                "blue": 181,
                "alpha": 250
            }
        },
        {
            "weight": 1,
            "source": 169,
            "colorpair_mono": {
                "red": 180,
                "green": 2,
                "blue": 38,
                "alpha": 250
            },
            "target": 49,
            "colorpair_color": {
                "red": 180,
                "green": 2,
                "blue": 38,
                "alpha": 250
            }
        },
        {
            "weight": 1,
            "source": 153,
            "colorpair_mono": {
                "red": 235,
                "green": 127,
                "blue": 99,
                "alpha": 250
            },
            "target": 160,
            "colorpair_color": {
                "red": 235,
                "green": 127,
                "blue": 99,
                "alpha": 250
            }
        },
        {
            "weight": 1,
            "source": 188,
            "colorpair_mono": {
                "red": 87,
                "green": 103,
                "blue": 207,
                "alpha": 250
            },
            "target": 114,
            "colorpair_color": {
                "red": 87,
                "green": 103,
                "blue": 207,
                "alpha": 250
            }
        },
        {
            "weight": 1,
            "source": 73,
            "colorpair_mono": {
                "red": 158,
                "green": 190,
                "blue": 254,
                "alpha": 250
            },
            "target": 230,
            "colorpair_color": {
                "red": 158,
                "green": 190,
                "blue": 254,
                "alpha": 250
            }
        },
        {
            "weight": 1,
            "source": 124,
            "colorpair_mono": {
                "red": 220,
                "green": 220,
                "blue": 220,
                "alpha": 250
            },
            "target": 71,
            "colorpair_color": {
                "red": 220,
                "green": 220,
                "blue": 220,
                "alpha": 250
            }
        },
        {
            "weight": 0.45,
            "source": 116,
            "colorpair_mono": {
                "red": 247,
                "green": 173,
                "blue": 143,
                "alpha": 250
            },
            "target": 2,
            "colorpair_color": {
                "red": 247,
                "green": 173,
                "blue": 143,
                "alpha": 250
            }
        },
        {
            "weight": 0,
            "source": 116,
            "colorpair_mono": {
                "red": 235,
                "green": 127,
                "blue": 99,
                "alpha": 250
            },
            "target": 159,
            "colorpair_color": {
                "red": 235,
                "green": 127,
                "blue": 99,
                "alpha": 250
            }
        },
        {
            "weight": 0.58,
            "source": 238,
            "colorpair_mono": {
                "red": 212,
                "green": 80,
                "blue": 66,
                "alpha": 250
            },
            "target": 18,
            "colorpair_color": {
                "red": 212,
                "green": 80,
                "blue": 66,
                "alpha": 250
            }
        },
        {
            "weight": 1,
            "source": 243,
            "colorpair_mono": {
                "red": 212,
                "green": 80,
                "blue": 66,
                "alpha": 250
            },
            "target": 127,
            "colorpair_color": {
                "red": 212,
                "green": 80,
                "blue": 66,
                "alpha": 250
            }
        },
        {
            "weight": 1,
            "source": 6,
            "colorpair_mono": {
                "red": 180,
                "green": 2,
                "blue": 38,
                "alpha": 250
            },
            "target": 101,
            "colorpair_color": {
                "red": 180,
                "green": 2,
                "blue": 38,
                "alpha": 250
            }
        },
        {
            "weight": 1,
            "source": 168,
            "colorpair_mono": {
                "red": 87,
                "green": 103,
                "blue": 207,
                "alpha": 250
            },
            "target": 228,
            "colorpair_color": {
                "red": 87,
                "green": 103,
                "blue": 207,
                "alpha": 250
            }
        },
        {
            "weight": 0.45,
            "source": 116,
            "colorpair_mono": {
                "red": 158,
                "green": 190,
                "blue": 254,
                "alpha": 250
            },
            "target": 227,
            "colorpair_color": {
                "red": 158,
                "green": 190,
                "blue": 254,
                "alpha": 250
            }
        },
        {
            "weight": 1,
            "source": 200,
            "colorpair_mono": {
                "red": 235,
                "green": 127,
                "blue": 99,
                "alpha": 250
            },
            "target": 91,
            "colorpair_color": {
                "red": 235,
                "green": 127,
                "blue": 99,
                "alpha": 250
            }
        },
        {
            "weight": 1,
            "source": 5,
            "colorpair_mono": {
                "red": 180,
                "green": 2,
                "blue": 38,
                "alpha": 250
            },
            "target": 58,
            "colorpair_color": {
                "red": 180,
                "green": 2,
                "blue": 38,
                "alpha": 250
            }
        },
        {
            "weight": 1,
            "source": 229,
            "colorpair_mono": {
                "red": 212,
                "green": 80,
                "blue": 66,
                "alpha": 250
            },
            "target": 46,
            "colorpair_color": {
                "red": 212,
                "green": 80,
                "blue": 66,
                "alpha": 250
            }
        },
        {
            "weight": 1,
            "source": 208,
            "colorpair_mono": {
                "red": 158,
                "green": 190,
                "blue": 254,
                "alpha": 250
            },
            "target": 97,
            "colorpair_color": {
                "red": 158,
                "green": 190,
                "blue": 254,
                "alpha": 250
            }
        },
        {
            "weight": 0.45,
            "source": 116,
            "colorpair_mono": {
                "red": 220,
                "green": 220,
                "blue": 220,
                "alpha": 250
            },
            "target": 132,
            "colorpair_color": {
                "red": 220,
                "green": 220,
                "blue": 220,
                "alpha": 250
            }
        },
        {
            "weight": 0,
            "source": 116,
            "colorpair_mono": {
                "red": 235,
                "green": 127,
                "blue": 99,
                "alpha": 250
            },
            "target": 91,
            "colorpair_color": {
                "red": 235,
                "green": 127,
                "blue": 99,
                "alpha": 250
            }
        },
        {
            "weight": 1,
            "source": 247,
            "colorpair_mono": {
                "red": 241,
                "green": 201,
                "blue": 181,
                "alpha": 250
            },
            "target": 209,
            "colorpair_color": {
                "red": 241,
                "green": 201,
                "blue": 181,
                "alpha": 250
            }
        },
        {
            "weight": 0,
            "source": 93,
            "colorpair_mono": {
                "red": 158,
                "green": 190,
                "blue": 254,
                "alpha": 250
            },
            "target": 238,
            "colorpair_color": {
                "red": 158,
                "green": 190,
                "blue": 254,
                "alpha": 250
            }
        },
        {
            "weight": 1,
            "source": 212,
            "colorpair_mono": {
                "red": 247,
                "green": 173,
                "blue": 143,
                "alpha": 250
            },
            "target": 22,
            "colorpair_color": {
                "red": 247,
                "green": 173,
                "blue": 143,
                "alpha": 250
            }
        },
        {
            "weight": 1,
            "source": 94,
            "colorpair_mono": {
                "red": 180,
                "green": 2,
                "blue": 38,
                "alpha": 250
            },
            "target": 5,
            "colorpair_color": {
                "red": 180,
                "green": 2,
                "blue": 38,
                "alpha": 250
            }
        },
        {
            "weight": 0.58,
            "source": 238,
            "colorpair_mono": {
                "red": 212,
                "green": 80,
                "blue": 66,
                "alpha": 250
            },
            "target": 53,
            "colorpair_color": {
                "red": 212,
                "green": 80,
                "blue": 66,
                "alpha": 250
            }
        },
        {
            "weight": 0.71,
            "source": 116,
            "colorpair_mono": {
                "red": 186,
                "green": 208,
                "blue": 246,
                "alpha": 250
            },
            "target": 241,
            "colorpair_color": {
                "red": 186,
                "green": 208,
                "blue": 246,
                "alpha": 250
            }
        },
        {
            "weight": 1,
            "source": 50,
            "colorpair_mono": {
                "red": 235,
                "green": 127,
                "blue": 99,
                "alpha": 250
            },
            "target": 23,
            "colorpair_color": {
                "red": 235,
                "green": 127,
                "blue": 99,
                "alpha": 250
            }
        },
        {
            "weight": 1,
            "source": 1,
            "colorpair_mono": {
                "red": 158,
                "green": 190,
                "blue": 254,
                "alpha": 250
            },
            "target": 21,
            "colorpair_color": {
                "red": 158,
                "green": 190,
                "blue": 254,
                "alpha": 250
            }
        },
        {
            "weight": 0.45,
            "source": 116,
            "colorpair_mono": {
                "red": 220,
                "green": 220,
                "blue": 220,
                "alpha": 250
            },
            "target": 103,
            "colorpair_color": {
                "red": 220,
                "green": 220,
                "blue": 220,
                "alpha": 250
            }
        },
        {
            "weight": 1,
            "source": 55,
            "colorpair_mono": {
                "red": 186,
                "green": 208,
                "blue": 246,
                "alpha": 250
            },
            "target": 60,
            "colorpair_color": {
                "red": 186,
                "green": 208,
                "blue": 246,
                "alpha": 250
            }
        },
        {
            "weight": 0.71,
            "source": 172,
            "colorpair_mono": {
                "red": 119,
                "green": 155,
                "blue": 247,
                "alpha": 250
            },
            "target": 122,
            "colorpair_color": {
                "red": 119,
                "green": 155,
                "blue": 247,
                "alpha": 250
            }
        },
        {
            "weight": 0.71,
            "source": 199,
            "colorpair_mono": {
                "red": 241,
                "green": 201,
                "blue": 181,
                "alpha": 250
            },
            "target": 104,
            "colorpair_color": {
                "red": 241,
                "green": 201,
                "blue": 181,
                "alpha": 250
            }
        },
        {
            "weight": 1,
            "source": 73,
            "colorpair_mono": {
                "red": 158,
                "green": 190,
                "blue": 254,
                "alpha": 250
            },
            "target": 238,
            "colorpair_color": {
                "red": 158,
                "green": 190,
                "blue": 254,
                "alpha": 250
            }
        },
        {
            "weight": 0,
            "source": 116,
            "colorpair_mono": {
                "red": 235,
                "green": 127,
                "blue": 99,
                "alpha": 250
            },
            "target": 44,
            "colorpair_color": {
                "red": 235,
                "green": 127,
                "blue": 99,
                "alpha": 250
            }
        },
        {
            "weight": 0,
            "source": 116,
            "colorpair_mono": {
                "red": 87,
                "green": 117,
                "blue": 225,
                "alpha": 250
            },
            "target": 81,
            "colorpair_color": {
                "red": 87,
                "green": 117,
                "blue": 225,
                "alpha": 250
            }
        },
        {
            "weight": 1,
            "source": 191,
            "colorpair_mono": {
                "red": 241,
                "green": 201,
                "blue": 181,
                "alpha": 250
            },
            "target": 147,
            "colorpair_color": {
                "red": 241,
                "green": 201,
                "blue": 181,
                "alpha": 250
            }
        },
        {
            "weight": 1,
            "source": 88,
            "colorpair_mono": {
                "red": 247,
                "green": 173,
                "blue": 143,
                "alpha": 250
            },
            "target": 8,
            "colorpair_color": {
                "red": 247,
                "green": 173,
                "blue": 143,
                "alpha": 250
            }
        },
        {
            "weight": 1,
            "source": 217,
            "colorpair_mono": {
                "red": 87,
                "green": 103,
                "blue": 207,
                "alpha": 250
            },
            "target": 7,
            "colorpair_color": {
                "red": 87,
                "green": 103,
                "blue": 207,
                "alpha": 250
            }
        },
        {
            "weight": 0.71,
            "source": 34,
            "colorpair_mono": {
                "red": 241,
                "green": 201,
                "blue": 181,
                "alpha": 250
            },
            "target": 66,
            "colorpair_color": {
                "red": 241,
                "green": 201,
                "blue": 181,
                "alpha": 250
            }
        },
        {
            "weight": 1,
            "source": 198,
            "colorpair_mono": {
                "red": 180,
                "green": 2,
                "blue": 38,
                "alpha": 250
            },
            "target": 169,
            "colorpair_color": {
                "red": 180,
                "green": 2,
                "blue": 38,
                "alpha": 250
            }
        },
        {
            "weight": 0,
            "source": 116,
            "colorpair_mono": {
                "red": 220,
                "green": 220,
                "blue": 220,
                "alpha": 250
            },
            "target": 238,
            "colorpair_color": {
                "red": 220,
                "green": 220,
                "blue": 220,
                "alpha": 250
            }
        },
        {
            "weight": 1,
            "source": 95,
            "colorpair_mono": {
                "red": 247,
                "green": 173,
                "blue": 143,
                "alpha": 250
            },
            "target": 235,
            "colorpair_color": {
                "red": 247,
                "green": 173,
                "blue": 143,
                "alpha": 250
            }
        },
        {
            "weight": 1,
            "source": 13,
            "colorpair_mono": {
                "red": 186,
                "green": 208,
                "blue": 246,
                "alpha": 250
            },
            "target": 60,
            "colorpair_color": {
                "red": 186,
                "green": 208,
                "blue": 246,
                "alpha": 250
            }
        },
        {
            "weight": 0.71,
            "source": 34,
            "colorpair_mono": {
                "red": 241,
                "green": 201,
                "blue": 181,
                "alpha": 250
            },
            "target": 75,
            "colorpair_color": {
                "red": 241,
                "green": 201,
                "blue": 181,
                "alpha": 250
            }
        },
        {
            "weight": 0,
            "source": 116,
            "colorpair_mono": {
                "red": 186,
                "green": 208,
                "blue": 246,
                "alpha": 250
            },
            "target": 229,
            "colorpair_color": {
                "red": 186,
                "green": 208,
                "blue": 246,
                "alpha": 250
            }
        },
        {
            "weight": 1,
            "source": 120,
            "colorpair_mono": {
                "red": 87,
                "green": 103,
                "blue": 207,
                "alpha": 250
            },
            "target": 109,
            "colorpair_color": {
                "red": 87,
                "green": 103,
                "blue": 207,
                "alpha": 250
            }
        },
        {
            "weight": 1,
            "source": 110,
            "colorpair_mono": {
                "red": 87,
                "green": 103,
                "blue": 207,
                "alpha": 250
            },
            "target": 130,
            "colorpair_color": {
                "red": 87,
                "green": 103,
                "blue": 207,
                "alpha": 250
            }
        },
        {
            "weight": 1,
            "source": 27,
            "colorpair_mono": {
                "red": 87,
                "green": 103,
                "blue": 207,
                "alpha": 250
            },
            "target": 219,
            "colorpair_color": {
                "red": 87,
                "green": 103,
                "blue": 207,
                "alpha": 250
            }
        },
        {
            "weight": 0,
            "source": 116,
            "colorpair_mono": {
                "red": 235,
                "green": 127,
                "blue": 99,
                "alpha": 250
            },
            "target": 237,
            "colorpair_color": {
                "red": 235,
                "green": 127,
                "blue": 99,
                "alpha": 250
            }
        },
        {
            "weight": 1,
            "source": 4,
            "colorpair_mono": {
                "red": 87,
                "green": 103,
                "blue": 207,
                "alpha": 250
            },
            "target": 164,
            "colorpair_color": {
                "red": 87,
                "green": 103,
                "blue": 207,
                "alpha": 250
            }
        },
        {
            "weight": 0.71,
            "source": 116,
            "colorpair_mono": {
                "red": 186,
                "green": 208,
                "blue": 246,
                "alpha": 250
            },
            "target": 240,
            "colorpair_color": {
                "red": 186,
                "green": 208,
                "blue": 246,
                "alpha": 250
            }
        },
        {
            "weight": 1,
            "source": 229,
            "colorpair_mono": {
                "red": 87,
                "green": 117,
                "blue": 225,
                "alpha": 250
            },
            "target": 157,
            "colorpair_color": {
                "red": 87,
                "green": 117,
                "blue": 225,
                "alpha": 250
            }
        },
        {
            "weight": 1,
            "source": 45,
            "colorpair_mono": {
                "red": 220,
                "green": 220,
                "blue": 220,
                "alpha": 250
            },
            "target": 175,
            "colorpair_color": {
                "red": 220,
                "green": 220,
                "blue": 220,
                "alpha": 250
            }
        },
        {
            "weight": 1,
            "source": 160,
            "colorpair_mono": {
                "red": 235,
                "green": 127,
                "blue": 99,
                "alpha": 250
            },
            "target": 91,
            "colorpair_color": {
                "red": 235,
                "green": 127,
                "blue": 99,
                "alpha": 250
            }
        },
        {
            "weight": 0.71,
            "source": 83,
            "colorpair_mono": {
                "red": 119,
                "green": 155,
                "blue": 247,
                "alpha": 250
            },
            "target": 108,
            "colorpair_color": {
                "red": 119,
                "green": 155,
                "blue": 247,
                "alpha": 250
            }
        },
        {
            "weight": 0.45,
            "source": 116,
            "colorpair_mono": {
                "red": 241,
                "green": 201,
                "blue": 181,
                "alpha": 250
            },
            "target": 183,
            "colorpair_color": {
                "red": 241,
                "green": 201,
                "blue": 181,
                "alpha": 250
            }
        },
        {
            "weight": 1,
            "source": 195,
            "colorpair_mono": {
                "red": 235,
                "green": 127,
                "blue": 99,
                "alpha": 250
            },
            "target": 159,
            "colorpair_color": {
                "red": 235,
                "green": 127,
                "blue": 99,
                "alpha": 250
            }
        },
        {
            "weight": 1,
            "source": 200,
            "colorpair_mono": {
                "red": 235,
                "green": 127,
                "blue": 99,
                "alpha": 250
            },
            "target": 160,
            "colorpair_color": {
                "red": 235,
                "green": 127,
                "blue": 99,
                "alpha": 250
            }
        },
        {
            "weight": 1,
            "source": 93,
            "colorpair_mono": {
                "red": 87,
                "green": 103,
                "blue": 207,
                "alpha": 250
            },
            "target": 192,
            "colorpair_color": {
                "red": 87,
                "green": 103,
                "blue": 207,
                "alpha": 250
            }
        },
        {
            "weight": 0.71,
            "source": 199,
            "colorpair_mono": {
                "red": 241,
                "green": 201,
                "blue": 181,
                "alpha": 250
            },
            "target": 133,
            "colorpair_color": {
                "red": 241,
                "green": 201,
                "blue": 181,
                "alpha": 250
            }
        },
        {
            "weight": 1,
            "source": 24,
            "colorpair_mono": {
                "red": 119,
                "green": 155,
                "blue": 247,
                "alpha": 250
            },
            "target": 205,
            "colorpair_color": {
                "red": 119,
                "green": 155,
                "blue": 247,
                "alpha": 250
            }
        },
        {
            "weight": 0,
            "source": 116,
            "colorpair_mono": {
                "red": 87,
                "green": 103,
                "blue": 207,
                "alpha": 250
            },
            "target": 228,
            "colorpair_color": {
                "red": 87,
                "green": 103,
                "blue": 207,
                "alpha": 250
            }
        },
        {
            "weight": 1,
            "source": 23,
            "colorpair_mono": {
                "red": 212,
                "green": 80,
                "blue": 66,
                "alpha": 250
            },
            "target": 18,
            "colorpair_color": {
                "red": 212,
                "green": 80,
                "blue": 66,
                "alpha": 250
            }
        },
        {
            "weight": 0.71,
            "source": 172,
            "colorpair_mono": {
                "red": 119,
                "green": 155,
                "blue": 247,
                "alpha": 250
            },
            "target": 205,
            "colorpair_color": {
                "red": 119,
                "green": 155,
                "blue": 247,
                "alpha": 250
            }
        },
        {
            "weight": 0,
            "source": 116,
            "colorpair_mono": {
                "red": 235,
                "green": 127,
                "blue": 99,
                "alpha": 250
            },
            "target": 195,
            "colorpair_color": {
                "red": 235,
                "green": 127,
                "blue": 99,
                "alpha": 250
            }
        },
        {
            "weight": 1,
            "source": 159,
            "colorpair_mono": {
                "red": 87,
                "green": 103,
                "blue": 207,
                "alpha": 250
            },
            "target": 192,
            "colorpair_color": {
                "red": 87,
                "green": 103,
                "blue": 207,
                "alpha": 250
[truncated: 446,256 more chars]
