# Supplementary material for: Contrasting and prioritizing dimensions in ethnic teacher education: A convergent analysis with LDA and fsQCA
Source: PLoS One. 2025 Sep 18;20(9):e0329190. doi: 10.1371/journal.pone.0329190 (PMC12445482; doi:10.1371/journal.pone.0329190)
Supplement: S1 File — (ZIP) [file pone.0329190.s001.zip › PLOS ONE 元数据资料/CiteSpace 结果/9.graphml]

<?xml version="1.0" encoding="UTF-8"?>
<graphml xmlns="http://graphml.graphdrawing.org/xmlns">
<key id="name" for="node" attr.name="name" attr.type="string"/>
<key id="label" for="node" attr.name="label" attr.type="string"/>
<key id="author" for="node" attr.name="author" attr.type="string"/>
<key id="year" for="node" attr.name="year" attr.type="string"/>
<key id="title" for="node" attr.name="title" attr.type="string"/>
<key id="so" for="node" attr.name="so" attr.type="string"/>
<key id="vol" for="node" attr.name="vol" attr.type="string"/>
<key id="page" for="node" attr.name="pg" attr.type="string"/>
<key id="ut" for="node" attr.name="ut" attr.type="string"/>
<key id="freq" for="node" attr.name="freq" attr.type="integer"/>
<key id="centrality" for="node" attr.name="centrality" attr.type="double"/>
<key id="weight" for="edge" attr.name="weight" attr.type="float"/>
<key id="slice" for="edge" attr.name="slice" attr.type="integer"/>
<key id="year" for="edge" attr.name="year" attr.type="string"/>
<graph edgedefault="undirected">
<node id="0">
  <data key="name">民族高校</data>
  <data key="label">民族高校</data>
  <data key="author">民族高校</data>
  <data key="year"></data>
  <data key="title">...</data>
  <data key="so">SO</data>
  <data key="vol">0</data>
  <data key="page">0</data>
  <data key="ut"></data>
  <data key="freq">1</data>
</node>
<node id="1">
  <data key="name">贵州民院图书管</data>
  <data key="label">贵州民院图书管</data>
  <data key="author">贵州民院图书管</data>
  <data key="year">1998</data>
  <data key="title">...</data>
  <data key="so">SO</data>
  <data key="vol">0</data>
  <data key="page">0</data>
  <data key="ut"></data>
  <data key="freq">1</data>
</node>
<node id="2">
  <data key="name">对策</data>
  <data key="label">对策</data>
  <data key="author">对策</data>
  <data key="year"></data>
  <data key="title">...</data>
  <data key="so">SO</data>
  <data key="vol">0</data>
  <data key="page">0</data>
  <data key="ut"></data>
  <data key="freq">1</data>
</node>
<node id="3">
  <data key="name">华丁</data>
  <data key="label">华丁</data>
  <data key="author">华丁</data>
  <data key="year">1998</data>
  <data key="title">...</data>
  <data key="so">SO</data>
  <data key="vol">0</data>
  <data key="page">0</data>
  <data key="ut"></data>
  <data key="freq">1</data>
</node>
<node id="4">
  <data key="name">李晓</data>
  <data key="label">李晓</data>
  <data key="author">李晓</data>
  <data key="year">1998</data>
  <data key="title">...</data>
  <data key="so">SO</data>
  <data key="vol">0</data>
  <data key="page">0</data>
  <data key="ut"></data>
  <data key="freq">1</data>
</node>
<node id="5">
  <data key="name">青海师大政教系</data>
  <data key="label">青海师大政教系</data>
  <data key="author">青海师大政教系</data>
  <data key="year">1998</data>
  <data key="title">...</data>
  <data key="so">SO</data>
  <data key="vol">0</data>
  <data key="page">0</data>
  <data key="ut"></data>
  <data key="freq">1</data>
</node>
<node id="6">
  <data key="name">民族教育</data>
  <data key="label">民族教育</data>
  <data key="author">民族教育</data>
  <data key="year"></data>
  <data key="title">...</data>
  <data key="so">SO</data>
  <data key="vol">0</data>
  <data key="page">0</data>
  <data key="ut"></data>
  <data key="freq">1</data>
</node>
<node id="7">
  <data key="name">现状</data>
  <data key="label">现状</data>
  <data key="author">现状</data>
  <data key="year"></data>
  <data key="title">...</data>
  <data key="so">SO</data>
  <data key="vol">0</data>
  <data key="page">0</data>
  <data key="ut"></data>
  <data key="freq">1</data>
</node>
<node id="8">
  <data key="name">李世强</data>
  <data key="label">李世强</data>
  <data key="author">李世强</data>
  <data key="year">1998</data>
  <data key="title">...</data>
  <data key="so">SO</data>
  <data key="vol">0</data>
  <data key="page">0</data>
  <data key="ut"></data>
  <data key="freq">1</data>
</node>
<edge source="0" target="8">
  <data key="weight">1.0</data>
  <data key="slice">0</data>
  <data key="year">1998</data>
</edge>
<edge source="1" target="2">
  <data key="weight">1.0</data>
  <data key="slice">0</data>
  <data key="year">1998</data>
</edge>
<edge source="1" target="3">
  <data key="weight">1.0</data>
  <data key="slice">0</data>
  <data key="year">1998</data>
</edge>
<edge source="1" target="6">
  <data key="weight">1.0</data>
  <data key="slice">0</data>
  <data key="year">1998</data>
</edge>
<edge source="1" target="7">
  <data key="weight">1.0</data>
  <data key="slice">0</data>
  <data key="year">1998</data>
</edge>
<edge source="2" target="3">
  <data key="weight">1.0</data>
  <data key="slice">0</data>
  <data key="year">1998</data>
</edge>
<edge source="2" target="6">
  <data key="weight">1.0</data>
  <data key="slice">0</data>
  <data key="year">1998</data>
</edge>
<edge source="2" target="7">
  <data key="weight">1.0</data>
  <data key="slice">0</data>
  <data key="year">1998</data>
</edge>
<edge source="3" target="6">
  <data key="weight">1.0</data>
  <data key="slice">0</data>
  <data key="year">1998</data>
</edge>
<edge source="3" target="7">
  <data key="weight">1.0</data>
  <data key="slice">0</data>
  <data key="year">1998</data>
</edge>
<edge source="4" target="5">
  <data key="weight">1.0</data>
  <data key="slice">0</data>
  <data key="year">1998</data>
</edge>
<edge source="6" target="7">
  <data key="weight">1.0</data>
  <data key="slice">0</data>
  <data key="year">1998</data>
</edge>
</graph>
</graphml>
