# Supplementary material for: Contrasting and prioritizing dimensions in ethnic teacher education: A convergent analysis with LDA and fsQCA
Source: PLoS One. 2025 Sep 18;20(9):e0329190. doi: 10.1371/journal.pone.0329190 (PMC12445482; doi:10.1371/journal.pone.0329190)
Supplement: S1 File — (ZIP) [file pone.0329190.s001.zip › PLOS ONE 元数据资料/CiteSpace 结果/CitationBurst.in]

# 2015 45 0
# 2016 28 1
# 2017 36 2
# 2018 37 3
# 2019 26 4
# 2020 34 5
# 2021 36 6
# 2022 36 7
# 2023 26 8
# 2024 34 9
# 2025 16 10
5 0 1
3 1 1
7 2 1
2 3 1
0 4 1
10 5 1
10 6 1
0 7 1
8 7 1
0 8 1
7 8 1
4 9 1
4 10 1
3 11 1
2 12 1
4 13 1
1 14 1
7 15 1
4 16 1
6 17 1
9 18 1
1 19 1
7 20 1
3 21 1
7 22 1
5 23 1
8 23 1
9 23 1
2 24 1
3 24 1
6 25 1
9 26 1
0 27 1
1 28 1
8 29 1
3 30 1
10 31 1
2 32 1
6 33 1
6 34 2
4 35 1
7 36 1
8 36 1
9 37 1
8 38 1
1 39 1
1 40 1
1 41 1
3 41 1
7 42 1
0 43 1
8 44 1
5 45 1
9 46 1
1 47 1
1 48 1
10 49 1
8 50 1
3 51 1
0 52 1
9 53 1
9 54 1
4 55 1
8 56 1
5 57 1
10 58 1
2 59 1
4 60 1
0 61 1
7 62 1
1 63 1
5 64 1
7 64 1
5 65 1
6 66 1
6 67 1
7 67 1
9 68 1
8 69 1
2 70 1
5 71 1
2 72 1
3 73 1
0 74 1
6 75 1
0 76 1
9 77 1
6 78 1
0 79 1
0 80 1
1 81 1
3 81 1
3 82 1
2 83 2
3 84 1
9 85 1
10 86 1
5 87 1
7 88 1
5 89 1
6 90 1
8 91 1
4 92 1
0 93 1
1 93 1
2 93 3
3 93 2
6 93 1
10 94 1
7 95 1
3 96 2
3 97 1
4 98 1
4 99 1
5 100 1
10 101 1
2 102 1
6 102 1
5 103 1
6 104 1
0 105 1
4 106 1
4 107 1
2 108 1
0 109 1
0 110 1
1 111 1
5 112 1
8 112 1
0 113 1
0 114 1
1 115 1
0 116 1
1 116 3
2 116 3
3 116 5
4 116 2
5 116 5
6 116 5
7 116 5
8 116 2
9 116 4
10 116 2
5 117 1
3 118 1
8 119 1
0 120 1
2 121 1
2 122 1
7 123 1
5 124 1
9 125 1
0 126 1
9 126 1
9 127 1
1 128 1
7 129 1
0 130 1
8 131 1
5 132 1
7 132 1
6 133 1
9 134 1
6 135 1
7 136 2
9 137 1
4 138 1
10 139 1
0 140 1
8 141 1
9 142 1
9 143 1
5 144 1
8 145 1
8 146 1
6 147 1
0 148 1
4 149 1
1 150 1
7 151 1
0 152 1
1 152 1
2 152 1
8 153 1
3 154 1
4 155 1
6 155 1
2 156 1
1 157 1
0 158 1
0 159 1
8 159 1
8 160 1
2 161 1
9 162 1
5 163 1
0 164 1
4 165 1
6 165 1
9 165 1
4 166 1
0 167 1
0 168 1
10 169 1
2 170 1
7 171 1
2 172 2
5 172 1
6 172 1
7 172 1
8 172 1
3 173 1
0 174 1
2 175 1
5 175 1
0 176 1
9 177 1
0 178 1
1 179 1
2 179 1
3 179 2
5 179 1
6 179 1
9 179 1
3 180 1
6 180 1
0 181 1
9 182 1
6 183 1
3 184 1
7 184 1
7 185 1
4 186 1
5 187 1
0 188 1
0 189 1
9 190 1
6 191 1
0 192 1
0 193 1
9 193 1
1 194 1
8 195 1
10 196 1
5 197 1
6 198 1
10 198 1
6 199 2
8 200 1
0 201 1
2 202 1
8 203 1
2 204 1
2 205 1
9 206 1
6 207 1
3 208 1
6 209 1
10 210 1
4 211 1
7 212 1
7 213 1
7 214 1
4 215 1
2 216 1
0 217 1
6 218 1
0 219 1
2 220 1
1 221 1
3 221 1
7 221 2
2 222 1
2 223 1
5 224 1
0 225 1
3 225 1
10 226 1
3 227 1
5 227 1
7 227 1
0 228 1
1 229 1
2 229 1
4 229 1
5 229 1
9 229 1
3 230 1
5 231 1
2 232 1
1 233 1
0 234 1
7 235 1
1 236 1
8 237 1
0 238 1
1 238 1
3 238 1
4 238 1
5 238 2
6 238 1
7 238 1
9 238 3
5 239 1
4 240 1
4 241 1
7 242 1
9 243 1
3 244 1
3 245 1
1 246 1
6 247 1
0 248 1
3 249 1
