# Supplementary material for: Contrasting and prioritizing dimensions in ethnic teacher education: A convergent analysis with LDA and fsQCA
Source: PLoS One. 2025 Sep 18;20(9):e0329190. doi: 10.1371/journal.pone.0329190 (PMC12445482; doi:10.1371/journal.pone.0329190)
Supplement: S1 File — (ZIP) [file pone.0329190.s001.zip › PLOS ONE 元数据资料/CiteSpace 结果/citespace.config.json]

{
  "NounPhraseWordsMax": 4,
  "Description": "How did you create the dataset?",
  "MaximumGMLNodeLabelLength": 8,
  "FilterByIntrinsicCitations": true,
  "AuthorED": false,
  "MaxLinksToRetain": 3,
  "AuthorGP": false,
  "SaveMergedSliceFiles": false,
  "UseC3": false,
  "DimensionsEndpoint": "https://app.dimensions.ai/",
  "ExclusionList": true,
  "ExportMatrix": false,
  "minimumThresholdValue": 1,
  "AliasList": true,
  "PercentageNodesToLabel": 1,
  "BurstWeight": 0,
  "UseAuthorFullname": true,
  "ConceptTreeHome": "C:\\Users\\DELL\\.citespace",
  "LookBackTime": 5,
  "MaxLinksPerNode": 10,
  "NormalizeCitations": false,
  "ExportSpace": false,
  "NounPhraseWordsMin": 2,
  "GlobalCheck": false,
  "NodeDegreeWeighted": false,
  "JDIC": true,
  "ExportAbstract": true,
  "LinkWeightModificationRate": 1.0E-11
}
