# Supplementary material for: Contrasting and prioritizing dimensions in ethnic teacher education: A convergent analysis with LDA and fsQCA
Source: PLoS One. 2025 Sep 18;20(9):e0329190. doi: 10.1371/journal.pone.0329190 (PMC12445482; doi:10.1371/journal.pone.0329190)
Supplement: S1 File — (ZIP) [file pone.0329190.s001.zip › PLOS ONE 元数据资料/CiteSpace 结果/citespace.parameters]

Date	April 15, 2025, 8:37:27 PM CST
Project Home	C:\Users\DELL\Desktop\民族研究QCA\Citespace结果\project
Data Home	C:\Users\DELL\Desktop\民族研究QCA\Citespace结果\data
Data Source	CNKI
Language	Chinese
From	2015-JAN
To	2025-DEC
Slice Length	1
Title	true
Abstract	true
Descriptor	true
Identifier	true
Prune with PF	false
Prune with MST	false
Prune Slices	false
Prune Merged	false
Threshold Group 0	2, 2, 20
Threshold Group 1	4, 3, 20
Threshold Group 2	4, 3, 20
