# Supplementary material for: Contrasting and prioritizing dimensions in ethnic teacher education: A convergent analysis with LDA and fsQCA
Source: PLoS One. 2025 Sep 18;20(9):e0329190. doi: 10.1371/journal.pone.0329190 (PMC12445482; doi:10.1371/journal.pone.0329190)
Supplement: S1 File — (ZIP) [file pone.0329190.s001.zip › PLOS ONE 元数据资料/CiteSpace 结果/citespace.signature.json]

{
  "date": "2025-04-15T20:37:27.910+0800",
  "pruningType": "None",
  "LRF": 3,
  "pruneWithMST": false,
  "pruneSlice": false,
  "burstDetection": false,
  "nodeDegreeWeighted": false,
  "language": "Chinese",
  "FilterByIntrinsicCitations": true,
  "wordsDE": true,
  "tc_upper_bound": 10,
  "usage2013": 50,
  "pruneWithPF": false,
  "beginTime": "2015-JAN",
  "end_month": 11,
  "usage180": 50,
  "minimumThresholdValue": 1,
  "LBY": 5,
  "topNpct": 10,
  "retainTopKconnections": 5,
  "TC_Filter": false,
  "LargestCCsToShow": 1,
  "LCC": 171,
  "version": "6.3.R1 (64-bit) Basic",
  "topN": 50,
  "MaxLinksPerNode": 10,
  "percentageNodeToLabel": 1,
  "slicelength": 1,
  "wordsTI": true,
  "tc_lower_bound": 5,
  "dataSource": "CNKI",
  "selectionMode": 0,
  "pruneMerged": false,
  "begin_month": 0,
  "weightedSilhouette": 0.9561370611190796,
  "kLCC": 171,
  "Q": 0.7911953330039978,
  "excludedJSON": [],
  "projectTitle": "minzuQCA",
  "begin_year": 2015,
  "aliasJSON": {},
  "wordsID": true,
  "topNpctCap": 100,
  "wordsAB": true,
  "timeStamp": "April 15, 2025, 8:37:27\u202fPM CST",
  "dataHomePath": "C:\\Users\\DELL\\Desktop\\民族研究QCA\\Citespace结果\\data",
  "linkWeightModificationRate": 0.0010000000474974513,
  "endTime": "2025-DEC",
  "projectHomePath": "C:\\Users\\DELL\\Desktop\\民族研究QCA\\Citespace结果\\project",
  "end_year": 2025,
  "burstWeight": 0
}
