# Supplementary material for: Contrasting and prioritizing dimensions in ethnic teacher education: A convergent analysis with LDA and fsQCA
Source: PLoS One. 2025 Sep 18;20(9):e0329190. doi: 10.1371/journal.pone.0329190 (PMC12445482; doi:10.1371/journal.pone.0329190)
Supplement: S1 File — (ZIP) [file pone.0329190.s001.zip › PLOS ONE 元数据资料/CiteSpace 结果/cluster_labels.tsv]

0	...
1	...
2	...
3	...
4	...
5	...
6	...
7	...
8	...
