# Supplementary material for: Contrasting and prioritizing dimensions in ethnic teacher education: A convergent analysis with LDA and fsQCA
Source: PLoS One. 2025 Sep 18;20(9):e0329190. doi: 10.1371/journal.pone.0329190 (PMC12445482; doi:10.1371/journal.pone.0329190)
Supplement: S1 File — (ZIP) [file pone.0329190.s001.zip › PLOS ONE 元数据资料/CiteSpace 结果/whitelist_Keywords_Keywords_LSI_clusters_0-8_max_80terms.txt]

(4.32) 体系
(8.64) 乡村教师
(11.17) 中小学
(8.64) 少数民族
