# Supplementary material for: Contrasting and prioritizing dimensions in ethnic teacher education: A convergent analysis with LDA and fsQCA
Source: PLoS One. 2025 Sep 18;20(9):e0329190. doi: 10.1371/journal.pone.0329190 (PMC12445482; doi:10.1371/journal.pone.0329190)
Supplement: S1 File — (ZIP) [file pone.0329190.s001.zip › PLOS ONE 元数据资料/QCA结果/QCa jieguo2.txt]

Analysis of Necessary Conditions

Outcome variable: ~Y1

Conditions tested:
      Consistency    Coverage
A11   0.593277       0.619298
~A11  0.487395       0.547170
A22   0.509244       0.594701
~A22  0.596639       0.601185
A33   0.537815       0.571939
~A33  0.566387       0.623497
A44   0.510924       0.506245
~A44  0.694958       0.827828
A55   0.416807       0.449683
~A55  0.678151       0.735643


Analysis of Necessary Conditions

Outcome variable: Y

Conditions tested:
      Consistency    Coverage
A11   0.006628       1.000000
~A11  0.006163       1.000000
A22   0.005924       1.000000
~A22  0.006866       1.000000
A33   0.006506       1.000000
~A33  0.006285       1.000000
A44   0.006983       1.000000
~A44  0.005808       1.000000
A55   0.006413       1.000000
~A55  0.006378       1.000000
**********************
*TRUTH TABLE ANALYSIS*
**********************

File:  QCA±ØÒªÐÔ½á¹û.csv
Model: Y1 = f(A11, A22, A33, A44, A55)
Algorithm: Quine-McCluskey

--- COMPLEX SOLUTION ---
frequency cutoff: 1
consistency cutoff: 0.80916
                               raw       unique              
                             coverage    coverage   consistency 
                            ----------  ----------  ----------  
~A11*A22*A44*A55            0.371287    0.306931    0.824176    
~A11*~A22*~A33*A44*~A55     0.10495     0.0554455   0.80916     
A11*~A22*A33*~A44*A55       0.168317    0.142574    0.809524    
solution coverage: 0.570297
solution consistency: 0.79889


Cases with greater than 0.5 membership in term ~A11*A22*A44*A55: 60 (0.85,0.98), 
  60 (0.85,0.5)
Cases with greater than 0.5 membership in term ~A11*~A22*~A33*A44*~A55: 55 (0.73,0.5)
Cases with greater than 0.5 membership in term A11*~A22*A33*~A44*A55: 85 (0.85,0.5)
**********************
*TRUTH TABLE ANALYSIS*
**********************

File:  QCA±ØÒªÐÔ½á¹û.csv
Model: Y1 = f(A11, A22, A33, A44, A55)
Algorithm: Quine-McCluskey

--- PARSIMONIOUS SOLUTION ---
frequency cutoff: 1
consistency cutoff: 0.80916
                     raw       unique              
                   coverage    coverage   consistency 
                  ----------  ----------  ----------  
A55               0.712871    0.339604    0.652765    
~A11*~A33*A44     0.339604    0           0.830508    
~A11*~A22*A44     0.261386    0.0346535   0.838095    
solution coverage: 0.777228
solution consistency: 0.64397


Cases with greater than 0.5 membership in term A55: 75 (1,0.5), 
  75 (1,0.5), 60 (1,0.5), 65 (0.99,0.98), 
  70 (0.99,0.5), 75 (0.97,0.5), 60 (0.85,0.98), 
  85 (0.85,0.5)
Cases with greater than 0.5 membership in term ~A11*~A33*A44: 60 (0.85,0.98), 
  65 (0.82,0.98), 55 (0.73,0.5)
Cases with greater than 0.5 membership in term ~A11*~A22*A44: 55 (0.99,0.5), 
  65 (0.82,0.98)
**********************
*TRUTH TABLE ANALYSIS*
**********************

File:  QCA±ØÒªÐÔ½á¹û.csv
Model: Y1 = f(A11, A22, A33, A44, A55)
Algorithm: Quine-McCluskey

--- INTERMEDIATE SOLUTION ---
frequency cutoff: 1
consistency cutoff: 0.80916
Assumptions:
                               raw       unique              
                             coverage    coverage   consistency 
                            ----------  ----------  ----------  
~A11*A22*A44*A55            0.371287    0.306931    0.824176    
~A11*~A22*~A33*A44*~A55     0.10495     0.0554455   0.80916     
A11*~A22*A33*~A44*A55       0.168317    0.142574    0.809524    
solution coverage: 0.570297
solution consistency: 0.79889


Cases with greater than 0.5 membership in term ~A11*A22*A44*A55: 60 (0.85,0.98), 
  60 (0.85,0.5)
Cases with greater than 0.5 membership in term ~A11*~A22*~A33*A44*~A55: 55 (0.73,0.5)
Cases with greater than 0.5 membership in term A11*~A22*A33*~A44*A55: 85 (0.85,0.5)
**********************
*TRUTH TABLE ANALYSIS*
**********************

File:  QCA±ØÒªÐÔ½á¹û.csv
Model: ~Y1 = f(A11, A22, A33, A44, A55)
Algorithm: Quine-McCluskey

--- COMPLEX SOLUTION ---
frequency cutoff: 1
consistency cutoff: 0.814286
                             raw       unique              
                           coverage    coverage   consistency 
                          ----------  ----------  ----------  
~A22*~A33*~A44*~A55       0.231092    0.118487    0.941781    
A11*~A33*~A44*~A55        0.191597    0.0789915   0.930612    
A11*~A22*A33*~A44*A55     0.143697    0.126891    0.814286    
solution coverage: 0.436975
solution consistency: 0.904348


Cases with greater than 0.5 membership in term ~A22*~A33*~A44*~A55: 40 (0.98,1), 
  85 (0.58,1)
Cases with greater than 0.5 membership in term A11*~A33*~A44*~A55: 75 (0.95,1), 
  85 (0.58,1)
Cases with greater than 0.5 membership in term A11*~A22*A33*~A44*A55: 85 (0.85,0.5)
**********************
*TRUTH TABLE ANALYSIS*
**********************

File:  QCA±ØÒªÐÔ½á¹û.csv
Model: ~Y1 = f(A11, A22, A33, A44, A55)
Algorithm: Quine-McCluskey

--- PARSIMONIOUS SOLUTION ---
frequency cutoff: 1
consistency cutoff: 0.814286
            raw       unique              
          coverage    coverage   consistency 
         ----------  ----------  ----------  
~A44     0.694958    0.694958    0.827828    
solution coverage: 0.694958
solution consistency: 0.827828


Cases with greater than 0.5 membership in term ~A44: 40 (1,1), 
  40 (1,1), 85 (0.98,0.5), 75 (0.98,0.5), 
  85 (0.98,1), 75 (0.98,1)
**********************
*TRUTH TABLE ANALYSIS*
**********************

File:  QCA±ØÒªÐÔ½á¹û.csv
Model: ~Y1 = f(A11, A22, A33, A44, A55)
Algorithm: Quine-McCluskey

--- INTERMEDIATE SOLUTION ---
frequency cutoff: 1
consistency cutoff: 0.814286
Assumptions:
                             raw       unique              
                           coverage    coverage   consistency 
                          ----------  ----------  ----------  
~A22*~A33*~A44*~A55       0.231092    0.118487    0.941781    
A11*~A33*~A44*~A55        0.191597    0.0789915   0.930612    
A11*~A22*A33*~A44*A55     0.143697    0.126891    0.814286    
solution coverage: 0.436975
solution consistency: 0.904348


Cases with greater than 0.5 membership in term ~A22*~A33*~A44*~A55: 40 (0.98,1), 
  85 (0.58,1)
Cases with greater than 0.5 membership in term A11*~A33*~A44*~A55: 75 (0.95,1), 
  85 (0.58,1)
Cases with greater than 0.5 membership in term A11*~A22*A33*~A44*A55: 85 (0.85,0.5)
**********************
*TRUTH TABLE ANALYSIS*
**********************

File:  QCA±ØÒªÐÔ½á¹û.csv
Model: ~Y1 = f(A11, A22, A33, A44, A55)
Algorithm: Quine-McCluskey

--- COMPLEX SOLUTION ---
frequency cutoff: 1
consistency cutoff: 0.814286
                             raw       unique              
                           coverage    coverage   consistency 
                          ----------  ----------  ----------  
~A22*~A33*~A44*~A55       0.231092    0.118487    0.941781    
A11*~A33*~A44*~A55        0.191597    0.0789915   0.930612    
A11*~A22*A33*~A44*A55     0.143697    0.126891    0.814286    
solution coverage: 0.436975
solution consistency: 0.904348


Cases with greater than 0.5 membership in term ~A22*~A33*~A44*~A55: 40 (0.98,1), 
  85 (0.58,1)
Cases with greater than 0.5 membership in term A11*~A33*~A44*~A55: 75 (0.95,1), 
  85 (0.58,1)
Cases with greater than 0.5 membership in term A11*~A22*A33*~A44*A55: 85 (0.85,0.5)
**********************
*TRUTH TABLE ANALYSIS*
**********************

File:  QCA±ØÒªÐÔ½á¹û.csv
Model: ~Y1 = f(A11, A22, A33, A44, A55)
Algorithm: Quine-McCluskey

--- PARSIMONIOUS SOLUTION ---
frequency cutoff: 1
consistency cutoff: 0.814286
            raw       unique              
          coverage    coverage   consistency 
         ----------  ----------  ----------  
~A44     0.694958    0.694958    0.827828    
solution coverage: 0.694958
solution consistency: 0.827828


Cases with greater than 0.5 membership in term ~A44: 40 (1,1), 
  40 (1,1), 85 (0.98,0.5), 75 (0.98,0.5), 
  85 (0.98,1), 75 (0.98,1)
**********************
*TRUTH TABLE ANALYSIS*
**********************

File:  QCA±ØÒªÐÔ½á¹û.csv
Model: ~Y1 = f(A11, A22, A33, A44, A55)
Algorithm: Quine-McCluskey

--- INTERMEDIATE SOLUTION ---
frequency cutoff: 1
consistency cutoff: 0.814286
Assumptions:
                             raw       unique              
                           coverage    coverage   consistency 
                          ----------  ----------  ----------  
~A22*~A33*~A44*~A55       0.231092    0.118487    0.941781    
A11*~A33*~A44*~A55        0.191597    0.0789915   0.930612    
A11*~A22*A33*~A44*A55     0.143697    0.126891    0.814286    
solution coverage: 0.436975
solution consistency: 0.904348


Cases with greater than 0.5 membership in term ~A22*~A33*~A44*~A55: 40 (0.98,1), 
  85 (0.58,1)
Cases with greater than 0.5 membership in term A11*~A33*~A44*~A55: 75 (0.95,1), 
  85 (0.58,1)
Cases with greater than 0.5 membership in term A11*~A22*A33*~A44*A55: 85 (0.85,0.5)
