# Supplementary material for: Contrasting and prioritizing dimensions in ethnic teacher education: A convergent analysis with LDA and fsQCA
Source: PLoS One. 2025 Sep 18;20(9):e0329190. doi: 10.1371/journal.pone.0329190 (PMC12445482; doi:10.1371/journal.pone.0329190)
Supplement: S1 File — (ZIP) [file pone.0329190.s001.zip › PLOS ONE 元数据资料/ROST结果/原始数据--语义网络.vna]

*Tie data
from	to	strength
½ÌÓý	½ÌÊ¦	157
Ãñ×å	½ÌÊ¦	151
Ãñ×å	½ÌÓý	150
½ÌÓý	·¢Õ¹	125
½ÌÊ¦	µØÇø	120
½ÌÊ¦	·¢Õ¹	117
Ãñ×å	µØÇø	116
Ãñ×å	·¢Õ¹	114
½ÌÓý	µØÇø	112
·¢Õ¹	µØÇø	88
½ÌÓý	½ÌÑ§	72
ÅàÑø	½ÌÊ¦	72
½ÌÓý	ÎÊÌâ	71
½ÌÑ§	½ÌÊ¦	69
Ãñ×å	½ÌÑ§	67
ÅàÑø	½ÌÓý	67
½ÌÊ¦	ÎÊÌâ	66
Ãñ×å	ÅàÑø	64
½ÌÊ¦	ÎÄ»¯	64
Ãñ×å	ÎÄ»¯	64
Ãñ×å	ÎÊÌâ	63
½ÌÓý	ÎÄ»¯	61
½ÌÓý	ÑÐ¾¿	60
½ÌÊ¦	ÑÐ¾¿	60
ÅàÑø	·¢Õ¹	59
µØÇø	ÎÊÌâ	59
½ÌÊ¦	½¨Éè	59
½ÌÓý	½¨Éè	57
Ãñ×å	½¨Éè	56
½ÌÓý	ÉÙÊýÃñ×å	55
Ãñ×å	ÑÐ¾¿	53
·¢Õ¹	ÎÊÌâ	52
ÖÊÁ¿	½ÌÊ¦	51
½ÌÓý	´æÔÚ	51
½ÌÓý	ÌáÉý	51
ÅàÑø	µØÇø	51
½ÌÊ¦	ÌáÉý	51
½ÌÓý	·ÖÎö	51
ÖÊÁ¿	½ÌÓý	51
Ãñ×å	ÖÊÁ¿	50
´Ù½ø	½ÌÊ¦	50
´Ù½ø	·¢Õ¹	50
½ÌÓý	Ìá³ö	50
½ÌÊ¦	·ÖÎö	50
½ÌÑ§	µØÇø	50
´Ù½ø	½ÌÓý	50
Ãñ×å	´Ù½ø	50
½ÌÊ¦	ÉÙÊýÃñ×å	49
½ÌÊ¦	Ìá¸ß	49
·¢Õ¹	ÎÄ»¯	48
ÄÜÁ¦	½ÌÊ¦	48
Ãñ×å	Ìá¸ß	47
¿Î³Ì	½ÌÊ¦	47
Ãñ×å	ÌáÉý	47
½ÌÊ¦	¶ÓÎé	47
·¢Õ¹	½¨Éè	47
´æÔÚ	ÎÊÌâ	47
ÖÊÁ¿	·¢Õ¹	46
ÄÜÁ¦	½ÌÓý	46
ÅàÑµ	½ÌÊ¦	46
½ÌÑ§	·¢Õ¹	46
Ãñ×å	´æÔÚ	46
·¢Õ¹	ÑÐ¾¿	46
½ÌÓý	¶ÓÎé	45
½ÌÓý	Ìá¸ß	45
Ãñ×å	·ÖÎö	45
½ÌÊ¦	Ìá³ö	45
½ÌÊ¦	Êµ¼ù	45
Ê¦×Ê	½ÌÓý	44
Ãñ×å	¶ÓÎé	44
Ãñ×å	¿Î³Ì	44
Ãñ×å	Ìá³ö	44
¿Î³Ì	½ÌÓý	44
µØÇø	ÑÐ¾¿	43
ÖÊÁ¿	µØÇø	43
´Ù½ø	µØÇø	43
½ÌÓý	Êµ¼ù	43
Ãñ×å	ÄÜÁ¦	43
½ÌÊ¦	´æÔÚ	43
Ñ§Ð£	½ÌÊ¦	42
·¢Õ¹	ÉÙÊýÃñ×å	42
¸Ä¸ï	½ÌÓý	42
µØÇø	·ÖÎö	41
µØÇø	Ìá¸ß	41
µØÇø	½¨Éè	41
Ãñ×å	Êµ¼ù	41
·¢Õ¹	ÌáÉý	40
µØÇø	´æÔÚ	40
Ãñ×å	ÅàÑµ	40
µØÇø	ÎÄ»¯	40
µØÇø	ÉÙÊýÃñ×å	40
ÎÒ¹ú	½ÌÓý	40
Ãñ×å	Ñ§Ð£	39
Ñ§Ð£	½ÌÓý	39
Ãñ×å	»ù´¡	39
·¢Õ¹	Ìá¸ß	39
¼ÓÇ¿	½ÌÊ¦	38
µØÇø	ÌáÉý	38
¼ÓÇ¿	½ÌÓý	38
Ãñ×å	Ê¦×Ê	38
»ù´¡	½ÌÊ¦	37
