# Supplementary material for: Contrasting and prioritizing dimensions in ethnic teacher education: A convergent analysis with LDA and fsQCA
Source: PLoS One. 2025 Sep 18;20(9):e0329190. doi: 10.1371/journal.pone.0329190 (PMC12445482; doi:10.1371/journal.pone.0329190)
Supplement: S1 File — (ZIP) [file pone.0329190.s001.zip › PLOS ONE 元数据资料/ROST结果/原始数据-行特征词--共词矩阵.xls]

	½ÌÊ¦	½ÌÓý	Ãñ×å	µØÇø	·¢Õ¹	ÎÄ»¯	½ÌÑ§	ÉÙÊýÃñ×å	ÅàÑø	ÎÊÌâ	½¨Éè	¿Î³Ì	Ë«Óï	ÑÐ¾¿	ÖÊÁ¿	ÄÜÁ¦	¶ÓÎé	Õþ²ß	ÅàÑµ	Ñ§Ð£	Ê¦×Ê	ÒôÀÖ	Ñ§Éú	ÌáÉý	Êµ¼ù	´Ù½ø	¹ú¼Ò	Ìá¸ß	´æÔÚ	·ÖÎö	ÎÒ¹ú	Ïç´å	¸Ä¸ï	¶àÔª	Ä£Ê½	ËØÑø	ÖÐÐ¡Ñ§	Ìá³ö	¸ßÐ£	×ÊÔ´	Ó°Ïì	ÓïÑÔ	Àí¿Æ	»ù´¡	ÌåÏµ	Ë®Æ½	¼ÓÇ¿	ÖªÊ¶	»ù´¡½ÌÓý
½ÌÊ¦		157	151	120	117	64	69	49	72	66	59	47		60	51	48	47		46	42				51	45	50		49	43	50								45						37			38
½ÌÓý	157		150	112	125	61	72	55	67	71	57	44		60	51	46	45			39	44			51	43	50		45	51	51	40		42					50									38
Ãñ×å	151	150		116	114	64	67		64	63	56	44		53	50	43	44		40	39	38			47	41	50		47	46	45								44						39
µØÇø	120	112	116		88	40	50	40	51	59	41			43	43									38		43		41	40	41
·¢Õ¹	117	125	114	88		48	46	42	59	52	47			46	46									40		50		39
ÎÄ»¯	64	61	64	40	48
½ÌÑ§	69	72	67	50	46
ÉÙÊýÃñ×å	49	55		40	42
ÅàÑø	72	67	64	51	59
ÎÊÌâ	66	71	63	59	52																								47
½¨Éè	59	57	56	41	47
¿Î³Ì	47	44	44
Ë«Óï
ÑÐ¾¿	60	60	53	43	46
ÖÊÁ¿	51	51	50	43	46
ÄÜÁ¦	48	46	43
¶ÓÎé	47	45	44
Õþ²ß
ÅàÑµ	46		40
Ñ§Ð£	42	39	39
Ê¦×Ê		44	38
ÒôÀÖ
Ñ§Éú
ÌáÉý	51	51	47	38	40
Êµ¼ù	45	43	41
´Ù½ø	50	50	50	43	50
¹ú¼Ò
Ìá¸ß	49	45	47	41	39
´æÔÚ	43	51	46	40						47
·ÖÎö	50	51	45	41
ÎÒ¹ú		40
Ïç´å
¸Ä¸ï		42
¶àÔª
Ä£Ê½
ËØÑø
ÖÐÐ¡Ñ§
Ìá³ö	45	50	44
¸ßÐ£
×ÊÔ´
Ó°Ïì
ÓïÑÔ
Àí¿Æ
»ù´¡	37		39
ÌåÏµ
Ë®Æ½
¼ÓÇ¿	38	38
ÖªÊ¶
»ù´¡½ÌÓý
ÒâÊ¶
´´ÐÂ
¼¼Êõ
ÒòËØ
Ñ§Ï°
Ê±´ú
Éç»á
ÏÖ×´
ÀíÂÛ
ËØÖÊ
ÈË²Å
ÍÆ½ø
Ë¼Ïë
½á¹¹
µ÷²é
ÐÂ½®
¿ªÕ¹
ÔºÐ£
ÊµÏÖ
Î÷²¿
Ö°Òµ
±£ÕÏ
»·¾³
±¾ÎÄ
»úÖÆ
ÖØÊÓ
ÍâÓï
½¨Á¢
ÖÐ¹ú
ÏÖ´ú»¯
ÖÐ»ªÃñ×å
½áºÏ
¹²Í¬Ìå
¹ý³Ì
ÓÐÐ§
Ä¿±ê
È«Ãæ
Å©´å
²»×ã
´«³Ð
¹¹½¨
Ó¢Óï
ÕþÖÎ
´ëÊ©
±ß½®
ÊÂÒµ
±³¾°
ÍÆ¶¯
·½·¨
ÌØÉ«
Ó×¶ù
Êµ¼Ê
½¨Òé
½×¶Î
Õë¶Ô
ÕûºÏ
ÀíÄî
×÷ÓÃ
ÊýÑ§
Â·¾¶
»ý¼«
¾­¼Ã
½¡¿µ
ÐèÇó
Çé¸Ð
¶Ô²ß
ÏÔÖø
À§¾³
ÅäÖÃ
ÍêÉÆ
Ê¦·¶
±ê×¼
ºËÐÄ
Ìõ¼þ
Ì½Ë÷
¼ÛÖµ
³É¼¨
²ÉÈ¡
ÐÄÀí
×ª±ä
¹ÜÀí
ÐÎ³É
±ØÐë
Í¾¾¶
´«Í³
ÏÖÊµ
¹Ø¼ü
¾«Éñ
ÎÄ»¯½ÌÓý
ÃæÁÙ
Ð§¹û
Ñ§Ç°
Ç¿»¯
ÓÅ»¯
ÒâÒå
ÖÆ¶È
ÈÏÍ¬
²îÒì
¿ÆÑ§
Ñ§Òµ
ÔöÇ¿
ÌØµã
Ñ§¿Æ
ÆÀ¼Û
Ã÷È·
Õþ¸®
¹ÛÄî
¸ßµÈ½ÌÓý
×ÔÉí
×Ô¾õ
ÐÅÏ¢»¯
¸ù±¾
¸ÄÉÆ
½Ì²Ä
Èý¸ö
È¡µÃ
×´¿ö
¿ÎÌÃ
[truncated: 118 more columns]
