# Supplementary material for: Contrasting and prioritizing dimensions in ethnic teacher education: A convergent analysis with LDA and fsQCA
Source: PLoS One. 2025 Sep 18;20(9):e0329190. doi: 10.1371/journal.pone.0329190 (PMC12445482; doi:10.1371/journal.pone.0329190)
Supplement: S1 File — (ZIP) [file pone.0329190.s001.zip › PLOS ONE 元数据资料/ROST结果/原始数据-行特征词.txt]

´´ÐÂ	ÍÆ¶¯	Ç¿»¯	²ÉÈ¡	Î÷²¿	Êµ¼ù	¿ªÕ¹	²»×ã	ÎÄ»¯	´æÔÚ	ÕûºÏ	²îÒì	¸ßÐ£	½¨Éè	µØÇø	·¢Õ¹	½ÌÊ¦	½ÌÑ§	½ÌÓý	¿ÆÑ§	ÀíÄî	ÌåÏµ	¹¹½¨	»úÖÆ	»ù´¡	Ä£Ê½	ÖÊÁ¿	´Ù½ø	ÒâÒå	ÒâÊ¶	ÓïÑÔ	¹ú¼Ò	×ÊÔ´	»ý¼«	Ãñ×å	¹²Í¬Ìå	ÖÐ»ªÃñ×å
¹ý³Ì	ÍêÉÆ	ÃæÁÙ	´´ÐÂ	ÍÆ½ø	²»×ã	ÏÖÊµ	ÎÄ»¯	ÌáÉý	ÖÆ¶È	ÑÐ¾¿	½¨Éè	ÈÏÍ¬	Ë¼Ïë	·¢Õ¹	½ÌÊ¦	½ÌÓý	Ñ§Ð£	¿Î³Ì	ËØÑø	ÀíÂÛ	ÕþÖÎ	Ê±´ú	¸Ä¸ï	ÐÎ³É	ÒâÊ¶	¾«Éñ	ÓÅ»¯	´«³Ð	×ÊÔ´	ÓÐÐ§	Ãñ×å	¹²Í¬Ìå	ÖÐ»ªÃñ×å
ÎÄ»¯	Ó×¶ù	ÑÐ¾¿	¶ÓÎé	½¨Éè	µØÇø	¶àÔª	½ÌÊ¦	½ÌÓý	Ê¦·¶	Ê±´ú	¾«Éñ	¼ÓÇ¿	Ãñ×å
Êµ¼ù	·ÖÎö	ÏÔÖø	ÏÖ×´	´æÔÚ	²îÒì	Ã÷È·	Ìá¸ß	Ìá³ö	ÑÐ¾¿	ÖªÊ¶	½¨Á¢	µØÇø	µ÷²é	·¢Õ¹	Ë®Æ½	½ÌÑ§	½ÌÊ¦	½ÌÓý	Ñ§Ð£	Ñ§Òµ	Ñ§Éú	¿Î³Ì	¿ÎÌÃ	Ó°Ïì	×÷ÓÃ	ÖÊÁ¿	ÊýÑ§	¹ú¼Ò	³É¼¨	ÒòËØ	Ãñ×å
Êµ¼ù	·ÖÎö	ÏÔÖø	ÏÖ×´	´æÔÚ	²îÒì	Ã÷È·	Ìá¸ß	Ìá³ö	ÑÐ¾¿	ÖªÊ¶	½¨Á¢	µØÇø	µ÷²é	·¢Õ¹	Ë®Æ½	½ÌÑ§	½ÌÊ¦	½ÌÓý	Ñ§Ð£	Ñ§Òµ	Ñ§Éú	¿Î³Ì	¿ÎÌÃ	Ó°Ïì	×÷ÓÃ	ÖÊÁ¿	ÊýÑ§	¹ú¼Ò	³É¼¨	ÒòËØ	Ãñ×å
ÎÊÌâ	ÍÆ¶¯	Î÷²¿	Êµ¼Ê	ÊµÏÖ	½áºÏ	ÎÄ»¯	ÏÖ´ú»¯	ÌØµã	ÌáÉý	ÑÐ¾¿	µØÇø	·¢Õ¹	½ÌÓý	½ÌÊ¦	Ñ§Ð£	Ó°Ïì	ÀíÂÛ	¹Ø¼ü	Éç»á	ÖÐ¹ú	¸ÄÉÆ	Çé¸Ð	ÒòËØ	Ãñ×å
ÍÆ¶¯	Î÷²¿	Êµ¼ù	·ÖÎö	ÏÔÖø	ÏÖ´ú»¯	Ìá¸ß	ÑÐ¾¿	Ïç´å	½¨Éè	µØÇø	·¢Õ¹	Ë®Æ½	½ÌÊ¦	Ñ§Ð£	È¡µÃ	Õþ²ß	»ù´¡	¸Ä¸ï	´Ù½ø	ÖÊÁ¿	½×¶Î	ÓÐÐ§	Ãñ×å
¹ý³Ì	Ç¿»¯	×Ô¾õ	·ÖÎö	ÏÔÖø	ÎÄ»¯	ÑÐ¾¿	¶ÓÎé	Ïç´å	µØÇø	·¢Õ¹	½ÌÓý	½ÌÊ¦	Ñ§Ð£	Ó°Ïì	×÷ÓÃ	¹Ø¼ü	Éç»á	ÐÎ³É	ÖÊÁ¿	´Ù½ø	±ß½®	ÒâÊ¶	½×¶Î	×ÊÔ´	ÒòËØ	Ãñ×å
ÔºÐ£	ÍÆ½ø	ÍÆ¶¯	ÊµÏÖ	Êµ¼ù	ÏÖ´ú»¯	ÖªÊ¶	Â·¾¶	µØÇø	·¢Õ¹	»ù´¡½ÌÓý	½ÌÑ§	½ÌÓý	½ÌÊ¦	ÈË²Å	¹¹½¨	Ä¿±ê	Ä£Ê½	ÅàÑø	ÖÊÁ¿	´Ù½ø	¾«Éñ	ÓÐÐ§	»ý¼«	ºËÐÄ	Ãñ×å
Êµ¼ù	¿ªÕ¹	ÎÄ»¯	´æÔÚ	¸ù±¾	ÌáÉý	ÈÏÍ¬	½ÌÓý	½ÌÊ¦	×÷ÓÃ	Õþ²ß	Õë¶Ô	»úÖÆ	ÒâÊ¶	ÔöÇ¿	Çé¸Ð	¹²Í¬Ìå	ÖÐ»ªÃñ×å
ÃæÁÙ	ÍÆ½ø	Ç¿»¯	ÊµÏÖ	¼¼Êõ	ÎÄ»¯	ÏÖ´ú»¯	ÌØÉ«	±³¾°	ÌáÉý	¶ÓÎé	½¨Éè	µØÇø	¶àÔª	·¢Õ¹	Ë®Æ½	½ÌÓý	½ÌÊ¦	À§¾³	Õþ²ß	ÌåÏµ	ÈË²Å	ÅàÑø	Ê±´ú	´Ù½ø	ÖÊÁ¿	ÒâÊ¶	¼ÓÇ¿	×ÊÔ´	ÄÜÁ¦	Ãñ×å	¹²Í¬Ìå	ÖÐ»ªÃñ×å
ÍêÉÆ	´´ÐÂ	·½·¨	ÍÆ¶¯	È«Ãæ	·ÖÎö	¼¼Êõ	ÏÔÖø	ÎÄ»¯	Ìá³ö	ÑÐ¾¿	ÖªÊ¶	ÐèÇó	½¨Òé	·¢Õ¹	»ù´¡½ÌÓý	½ÌÓý	½ÌÑ§	½ÌÊ¦	»·¾³	ËØÑø	Ó°Ïì	Éç»á	ÌåÏµ	¹¹½¨	Õë¶Ô	ÅàÑµ	Ê±´ú	ÒâÊ¶	ÔöÇ¿	½×¶Î	×ÊÔ´	ÄÜÁ¦	»ý¼«	ºËÐÄ
´´ÐÂ	ÃæÁÙ	ÍÆ½ø	È«Ãæ	Î÷²¿	ÎÄ»¯	ÌáÉý	Ìá³ö	½¨Á¢	µØÇø	·¢Õ¹	½ÌÑ§	½Ì²Ä	½ÌÊ¦	½ÌÓý	Ñ§Ï°	Ñ§Éú	ÊÂÒµ	¿ÆÑ§	×÷ÓÃ	Àí¿Æ	ÌåÏµ	ÎÒ¹ú	»úÖÆ	Ä£Ê½	»ù´¡	ÅàÑø	Ê±´ú	¸Ä¸ï	´Ù½ø	ÖÊÁ¿	¶Ô²ß	ÓïÑÔ	´«Í³	¹ú¼Ò	ÄÜÁ¦	Ãñ×å
ÎÊÌâ	ÊµÏÖ	½á¹¹	ÅäÖÃ	²îÒì	Ã÷È·	ÌáÉý	ÑÐ¾¿	µØÇø	·¢Õ¹	Ë®Æ½	½ÌÊ¦	ÐÂ½®	¹¹½¨	ÖÊÁ¿	×ÊÔ´	ºËÐÄ	Ãñ×å
ÎÊÌâ	ÍêÉÆ	ÍÆ½ø	¿ªÕ¹	ÏÔÖø	²»×ã	´æÔÚ	ÌØÉ«	Ìá¸ß	ÌáÉý	ÖªÊ¶	ÐèÇó	½¨Á¢	½¨Òé	½¨Éè	µØÇø	½ÌÊ¦	½ÌÓý	ÖÐÐ¡Ñ§	¿Î³Ì	ËØÑø	¹ÜÀí	ÀíÄî	ÌåÏµ	ÎÒ¹ú	»úÖÆ	Ê±´ú	¹ú¼Ò	ÓÐÐ§	Ãñ×å
ÎÊÌâ	´´ÐÂ	È«Ãæ	Êµ¼ù	¿ªÕ¹	²»×ã	±£ÕÏ	´æÔÚ	Ìá³ö	Â·¾¶	»ù´¡½ÌÓý	Ñ§Ð£	¿Î³Ì	Ì½Ë÷	ËØÖÊ	¹ÜÀí	ÌåÏµ	ÈË²Å	ÎÒ¹ú	¹¹½¨	Õë¶Ô	»úÖÆ	Ä¿±ê	»ù´¡	ÅàÑø	½×¶Î	Ãñ×å
ÍÆ½ø	ÍÆ¶¯	·ÖÎö	ÏÔÖø	Ìá³ö	¶ÓÎé	½¨Éè	µØÇø	·¢Õ¹	»ù´¡½ÌÓý	Ë®Æ½	½ÌÓý	½ÌÊ¦	È¡µÃ	×÷ÓÃ	¹Ø¼ü	ÌåÏµ	Õþ²ß	Õë¶Ô	ÅàÑø	Ê±´ú	ÖÊÁ¿	¼ÓÇ¿	¹ú¼Ò	ÒòËØ	Ãñ×å
¹ý³Ì	·ÖÎö	²»×ã	½áºÏ	Ó×¶ù	Ìá³ö	ÌáÉý	ÑÐ¾¿	Ïç´å	½¨Éè	ÈÏÍ¬	µØÇø	µ÷²é	·¢Õ¹	Ë®Æ½	½ÌÊ¦	½ÌÓý	»·¾³	ÐÂ½®	¿ÆÑ§	Éç»á	ÌåÏµ	ÅàÑµ	´Ù½ø	ÖÊÁ¿	ÒâÊ¶	ÔöÇ¿	¶Ô²ß	¼ÓÇ¿	¹ú¼Ò	ÓÐÐ§	ÖØÊÓ	ÄÜÁ¦	ÒòËØ	Ãñ×å	¹²Í¬Ìå	ÖÐ»ªÃñ×å
ÎÊÌâ	ÍêÉÆ	´´ÐÂ	·½·¨	Ç¿»¯	²»×ã	ÏÖÊµ	±£ÕÏ	´æÔÚ	Ìá³ö	ÌáÉý	ÆÀ¼Û	×´¿ö	¸ßÐ£	ÖÆ¶È	ÑÐ¾¿	Â·¾¶	ÈÏÍ¬	·¢Õ¹	½ÌÓý	½ÌÊ¦	»·¾³	ËØÖÊ	Ó°Ïì	ÀíÂÛ	½¡¿µ	Õþ²ß	ÎÒ¹ú	ÈË²Å	Ö°Òµ	ÅàÑµ	ÅàÑø	Ê±´ú	´Ù½ø	ÒâÊ¶	ÔöÇ¿	¹ú¼Ò	ÖØÊÓ	ÄÜÁ¦	»ý¼«	ÒòËØ	Ãñ×å
ÍÆ½ø	È«Ãæ	½áºÏ	±£ÕÏ	ÏÖ´ú»¯	ÌáÉý	¶ÓÎé	Ïç´å	½¨Á¢	½¨Éè	µØÇø	·¢Õ¹	½ÌÊ¦	½ÌÓý	ÊÂÒµ	Ê¦×Ê	Ê¦·¶	Õþ²ß	¼ÛÖµ	»úÖÆ	Ê±´ú	ÖÐ¹ú	¸Ä¸ï	Èý¸ö	´Ù½ø	±ß½®	ÒâÒå	¾«Éñ	Ãñ×å
Êµ¼ù	·ÖÎö	²»×ã	ÏÖ×´	Ìá³ö	¶ÓÎé	½¨Òé	½¨Éè	µØÇø	½ÌÓý	½ÌÊ¦	´ëÊ©	È¡µÃ	Õþ²ß	ÎÒ¹ú	Ê±´ú	´Ù½ø	ÖØÊÓ	Ãñ×å
´´ÐÂ	ÏÖ×´	½á¹¹	Ã÷È·	µØÇø	·¢Õ¹	½ÌÑ§	½ÌÓý	½ÌÊ¦	¿Î³Ì	¹ÛÄî	À§¾³	ÌåÏµ	Õþ²ß	ÅàÑø	Ê±´ú	ÖÊÁ¿	ÓÅ»¯	¹ú¼Ò	ºËÐÄ	Ãñ×å
¸ßÐ£	¶ÓÎé	½¨Òé	½¨Éè	½ÌÊ¦	½ÌÑ§	½ÌÓý	Ñ§¿Æ	¿Î³Ì	ÀíÄî	ÈË²Å	»úÖÆ	Ä¿±ê	»ù´¡	ÅàÑø	Ê±´ú	¸Ä¸ï	ºËÐÄ	Ãñ×å
´´ÐÂ	Êµ¼Ê	¿ªÕ¹	±£ÕÏ	ÌáÉý	Ìá¸ß	µØÇø	·¢Õ¹	½ÌÊ¦	½ÌÓý	´ëÊ©	ÖÐÐ¡Ñ§	¿ÆÑ§	ËØÖÊ	×÷ÓÃ	¹ÜÀí	ÀíÄî	À§¾³	¹Ø¼ü	Ê¦×Ê	Õþ²ß	ÈË²Å	ÎÒ¹ú	±ØÐë	ÅàÑµ	ÅàÑø	Ê±´ú	ÖÊÁ¿	ÔöÇ¿	ÖØÊÓ	ÄÜÁ¦	»ý¼«	Ãñ×å
¹ý³Ì	ÊµÏÖ	ÏÖ´ú»¯	ÌáÉý	µØÇø	·¢Õ¹	½ÌÊ¦	½ÌÓý	Ñ§Éú	Ñ§Ð£	ÈË²Å	Ä£Ê½	×ª±ä	Ãñ×å
¹ý³Ì	ÍÆ½ø	Êµ¼ù	¿ªÕ¹	¼¼Êõ	ÏÖÊµ	½áºÏ	´æÔÚ	ÅäÖÃ	ÕûºÏ	ÐÅÏ¢»¯	ÌáÉý	Ïç´å	½¨Éè	µØÇø	»ù´¡½ÌÓý	½ÌÊ¦	½ÌÑ§	½ÌÓý	»·¾³	Í¾¾¶	À§¾³	±ØÐë	»úÖÆ	»ù´¡	´Ù½ø	ÔöÇ¿	ÓÅ»¯	Å©´å	×ÊÔ´	ÓÐÐ§	ÄÜÁ¦	Ãñ×å
ÍÆ½ø	Ç¿»¯	×Ô¾õ	Êµ¼ù	½áºÏ	ÖªÊ¶	Â·¾¶	ÈÏÍ¬	·¢Õ¹	½ÌÓý	Ñ§Ï°	Ñ§Ð£	¿Î³Ì	Éç»á	Ê¦×Ê	ÌåÏµ	ÅàÑµ	»ù´¡	Ä¿±ê	ÅàÑø	ÐÎ³É	´Ù½ø	ÒâÊ¶	Çé¸Ð	¹ú¼Ò	ÄÜÁ¦	ºËÐÄ	»ý¼«	Ãñ×å	¹²Í¬Ìå	ÖÐ»ªÃñ×å
´´ÐÂ	ÍÆ½ø	ÖªÊ¶	½¨Éè	·¢Õ¹	½ÌÓý	½ÌÊ¦	Ñ§¿Æ	ÊÂÒµ	Ó°Ïì	Ê¦·¶	Ê±´ú	ÖÐ¹ú	¾«Éñ	´«Í³	ÖØÊÓ	ºËÐÄ	Ãñ×å
ÎÊÌâ	ÍÆ¶¯	ÏÔÖø	²»×ã	¸ßµÈ½ÌÓý	½á¹¹	±£ÕÏ	ÏÖ´ú»¯	¸ù±¾	ÌØÉ«	±³¾°	ÌáÉý	ÆÀ¼Û	¸ßÐ£	½¨Éè	·¢Õ¹	½ÌÓý	½ÌÊ¦	¿ÆÑ§	ÀíÄî	ÌåÏµ	¹¹½¨	Õë¶Ô	¼ÛÖµ	Ä£Ê½	Ê±´ú	¸Ä¸ï	Èý¸ö	ÖÊÁ¿	´Ù½ø	ÒâÊ¶	ÄÜÁ¦	Ãñ×å	¹²Í¬Ìå	ÖÐ»ªÃñ×å
ÎÊÌâ	ÍÆ¶¯	×Ô¾õ	ÎÄ»¯	Ìá¸ß	Ë¼Ïë	·¢Õ¹	Ë®Æ½	Ñ§Ï°	ËØÑø	ÒâÊ¶	´«Í³	´«³Ð	ºËÐÄ
´´ÐÂ	×ÔÉí	Êµ¼ù	½áºÏ	ÌØµã	ÌáÉý	Ïç´å	½¨Á¢	µØÇø	½ÌÓý	½ÌÑ§	½ÌÊ¦	×÷ÓÃ	ÀíÂÛ	¹¹½¨	¼ÛÖµ	»úÖÆ	Ä£Ê½	ÅàÑø	ÒâÊ¶	ÔöÇ¿	ÐÄÀí	ÓïÑÔ	¹ú¼Ò	ÓÐÐ§	ÄÜÁ¦	Ãñ×å	¹²Í¬Ìå	ÖÐ»ªÃñ×å
ÔºÐ£	´´ÐÂ	ÎÄ»¯	Ìá¸ß	¸ßÐ£	ÒôÀÖ	·¢Õ¹	½ÌÓý	Ñ§Ï°	Ñ§Éú	¿ÎÌÃ	¿Î³Ì	Ó°Ïì	ÀíÄî	ÀíÂÛ	Ê¦·¶	ÎÒ¹ú	ÖÐ¹ú	¸Ä¸ï	´Ù½ø	´«³Ð	´«Í³	ºËÐÄ	Ãñ×å
ÎÊÌâ	È«Ãæ	Êµ¼ù	·ÖÎö	ÏÖ×´	ÏÖÊµ	½á¹¹	´æÔÚ	±³¾°	ÌáÉý	Ìá³ö	ÑÐ¾¿	½¨Òé	µØÇø	µ÷²é	Ìõ¼þ	½ÌÊ¦	½ÌÑ§	½ÌÓý	Ñ§Ï°	Ñ§Éú	»·¾³	ËØÑø	Ó°Ïì	¹ÜÀí	ÀíÂÛ	Àí¿Æ	Ê¦×Ê	ÌåÏµ	Õþ²ß	ÅàÑµ	ÅàÑø	»ù´¡	¸Ä¸ï	ÖÊÁ¿	ÒâÒå	¶Ô²ß	ÓïÑÔ	¼ÓÇ¿	¹ú¼Ò	ÖØÊÓ	ÒòËØ	Ãñ×å
ÍêÉÆ	ÍÆ¶¯	ÍÆ½ø	Ç¿»¯	È«Ãæ	±£ÕÏ	ÌáÉý	¶ÓÎé	ÐèÇó	½¨Éè	µØÇø	·¢Õ¹	½ÌÊ¦	´ëÊ©	Ì½Ë÷	Õþ²ß	ÎÒ¹ú	»úÖÆ	»ù´¡	ÅàÑµ	ÅàÑø	ÖÐ¹ú	¸Ä¸ï	ÖÊÁ¿	½×¶Î	Ãñ×å
·½·¨	Ìá¸ß	ÑÐ¾¿	½ÌÓý	½ÌÊ¦	Ñ§Ð£	ÖÐÐ¡Ñ§	ÀíÂÛ	Éç»á	ÅàÑµ	Çé¸Ð	ÄÜÁ¦	Ãñ×å
ÃæÁÙ	ÍÆ½ø	È«Ãæ	·ÖÎö	±£ÕÏ	ÌØµã	ÌáÉý	ÑÐ¾¿	¶ÓÎé	ÉÙÊýÃñ×å	µØÇø	Ë¼Ïë	·¢Õ¹	½ÌÓý	½ÌÊ¦	Ñ§Ð£	ËØÖÊ	ÕþÖÎ	Õþ²ß	ÎÒ¹ú	ÅàÑø	ÖÊÁ¿	ÔöÇ¿	×ª±ä	¼ÓÇ¿	¹ú¼Ò	½×¶Î	ÖØÊÓ	Ãñ×å
´´ÐÂ	·½·¨	×Ô¾õ	½á¹¹	ÌØµã	ÑÐ¾¿	¶ÓÎé	·¢Õ¹	½ÌÓý	½ÌÊ¦	Ñ§Ï°	Ñ§¿Æ	Ñ§Ð£	ÀíÂÛ	Éç»á	Ö°Òµ	¸Ä¸ï	Çé¸Ð	ÐÄÀí	Ãñ×å
¹ý³Ì	ÍêÉÆ	È«Ãæ	Ìá¸ß	Ìá³ö	×´¿ö	ÑÐ¾¿	½¨Òé	µØÇø	µ÷²é	Ë¼Ïë	·¢Õ¹	Ë®Æ½	½ÌÓý	½ÌÊ¦	½ÌÑ§	ÖÐÐ¡Ñ§	¿ÎÌÃ	¿Î³Ì	¿ÆÑ§	À§¾³	¹Ø¼ü	ÅàÑµ	Ä¿±ê	¸Ä¸ï	ÖÊÁ¿	´Ù½ø	¶Ô²ß	¼ÓÇ¿	ÊýÑ§	±ê×¼	×ÊÔ´	ÖØÊÓ	Ãñ×å
¹ý³Ì	×ÔÉí	Êµ¼ù	Êµ¼Ê	ÊµÏÖ	½á¹¹	½áºÏ	ÎÄ»¯	ÏÖ´ú»¯	ÌØµã	Ìá³ö	ÌáÉý	×´¿ö	ÖªÊ¶	µØÇø	·¢Õ¹	»ù´¡½ÌÓý	Ë®Æ½	½ÌÑ§	½ÌÓý	½ÌÊ¦	Ñ§Éú	ÖÐÐ¡Ñ§	ËØÖÊ	ËØÑø	ÀíÂÛ	¹¹½¨	Ö°Òµ	ÖÊÁ¿	ÄÜÁ¦	Ë«Óï	Ãñ×å
´´ÐÂ	×ÔÉí	Êµ¼ù	ÎÄ»¯	±¾ÎÄ	Ã÷È·	Ìá³ö	ÌáÉý	ÖªÊ¶	Â·¾¶	µØÇø	¶àÔª	·¢Õ¹	½ÌÊ¦	½ÌÓý	Ñ§¿Æ	Ñ§Ð£	ËØÑø	ÀíÂÛ	ÎÄ»¯½ÌÓý	ÎÒ¹ú	ÅàÑµ	ÅàÑø	Èý¸ö	´Ù½ø	ÓïÑÔ	´«Í³	¹ú¼Ò	½×¶Î	ÄÜÁ¦	ºËÐÄ	Ãñ×å
ÎÊÌâ	¿ªÕ¹	·ÖÎö	ÌáÉý	ÑÐ¾¿	ÉÙÊýÃñ×å	µØÇø	·¢Õ¹	½ÌÑ§	½ÌÊ¦	½ÌÓý	Ñ§Ï°	Ì½Ë÷	Í¾¾¶	ÐÂ½®	¹Ø¼ü	Éç»á	Ê¦×Ê	¸ÄÉÆ	ÐÄÀí	ÓïÑÔ	¹ú¼Ò	¾­¼Ã	ÄÜÁ¦	ºËÐÄ
ÃæÁÙ	·ÖÎö	¼¼Êõ	ÏÖÊµ	ÐÅÏ¢»¯	±³¾°	ÌáÉý	ÑÐ¾¿	Ïç´å	½¨Éè	½¨Òé	µØÇø	µ÷²é	·¢Õ¹	»ù´¡½ÌÓý	½ÌÊ¦	½ÌÓý	½ÌÑ§	Ñ§Ð£	Ñ§Ï°	Ñ§Éú	ÊÂÒµ	ÖÐÐ¡Ñ§	Ì½Ë÷	ËØÑø	Ó°Ïì	ÅàÑµ	»ù´¡	Ä£Ê½	´Ù½ø	¼ÓÇ¿	×ÊÔ´	Ãñ×å
ÎÊÌâ	ÍêÉÆ	ÊµÏÖ	½á¹¹	ÎÄ»¯	±£ÕÏ	ÏÖ´ú»¯	´æÔÚ	ÅäÖÃ	ÖÆ¶È	¶ÓÎé	Ïç´å	Â·¾¶	½¨Á¢	½¨Éè	µØÇø	Ë¼Ïë	·¢Õ¹	Ë®Æ½	½ÌÓý	½ÌÊ¦	ËØÖÊ	Ó°Ïì	¹Ø¼ü	Éç»á	ÌåÏµ	Õþ²ß	¼ÛÖµ	Ä¿±ê	´Ù½ø	±ê×¼	¾­¼Ã	ºËÐÄ	ÒòËØ	Ãñ×å	¹²Í¬Ìå
ÎÊÌâ	ÍêÉÆ	ÍÆ½ø	Ç¿»¯	ÎÄ»¯	´æÔÚ	Ìá³ö	ÌáÉý	Ìá¸ß	ÑÐ¾¿	ÖªÊ¶	ÉÙÊýÃñ×å	Â·¾¶	ÍâÓï	½¨Á¢	µØÇø	·¢Õ¹	»ù´¡½ÌÓý	½ÌÑ§	½ÌÊ¦	½ÌÓý	´ëÊ©	ÀíÄî	¹Ø¼ü	ÌåÏµ	ÎÒ¹ú	¹¹½¨	»ù´¡	Ê±´ú	´Ù½ø	ÖÊÁ¿	ÒâÊ¶	¹ú¼Ò	ÓÐÐ§	ÄÜÁ¦	Ãñ×å
·ÖÎö	Ã÷È·	Ìá³ö	ÑÐ¾¿	Â·¾¶	µØÇø	ÈÏÍ¬	µ÷²é	½ÌÊ¦	½ÌÓý	ÖÐÐ¡Ñ§	Ó°Ïì	×÷ÓÃ	Ä¿±ê	ÒâÊ¶	¾«Éñ	¼ÓÇ¿	¹ú¼Ò	ºËÐÄ	Ãñ×å	¹²Í¬Ìå	ÖÐ»ªÃñ×å
´´ÐÂ	·½·¨	Ç¿»¯	¸ù±¾	Ìá³ö	¸ßÐ£	ÑÐ¾¿	ÖªÊ¶	¶ÓÎé	ÉÙÊýÃñ×å	½¨Éè	µØÇø	Ë¼Ïë	½ÌÑ§	½ÌÓý	»·¾³	Ó°Ïì	ÀíÄî	ÀíÂÛ	Éç»á	Ê¦×Ê	ÕþÖÎ	Ä£Ê½	¸Ä¸ï	ÔöÇ¿	×ª±ä	ÓÅ»¯	¼ÓÇ¿	ÒòËØ
·½·¨	Î÷²¿	¿ªÕ¹	·ÖÎö	ÏÔÖø	±¾ÎÄ	ÌØµã	Ìá¸ß	Ìá³ö	×´¿ö	Ð§¹û	ÖªÊ¶	ÉÙÊýÃñ×å	µØÇø	¶àÔª	·¢Õ¹	½ÌÊ¦	½ÌÓý	Ñ§Ð£	Ñ§Éú	Ó°Ïì	½¡¿µ	Õë¶Ô	ÅàÑµ	ÅàÑø	¸ÄÉÆ	´Ù½ø	Å©´å	Ãñ×å
ÎÊÌâ	ÍÆ¶¯	Êµ¼Ê	´æÔÚ	×´¿ö	¸ßÐ£	¶ÓÎé	½¨Éè	Ë¼Ïë	·¢Õ¹	½ÌÓý	»·¾³	ËØÖÊ	Ê¦×Ê	ÌåÏµ	ÕþÖÎ	±ØÐë	Ê±´ú	¸ÄÉÆ	ÓÅ»¯	Ãñ×å
ÎÊÌâ	×ÔÉí	Êµ¼Ê	Êµ¼ù	½á¹¹	±£ÕÏ	ÌØµã	Ìá³ö	ÖÆ¶È	ÑÐ¾¿	ÉÙÊýÃñ×å	ÐèÇó	µØÇø	·¢Õ¹	½ÌÓý	½ÌÊ¦	Ñ§Ï°	Ñ§Ð£	»·¾³	ÀíÂÛ	À§¾³	Õë¶Ô	ÅàÑø	Èý¸ö	ÖÊÁ¿	¹ú¼Ò
¹ý³Ì	·½·¨	Êµ¼ù	ÎÄ»¯	µØÇø	½ÌÊ¦	Ñ§Ï°	»·¾³	À§¾³	±ØÐë	Ä¿±ê	ÅàÑø	ÖØÊÓ	Ãñ×å
ÍêÉÆ	´´ÐÂ	ÊµÏÖ	¸ßµÈ½ÌÓý	½á¹¹	±£ÕÏ	ÌØÉ«	±³¾°	½¨Éè	½¨Á¢	·¢Õ¹	ÌåÏµ	ÎÒ¹ú	¼ÛÖµ	»ù´¡	Ê±´ú	ÖÐ¹ú	¸Ä¸ï	ÐÎ³É	ÖÊÁ¿	ÔöÇ¿	ÓÅ»¯	¹ú¼Ò	½×¶Î	Ãñ×å	ÖÐ»ªÃñ×å
ÔºÐ£	ÍêÉÆ	´´ÐÂ	È«Ãæ	¼¼Êõ	½á¹¹	ÎÄ»¯	ÌáÉý	ÖÆ¶È	Â·¾¶	¶àÔª	·¢Õ¹	½ÌÑ§	½ÌÊ¦	½ÌÓý	Ñ§Ï°	Ñ§Éú	ËØÑø	ÌåÏµ	Ö°Òµ	Ä£Ê½	ÅàÑø	ÖÊÁ¿	×ª±ä	´«³Ð	Ãñ×å
ÔºÐ£	¹ý³Ì	ÊµÏÖ	Êµ¼ù	·ÖÎö	½áºÏ	ÎÄ»¯	ÕûºÏ	²îÒì	±³¾°	Ìá³ö	ÖªÊ¶	µØÇø	½ÌÓý	½ÌÊ¦	ÀíÄî	À§¾³	Éç»á	Õþ¸®	ÈË²Å	Ä£Ê½	Ä¿±ê	ÅàÑø	»ù´¡	Ê±´ú	ÐÎ³É	Èý¸ö	ÓïÑÔ	¼ÓÇ¿	ÄÜÁ¦	Ãñ×å
ÎÊÌâ	Êµ¼ù	ÊµÏÖ	½á¹¹	´æÔÚ	ÕûºÏ	ÌØÉ«	Ã÷È·	ÌáÉý	½¨Éè	µØÇø	·¢Õ¹	½ÌÑ§	½ÌÓý	½ÌÊ¦	Ñ§Ç°	¿Î³Ì	Ê¦·¶	ÎÒ¹ú	Ä¿±ê	ÓÅ»¯	Ãñ×å
ÎÊÌâ	¿ªÕ¹	±£ÕÏ	½¨Éè	½ÌÊ¦	½ÌÑ§	½ÌÓý	Ñ§Ð£	Ñ§¿Æ	ÎÒ¹ú
×Ô¾õ	Êµ¼ù	ÎÄ»¯	ÕûºÏ	²îÒì	ÑÐ¾¿	¶àÔª	·¢Õ¹	½ÌÊ¦	½ÌÓý	¿Î³Ì	ÌåÏµ	ÎÒ¹ú	Ä¿±ê	ÅàÑø	ÒâÊ¶	´«³Ð	¹ú¼Ò	Ãñ×å
¹ý³Ì	×Ô¾õ	Êµ¼ù	·ÖÎö	½áºÏ	ÑÐ¾¿	ÖªÊ¶	ÉÙÊýÃñ×å	µØÇø	½ÌÑ§	½ÌÓý	½ÌÊ¦	¹ÜÀí	ÀíÂÛ	Éç»á	¹¹½¨	»úÖÆ	¼ÛÖµ	Ä£Ê½	ÒâÊ¶	ÄÜÁ¦	Ãñ×å
Êµ¼ù	¸ù±¾	Ã÷È·	½¨Éè	Ë¼Ïë	¿Î³Ì	ÕþÖÎ	ÅàÑø	»ù´¡	Ê±´ú	¸Ä¸ï	¾«Éñ	Ãñ×å
ÎÊÌâ	ÍÆ½ø	¿ªÕ¹	ÏÖ×´	½á¹¹	´æÔÚ	Ìá¸ß	ÌáÉý	Ìá³ö	ÐèÇó	½¨Á¢	½¨Éè	½¨Òé	½ÌÓý	½ÌÊ¦	½ÌÑ§	Ñ§Éú	Ñ§Ï°	Ñ§Òµ	»·¾³	¿ÎÌÃ	¿Î³Ì	Ó°Ïì	Àí¿Æ	Ê¦×Ê	»úÖÆ	ÅàÑø	Ä£Ê½	»ù´¡	¸Ä¸ï	ÓÅ»¯	ÓïÑÔ	½×¶Î	³É¼¨	ÄÜÁ¦	»ý¼«	ÒòËØ	Ë«Óï
ÎÊÌâ	·½·¨	¸ßµÈ½ÌÓý	´æÔÚ	²îÒì	Ìá³ö	¸ßÐ£	Ð§¹û	½¨Òé	µØÇø	½ÌÑ§	½ÌÊ¦	½ÌÓý	ËØÖÊ	Ó°Ïì	ÖÊÁ¿	¶Ô²ß	½×¶Î	×ÊÔ´	ÒòËØ	Ãñ×å
¹ý³Ì	·½·¨	È«Ãæ	Êµ¼ù	ÕûºÏ	ÑÐ¾¿	ÉÙÊýÃñ×å	½ÌÊ¦	½ÌÓý	Ñ§Ð£	ÀíÄî	Õþ¸®	ÈË²Å	»ù´¡	ÅàÑø	±ß½®	ÒâÊ¶	¹ú¼Ò
ÔºÐ£	Êµ¼ù	ÏÖÊµ	ÎÄ»¯	ÏÖ´ú»¯	ÕûºÏ	ÌØµã	±³¾°	ÖªÊ¶	ÉÙÊýÃñ×å	½¨Éè	µØÇø	¶àÔª	·¢Õ¹	½ÌÊ¦	½ÌÑ§	½ÌÓý	Ñ§¿Æ	¿Î³Ì	Ê¦·¶	±ØÐë	¼ÛÖµ	ÅàÑø	ÄÜÁ¦	Ãñ×å
ÍÆ½ø	¿ªÕ¹	Ìá¸ß	¶ÓÎé	½¨Á¢	½¨Éè	½ÌÑ§	½ÌÊ¦	½ÌÓý	È¡µÃ	Ì½Ë÷	»úÖÆ	ÒâÊ¶	ÔöÇ¿	¼ÓÇ¿	ÓÐÐ§	ÄÜÁ¦	Ãñ×å
·ÖÎö	±¾ÎÄ	ÐÅÏ¢»¯	ÑÐ¾¿	¶ÓÎé	·¢Õ¹	½ÌÓý	Ñ§Ç°	È¡µÃ	Ê¦×Ê	Õþ²ß	Õþ¸®	ÎÒ¹ú	ÖÐ¹ú	¸Ä¸ï	ÖÊÁ¿	¼ÓÇ¿	×ÊÔ´
¿ªÕ¹	·ÖÎö	ÎÄ»¯	ÌØµã	×´¿ö	ÑÐ¾¿	ÒôÀÖ	½ÌÊ¦	½ÌÑ§	½ÌÓý	Ñ§Ð£	Ñ§Éú	¿ÆÑ§	ÎÒ¹ú	ÓÐÐ§	Ãñ×å
ÎÊÌâ	²ÉÈ¡	±£ÕÏ	´æÔÚ	Ìá¸ß	ÌáÉý	Ïç´å	µØÇø	¶àÔª	·¢Õ¹	½ÌÓý	½ÌÊ¦	´ëÊ©	ÀíÄî	ÈË²Å	Õë¶Ô	Ö°Òµ	´Ù½ø	ÔöÇ¿	Ãñ×å
¹ý³Ì	²ÉÈ¡	Êµ¼ù	ÎÄ»¯	²îÒì	±³¾°	Ìá¸ß	ÖªÊ¶	µØÇø	¶àÔª	½ÌÑ§	½ÌÊ¦	Ñ§Éú	»·¾³	ËØÖÊ	ÎÄ»¯½ÌÓý	±ØÐë	ÅàÑø	ÅàÑµ	Ãñ×å
¹ý³Ì	ÎÊÌâ	ÍêÉÆ	Êµ¼ù	ÎÄ»¯	´æÔÚ	ÅäÖÃ	ÌØµã	ÌáÉý	ÆÀ¼Û	¶ÓÎé	ÐèÇó	½¨Á¢	½¨Éè	µØÇø	·¢Õ¹	½ÌÊ¦	½ÌÓý	»·¾³	Ê¦×Ê	Õþ²ß	Ö°Òµ	»úÖÆ	ÅàÑø	Ê±´ú	¸Ä¸ï	ÖÊÁ¿	´Ù½ø	ÔöÇ¿	ÓÅ»¯	¼ÓÇ¿	Ãñ×å
ÎÊÌâ	ÍÆ¶¯	È«Ãæ	Êµ¼ù	·ÖÎö	²»×ã	½áºÏ	´æÔÚ	ÌØµã	Ìá³ö	¶ÓÎé	ÉÙÊýÃñ×å	½¨Òé	½¨Éè	µØÇø	·¢Õ¹	½ÌÊ¦	½ÌÓý	Ê¦×Ê	Õþ²ß	ÎÒ¹ú	Õë¶Ô	»úÖÆ	ÅàÑø	»ù´¡	ÅàÑµ	¸Ä¸ï	ÖÊÁ¿	´Ù½ø	¶Ô²ß	¼ÓÇ¿	¹ú¼Ò	±ê×¼	ÓÐÐ§	Ë«Óï	Ãñ×å
ÎÊÌâ	È«Ãæ	Êµ¼ù	ÏÖ´ú»¯	¸ù±¾	Ìá³ö	½¨Éè	Ë¼Ïë	·¢Õ¹	½ÌÓý	ÊÂÒµ	ÀíÄî	ÅàÑø	ÖÐ¹ú	¸Ä¸ï	¹ú¼Ò
ÎÊÌâ	ÍêÉÆ	ÍÆ½ø	ÊµÏÖ	·ÖÎö	²»×ã	´æÔÚ	ÅäÖÃ	¸ù±¾	ÐÅÏ¢»¯	ÌáÉý	ÑÐ¾¿	¶ÓÎé	Â·¾¶	½¨Éè	µØÇø	·¢Õ¹	»ù´¡½ÌÓý	Ìõ¼þ	½ÌÑ§	½ÌÊ¦	½ÌÓý	ÊÂÒµ	»·¾³	È¡µÃ	Ê¦×Ê	×ª±ä	ÓÅ»¯	¼ÓÇ¿	×ÊÔ´	Ãñ×å
ÎÊÌâ	Ó¢Óï	ÏÖ×´	´æÔÚ	¸ßÐ£	ÉÙÊýÃñ×å	µØÇø	·¢Õ¹	½ÌÑ§	½ÌÓý	Ñ§Ï°	Ì½Ë÷	Ó°Ïì	×÷ÓÃ	ÎÒ¹ú	Õë¶Ô	Ê±´ú	¸Ä¸ï	´Ù½ø	ÓÅ»¯	ÓïÑÔ	¾­¼Ã	ÒòËØ	Ãñ×å
ÃæÁÙ	ÊµÏÖ	·ÖÎö	ÏÖÊµ	ÎÄ»¯	ÏÖ´ú»¯	ÌØµã	ÌáÉý	¶ÓÎé	½¨Éè	µØÇø	·¢Õ¹	»ù´¡½ÌÓý	½ÌÓý	½ÌÊ¦	×÷ÓÃ	À§¾³	ÅàÑø	ÖÊÁ¿	ÒâÒå	Ë«Óï	Ãñ×å
·½·¨	×ÔÉí	ÊµÏÖ	ÏÔÖø	½¨Éè	·¢Õ¹	½ÌÊ¦	Ì½Ë÷	¹ÛÄî	Éç»á	Ê±´ú	±ê×¼
ÎÊÌâ	ÃæÁÙ	ÍÆ½ø	¿ªÕ¹	ÕûºÏ	±³¾°	Ìá¸ß	ÖªÊ¶	ÉÙÊýÃñ×å	µØÇø	·¢Õ¹	½ÌÑ§	½ÌÊ¦	½ÌÓý	Ñ§¿Æ	ÀíÂÛ	Ê¦×Ê	ÎÒ¹ú	Ä£Ê½	ÅàÑµ	ÅàÑø	ÓïÑÔ	ÓÐÐ§	ÄÜÁ¦	»ý¼«	Ë«Óï
ÍêÉÆ	ÍÆ½ø	ÅäÖÃ	ÌáÉý	¶ÓÎé	½¨Éè	·¢Õ¹	½ÌÊ¦	½ÌÓý	ÐÂ½®	ÌåÏµ	Õþ²ß	ÎÒ¹ú	ÅàÑø	¸Ä¸ï	´Ù½ø	×ÊÔ´	ÓÐÐ§
¹ý³Ì	ÍÆ½ø	Êµ¼ù	ÊµÏÖ	²»×ã	±£ÕÏ	ÕûºÏ	ÐÅÏ¢»¯	ÌáÉý	ÖªÊ¶	µØÇø	Ìõ¼þ	½ÌÓý	½ÌÊ¦	Ñ§Ð£	Ñ§Ï°	ËØÑø	Éç»á	ÈË²Å	Ä£Ê½	ÅàÑµ	ÅàÑø	ÒâÊ¶	ÄÜÁ¦	Ãñ×å
È«Ãæ	¿ªÕ¹	Ã÷È·	Ìá³ö	·¢Õ¹	½ÌÓý	Ñ§Ï°	Ñ§Ç°	ÖÊÁ¿	´Ù½ø	¾«Éñ
ÍÆ¶¯	±¾ÎÄ	ÉÙÊýÃñ×å	·¢Õ¹	½ÌÊ¦	½ÌÓý	È¡µÃ	¹Ø¼ü	Õþ²ß	ÅàÑø	¾«Éñ	Ë«Óï	Ãñ×å
¸ßÐ£	¶ÓÎé	½ÌÑ§	½ÌÓý	¿Î³Ì	Ê¦×Ê	Ãñ×å
ÌØÉ«	½¨Éè	·¢Õ¹	ÊÂÒµ	Ê±´ú	ÖÐ¹ú	¾«Éñ	¹ú¼Ò
ÎÊÌâ	´´ÐÂ	Ç¿»¯	¿ªÕ¹	²»×ã	ÏÖ×´	ÎÄ»¯	´æÔÚ	Ìá¸ß	¸ßÐ£	¶ÓÎé	µØÇø	½ÌÑ§	½ÌÊ¦	½ÌÓý	´ëÊ©	Ñ§Éú	Ó°Ïì	Àí¿Æ	Ê¦×Ê	ÅàÑµ	ÅàÑø	¸Ä¸ï	ÖÊÁ¿	³É¼¨	ÖØÊÓ	ÄÜÁ¦	Ë«Óï	Ãñ×å
´´ÐÂ	¸ßµÈ½ÌÓý	±³¾°	¸ßÐ£	ÑÐ¾¿	Ð§¹û	ÉÙÊýÃñ×å	µØÇø	·¢Õ¹	½ÌÊ¦	½ÌÓý	½ÌÑ§	Ì½Ë÷	ÈË²Å	Õë¶Ô	ÅàÑø	Ä£Ê½	¸Ä¸ï	Ãñ×å
ÎÄ»¯	ÑÐ¾¿	ÖªÊ¶	ÉÙÊýÃñ×å	Ïç´å	Â·¾¶	µØÇø	½ÌÑ§	½ÌÓý	½ÌÊ¦	¿Î³Ì	Í¾¾¶	ÀíÂÛ	¹Ø¼ü	¼ÛÖµ	¸ÄÉÆ	ÖÊÁ¿	×ÊÔ´	Ãñ×å
ÎÊÌâ	Êµ¼Ê	Êµ¼ù	·ÖÎö	ÏÖÊµ	½áºÏ	Ìá³ö	ÌáÉý	ÐèÇó	µØÇø	½ÌÑ§	½ÌÓý	½ÌÊ¦	ÖÐÐ¡Ñ§	ËØÑø	ÀíÂÛ	¼ÛÖµ	Ä£Ê½	»ù´¡	Ãñ×å
ÎÊÌâ	´´ÐÂ	ÍÆ½ø	²ÉÈ¡	ÎÄ»¯	´æÔÚ	¶ÓÎé	Ïç´å	Â·¾¶	½¨Éè	µØÇø	Ë¼Ïë	½ÌÑ§	½ÌÊ¦	»·¾³	ËØÖÊ	¹ÜÀí	Éç»á	Õþ²ß	¹¹½¨	ÅàÑø	¸Ä¸ï	ÔöÇ¿	ÐÄÀí	ÒòËØ	Ãñ×å
ÔºÐ£	¹ý³Ì	ÃæÁÙ	´´ÐÂ	ÍÆ¶¯	²ÉÈ¡	ÊµÏÖ	½áºÏ	ÌáÉý	·¢Õ¹	½ÌÓý	´ëÊ©	Ñ§Éú	¿Î³Ì	Ì½Ë÷	ËØÖÊ	Ê¦×Ê	»ù´¡	ÒâÊ¶	»ý¼«	Ãñ×å
¹ý³Ì	ÎÊÌâ	ÃæÁÙ	´´ÐÂ	ÍÆ¶¯	ÊµÏÖ	·ÖÎö	ÏÖ×´	½áºÏ	±£ÕÏ	Ó×¶ù	±¾ÎÄ	Ìá³ö	ÌáÉý	Ìá¸ß	ÑÐ¾¿	¶ÓÎé	·¢Õ¹	½ÌÓý	½ÌÊ¦	´ëÊ©	×÷ÓÃ	¹ÜÀí	ÎÒ¹ú	ÈË²Å	»úÖÆ	ÅàÑø	¸Ä¸ï	´Ù½ø	ÖÊÁ¿	ÒâÒå	¹ú¼Ò	»ý¼«	Ãñ×å
ÊµÏÖ	ÎÄ»¯	±£ÕÏ	ÉÙÊýÃñ×å	ÍâÓï	¶àÔª	½ÌÑ§	½ÌÓý	»·¾³	Í¾¾¶	×÷ÓÃ	ÈË²Å	¹¹½¨	Ä£Ê½	ÅàÑø
ÎÊÌâ	ÃæÁÙ	×ÔÉí	Êµ¼ù	½á¹¹	ÎÄ»¯	ÌØÉ«	Ìá³ö	ÆÀ¼Û	ÑÐ¾¿	ÉÙÊýÃñ×å	½¨Òé	µØÇø	·¢Õ¹	»ù´¡½ÌÓý	Ë®Æ½	½ÌÊ¦	Ñ§Éú	¿Î³Ì	ËØÑø	ÀíÂÛ	ÌåÏµ	¹¹½¨	¼ÛÖµ	»ù´¡	ÅàÑø	¸Ä¸ï	ÐÎ³É	ÒâÒå	ÒâÊ¶	×ÊÔ´	ºËÐÄ	Ë«Óï	Ãñ×å
ÎÊÌâ	ÏÔÖø	½áºÏ	´æÔÚ	ÅäÖÃ	±¾ÎÄ	²îÒì	ÌáÉý	ÑÐ¾¿	µØÇø	Ë®Æ½	½ÌÊ¦	½ÌÓý	ÖÐÐ¡Ñ§	Éç»á	Õþ²ß	ÅàÑµ	ÖÊÁ¿	ÓÅ»¯	±ê×¼	×ÊÔ´	Ãñ×å
ÍÆ½ø	×ÔÉí	ÊµÏÖ	¿ªÕ¹	ÏÖ´ú»¯	ÌáÉý	ÐèÇó	µØÇø	¶àÔª	Ìõ¼þ	½ÌÑ§	½ÌÓý	½ÌÊ¦	ËØÖÊ	ËØÑø	´Ù½ø	ÖÊÁ¿	ÓÐÐ§	ÄÜÁ¦	Ë«Óï	Ãñ×å
ÎÊÌâ	´´ÐÂ	¼¼Êõ	ÐÅÏ¢»¯	µØÇø	Ë¼Ïë	·¢Õ¹	½ÌÊ¦	Ñ§Éú	Ñ§Ï°	Ñ§Ð£	À§¾³	Ê¦×Ê	ÎÒ¹ú	Õë¶Ô	»úÖÆ	´Ù½ø	×ÊÔ´	ÄÜÁ¦	Ãñ×å
·ÖÎö	²»×ã	Ìá¸ß	ÆÀ¼Û	Ð§¹û	ÖªÊ¶	¶ÓÎé	½¨Éè	µØÇø	·¢Õ¹	Ë®Æ½	½ÌÑ§	½ÌÊ¦	½ÌÓý	ÐÂ½®	ËØÑø	Ó°Ïì	Éç»á	ÖÊÁ¿	¾­¼Ã	Ë«Óï	Ãñ×å
¹ý³Ì	ÊµÏÖ	Êµ¼Ê	Êµ¼ù	·ÖÎö	½áºÏ	±£ÕÏ	¸ù±¾	ÌáÉý	Ìá³ö	ÆÀ¼Û	ÑÐ¾¿	Ð§¹û	ÉÙÊýÃñ×å	½¨Á¢	µ÷²é	·¢Õ¹	Ë®Æ½	½ÌÑ§	½ÌÓý	½ÌÊ¦	Ñ§Ï°	´ëÊ©	ÖÐÐ¡Ñ§	»·¾³	È¡µÃ	¿Î³Ì	ÐÂ½®	»ù´¡	ÅàÑµ	ÖÊÁ¿	ÓïÑÔ	ÓÐÐ§	Ë«Óï
ÃæÁÙ	²ÉÈ¡	Î÷²¿	ÎÄ»¯	Ìá¸ß	ÉÙÊýÃñ×å	µØÇø	·¢Õ¹	Ë®Æ½	½ÌÊ¦	Ñ§Ð£	´ëÊ©	À§¾³	Õþ¸®	Ö°Òµ	ÔöÇ¿	´«³Ð	ÄÜÁ¦	Ë«Óï	Ãñ×å
ÎÊÌâ	´´ÐÂ	×ÔÉí	Êµ¼ù	½á¹¹	ÎÄ»¯	´æÔÚ	ÌØÉ«	ÌáÉý	Ìá¸ß	¶ÓÎé	½¨Òé	µØÇø	Ë®Æ½	½ÌÑ§	½ÌÊ¦	½ÌÓý	Ñ§Éú	¹ÜÀí	Éç»á	ÈË²Å	Ä£Ê½	ÅàÑø	ÖÊÁ¿	±ß½®	ÄÜÁ¦	Ãñ×å
¹ý³Ì	ÍÆ½ø	Ó¢Óï	×ÔÉí	ÎÄ»¯	Ã÷È·	ÐèÇó	¶àÔª	½ÌÓý	½ÌÊ¦	»·¾³	Ä¿±ê	ÒâÊ¶	´«³Ð	Ãñ×å
ÎÊÌâ	·½·¨	ÊµÏÖ	·ÖÎö	²»×ã	ÎÄ»¯	ÑÐ¾¿	ÉÙÊýÃñ×å	µØÇø	µ÷²é	·¢Õ¹	Ìõ¼þ	½ÌÑ§	½ÌÊ¦	½ÌÓý	Í¾¾¶	Ó°Ïì	»ù´¡	ÖÊÁ¿	ÐÄÀí	¾­¼Ã	ÒòËØ	Ãñ×å
ÎÊÌâ	ÃæÁÙ	´´ÐÂ	ÎÄ»¯	´æÔÚ	ÕûºÏ	ÉÙÊýÃñ×å	½¨Á¢	Ë¼Ïë	½ÌÓý	Ñ§Ï°	ÀíÄî	ÎÄ»¯½ÌÓý	Éç»á	ÕþÖÎ	Ä£Ê½	¸ÄÉÆ	¹²Í¬Ìå
·½·¨	Êµ¼ù	²îÒì	Ìá¸ß	ÖÆ¶È	ÑÐ¾¿	Â·¾¶	·¢Õ¹	½ÌÑ§	½ÌÊ¦	Ñ§Ð£	ÖÐÐ¡Ñ§	Ó°Ïì	ÀíÂÛ	Ö°Òµ	¼ÛÖµ	¾­¼Ã	ÄÜÁ¦	Ãñ×å
ÍÆ¶¯	ÉÙÊýÃñ×å	ÒôÀÖ	¶àÔª	·¢Õ¹	½ÌÑ§	½Ì²Ä	½ÌÓý	ÀíÄî	Ê¦×Ê	±ØÐë	»ù´¡	´«Í³	Ãñ×å
Êµ¼ù	ÏÖ×´	Ó×¶ù	±³¾°	Ìá¸ß	Ìá³ö	ÖÆ¶È	½¨Á¢	µØÇø	µ÷²é	½ÌÊ¦	½ÌÓý	¿Î³Ì	ËØÑø	ÅàÑµ	ÒâÒå	¼ÓÇ¿	Ãñ×å
ÎÊÌâ	·½·¨	ÊµÏÖ	¿ªÕ¹	¼¼Êõ	ÑÐ¾¿	µØÇø	µ÷²é	·¢Õ¹	½ÌÊ¦	½ÌÓý	Ñ§Éú	Ì½Ë÷	Í¾¾¶	ÀíÂÛ	¹Ø¼ü	ÎÒ¹ú	´Ù½ø	×ÊÔ´	ÓÐÐ§	Ãñ×å
ÎÊÌâ	ÍêÉÆ	ÃæÁÙ	ÍÆ½ø	½áºÏ	½á¹¹	±£ÕÏ	ÅäÖÃ	¸ù±¾	Ìá¸ß	¶ÓÎé	½¨Éè	µØÇø	·¢Õ¹	½ÌÓý	½ÌÊ¦	´ëÊ©	Ñ§¿Æ	Ñ§Ð£	½¡¿µ	Ê¦×Ê	»úÖÆ	ÅàÑø	ÅàÑµ	´Ù½ø	Å©´å	¼ÓÇ¿	¾­¼Ã	Ë«Óï	Ãñ×å
ÔºÐ£	ÎÊÌâ	Êµ¼ù	Êµ¼Ê	ÏÖ×´	¸ù±¾	ÕûºÏ	ÌØÉ«	Ð§¹û	ÉÙÊýÃñ×å	ÐèÇó	Ïç´å	½¨Éè	µØÇø	·¢Õ¹	½ÌÑ§	½ÌÓý	½ÌÊ¦	ÖÐÐ¡Ñ§	È¡µÃ	Ê¦×Ê	Ê¦·¶	ÌåÏµ	¹¹½¨	Õë¶Ô	Ä£Ê½	ÅàÑø	±ß½®	Ãñ×å
ÔºÐ£	ÎÊÌâ	ÏÖÊµ	ÏÖ×´	´æÔÚ	ÉÙÊýÃñ×å	ÒôÀÖ	½¨Á¢	µØÇø	½Ì²Ä	½ÌÊ¦	½ÌÓý	Ñ§Éú	Ñ§Ð£	ÖÐÐ¡Ñ§	¿Î³Ì	Í¾¾¶	Ì½Ë÷	À§¾³	Ê¦·¶	ÅàÑµ	ÅàÑø	»ù´¡	ÒòËØ	Ãñ×å
½á¹¹	ÎÄ»¯	ÑÐ¾¿	½¨Á¢	½ÌÊ¦	½ÌÓý	Ó°Ïì	¹Ø¼ü	ÌåÏµ	ÎÒ¹ú	ÐÎ³É	´«Í³	ÒòËØ
ÎÊÌâ	Êµ¼ù	·ÖÎö	ÑÐ¾¿	ÉÙÊýÃñ×å	½ÌÊ¦	½ÌÓý	ÀíÂÛ	ÌåÏµ	Ö°Òµ	Çé¸Ð	±ê×¼	Ë«Óï	Ãñ×å
×ÔÉí	×Ô¾õ	ÊµÏÖ	ÎÄ»¯	±³¾°	ÌáÉý	ÖÆ¶È	ÉÙÊýÃñ×å	Â·¾¶	ÈÏÍ¬	¶àÔª	·¢Õ¹	½ÌÊ¦	¿Î³Ì	ËØÑø	Éç»á	»ù´¡	ÐÎ³É	´Ù½ø	ÒâÊ¶	Çé¸Ð	´«³Ð	×ÊÔ´	ÄÜÁ¦	Ãñ×å
ÍÆ½ø	·ÖÎö	¼¼Êõ	½á¹¹	ÕûºÏ	ÐÅÏ¢»¯	Ìá³ö	ÑÐ¾¿	½¨Òé	½¨Á¢	µØÇø	·¢Õ¹	»ù´¡½ÌÓý	½ÌÊ¦	ÖÐÐ¡Ñ§	Ó°Ïì	ÀíÂÛ	¹Ø¼ü	»ù´¡	ÒòËØ	Ãñ×å
ÎÊÌâ	Ç¿»¯	È«Ãæ	¿ªÕ¹	ÏÖ´ú»¯	´æÔÚ	Ìá¸ß	¸ßÐ£	ÖÆ¶È	ÑÐ¾¿	µØÇø	µ÷²é	·¢Õ¹	½ÌÑ§	½ÌÊ¦	½ÌÓý	Ñ§¿Æ	Ñ§Ð£	ÖÐÐ¡Ñ§	Õë¶Ô	»ù´¡	ÅàÑø	ÅàÑµ	ÖÐ¹ú	´Ù½ø	ÒâÒå	¼ÓÇ¿	ÄÜÁ¦	Ë«Óï	Ãñ×å
ÎÊÌâ	ÍêÉÆ	±£ÕÏ	´æÔÚ	Ìá¸ß	¶ÓÎé	½¨Éè	µØÇø	Ë®Æ½	½ÌÊ¦	Ö°Òµ	»úÖÆ	ÅàÑµ	Èý¸ö	¼ÓÇ¿	±ê×¼	Ãñ×å
ÊµÏÖ	·ÖÎö	¼¼Êõ	ÎÄ»¯	ÕûºÏ	Ìá¸ß	ÑÐ¾¿	ÖªÊ¶	µØÇø	½ÌÊ¦	½ÌÓý	Ñ§¿Æ	Ñ§Ï°	ÖÊÁ¿	ÒâÊ¶	ÄÜÁ¦	Ãñ×å
ÍÆ½ø	²ÉÈ¡	¿ªÕ¹	ÏÖÊµ	Ìá¸ß	ÐèÇó	½¨Á¢	½¨Éè	·¢Õ¹	½ÌÊ¦	½ÌÓý	´ëÊ©	ÌåÏµ	Õþ¸®	ÅàÑµ	ÅàÑø	±ß½®	ÒâÒå	¹ú¼Ò	Ãñ×å
ÎÊÌâ	ÍÆ¶¯	È«Ãæ	²»×ã	±£ÕÏ	ÌáÉý	ÖÆ¶È	·¢Õ¹	½ÌÑ§	½ÌÓý	ÊÂÒµ	ÐÂ½®	¿ÆÑ§	×÷ÓÃ	Ê¦×Ê	Õþ²ß	ÖÊÁ¿	ÒâÒå	ÓÐÐ§	Ë«Óï	Ãñ×å
·½·¨	Êµ¼ù	ÎÄ»¯	ÑÐ¾¿	½ÌÊ¦	Ñ§Éú	Ñ§Ð£	Ì½Ë÷	Éç»á	¹¹½¨	Ãñ×å
ÍÆ½ø	Ã÷È·	ÉÙÊýÃñ×å	·¢Õ¹	½ÌÓý	½ÌÊ¦	¹ÛÄî	±ØÐë	ÅàÑµ	ÐÎ³É	ÒâÒå	Ãñ×å
ÎÊÌâ	Êµ¼ù	Êµ¼Ê	·ÖÎö	²»×ã	ÎÄ»¯	ÅäÖÃ	±¾ÎÄ	Ìá¸ß	ÑÐ¾¿	ÉÙÊýÃñ×å	ÐèÇó	½¨Òé	µØÇø	·¢Õ¹	½ÌÊ¦	½ÌÑ§	½ÌÓý	Ñ§Éú	¿Î³Ì	Ì½Ë÷	¿ÆÑ§	ËØÑø	Ó°Ïì	Àí¿Æ	Éç»á	ÅàÑø	Ä£Ê½	ÖÊÁ¿	ÐÄÀí	¼ÓÇ¿	ÓïÑÔ	¾­¼Ã	±ê×¼	½×¶Î	×ÊÔ´	ÄÜÁ¦	ÒòËØ	Ãñ×å
·½·¨	±¾ÎÄ	±³¾°	Â·¾¶	·¢Õ¹	½ÌÊ¦	½ÌÑ§	½ÌÓý	¿Î³Ì	Ì½Ë÷	ËØÑø	Ó°Ïì	ÌåÏµ	Ä¿±ê	ÅàÑø
ÃæÁÙ	²ÉÈ¡	¿ªÕ¹	²»×ã	ÏÖ×´	ÏÖÊµ	½á¹¹	Ó×¶ù	·¢Õ¹	½ÌÊ¦	´ëÊ©	À§¾³	Ê¦×Ê	ÅàÑµ	¸ÄÉÆ	´Ù½ø	Ãñ×å
ÎÊÌâ	Ç¿»¯	Êµ¼Ê	´æÔÚ	Ìá³ö	ÑÐ¾¿	¶ÓÎé	ÉÙÊýÃñ×å	½¨Éè	µ÷²é	½ÌÓý	½ÌÊ¦	ÖÐÐ¡Ñ§	»·¾³	ÐÂ½®	¿ÆÑ§	Ê¦×Ê	¶Ô²ß	ÓÅ»¯	ÓïÑÔ	ÖØÊÓ	Ë«Óï	Ãñ×å
¸ßµÈ½ÌÓý	ÎÄ»¯	±¾ÎÄ	ÌáÉý	Ìá³ö	ÖªÊ¶	ÐèÇó	¶àÔª	·¢Õ¹	½ÌÓý	½ÌÊ¦	Ñ§Éú	Éç»á	ÈË²Å	Ö°Òµ	¼ÛÖµ	ÅàÑø	ÖÐ¹ú	Çé¸Ð	¹ú¼Ò	±ê×¼	ÄÜÁ¦	Ãñ×å	ÖÐ»ªÃñ×å
ÎÊÌâ	·ÖÎö	½áºÏ	ÌØÉ«	ÌØµã	Ìá¸ß	ÐèÇó	½¨Á¢	µØÇø	½ÌÊ¦	È¡µÃ	ÐÂ½®	ÅàÑµ	¶Ô²ß	ÊýÑ§	³É¼¨	ÒòËØ	Ãñ×å
¹ý³Ì	ÎÊÌâ	·½·¨	·ÖÎö	ÏÖ×´	ÌØµã	Ìá³ö	µØÇø	·¢Õ¹	½ÌÓý	½ÌÊ¦	Í¾¾¶	ÀíÂÛ	Ö°Òµ	ÓÐÐ§	Ãñ×å
ÔºÐ£	ÊµÏÖ	´æÔÚ	ÌáÉý	ÖÆ¶È	½¨Éè	Ë¼Ïë	¶àÔª	½ÌÓý	½ÌÊ¦	Ñ§Ï°	Ñ§Éú	¿Î³Ì	ËØÑø	Ó°Ïì	×÷ÓÃ	ÀíÂÛ	ÎÄ»¯½ÌÓý	ÅàÑµ	´Ù½ø	¼ÓÇ¿	Ãñ×å
ÍÆ½ø	Êµ¼Ê	ÏÖÊµ	ÎÄ»¯	¸ù±¾	Ìá¸ß	µØÇø	¶àÔª	·¢Õ¹	»ù´¡½ÌÓý	Ìõ¼þ	½ÌÊ¦	½ÌÓý	¿ÆÑ§	ÀíÄî	±ØÐë	ÅàÑø	¸ÄÉÆ	´Ù½ø	Ãñ×å
ÎÊÌâ	Êµ¼Ê	ÏÖÊµ	ÎÄ»¯	Ìá¸ß	µØÇø	¶àÔª	·¢Õ¹	½ÌÊ¦	½ÌÓý	Í¾¾¶	¿ÆÑ§	ÀíÄî	Éç»á	ÅàÑø	Ä£Ê½	´Ù½ø	Ãñ×å
ÍêÉÆ	±£ÕÏ	±¾ÎÄ	¶ÓÎé	ÉÙÊýÃñ×å	½¨Á¢	µØÇø	µ÷²é	½ÌÓý	½ÌÊ¦	Ñ§Ð£	¹ÜÀí	Éç»á	Õþ²ß	»úÖÆ	Å©´å	¾­¼Ã	ÒòËØ
²ÉÈ¡	ÊµÏÖ	·ÖÎö	ÎÄ»¯	±³¾°	µØÇø	·¢Õ¹	½ÌÊ¦	Ñ§Ð£	Ñ§Ï°	Ñ§Éú	¿Î³Ì	Ó°Ïì	ÅàÑµ	ÅàÑø	»ù´¡	ÒâÒå	×ÊÔ´	ÄÜÁ¦	Ãñ×å
ÍÆ½ø	È«Ãæ	ÏÖ´ú»¯	½ÌÓý	Ñ§Ï°	Éç»á	ÌåÏµ	ÈË²Å	ÖÐ¹ú	¸Ä¸ï	¾«Éñ	¾­¼Ã	ÄÜÁ¦	»ý¼«
ÎÊÌâ	·½·¨	¿ªÕ¹	·ÖÎö	¼¼Êõ	²îÒì	Ìá³ö	Ð§¹û	½¨Òé	µ÷²é	Ë®Æ½	½ÌÊ¦	½ÌÓý	Ñ§¿Æ	Ñ§Ï°	Ó°Ïì	ÅàÑµ	ÒòËØ	Ãñ×å
ÎÊÌâ	ÍêÉÆ	´´ÐÂ	½á¹¹	±£ÕÏ	ÅäÖÃ	±¾ÎÄ	ÌØÉ«	±³¾°	Ìá³ö	Ìá¸ß	¶ÓÎé	½¨Òé	½¨Éè	µØÇø	·¢Õ¹	Ë®Æ½	Ìõ¼þ	½ÌÊ¦	½ÌÓý	ÎÒ¹ú	Õë¶Ô	»úÖÆ	ÅàÑµ	´Ù½ø	ÖÊÁ¿	±ß½®	Å©´å	¼ÓÇ¿	Ë«Óï	ÒòËØ	Ãñ×å
ÎÊÌâ	Êµ¼Ê	¿ªÕ¹	¶ÓÎé	ÐèÇó	·¢Õ¹	½ÌÑ§	½ÌÊ¦	½ÌÓý	Ñ§Ð£	»·¾³	À§¾³	ÈË²Å	±ØÐë	¼ÛÖµ	ÅàÑµ	ÅàÑø	¸ÄÉÆ	´Ù½ø	Ãñ×å
ÔºÐ£	Ã÷È·	±³¾°	¸ßÐ£	µØÇø	»ù´¡½ÌÓý	½ÌÑ§	½ÌÓý	½ÌÊ¦	¿Î³Ì	Ê¦×Ê	ÌåÏµ	¹¹½¨	Ä¿±ê	Ä£Ê½	Ãñ×å
Êµ¼ù	¿ªÕ¹	ÏÖ×´	ÎÄ»¯	Ìá¸ß	ÒôÀÖ	µ÷²é	½ÌÑ§	½ÌÊ¦	½ÌÓý	Ñ§Ç°	ËØÖÊ	Ê¦·¶	´«³Ð	¹ú¼Ò	±ê×¼	ÖØÊÓ	Ãñ×å
·½·¨	½á¹¹	±£ÕÏ	ÕûºÏ	ÌØÉ«	Ìá¸ß	ÌáÉý	ÖÆ¶È	½¨Éè	µØÇø	·¢Õ¹	»ù´¡½ÌÓý	Ë®Æ½	Ìõ¼þ	½ÌÊ¦	½ÌÑ§	Ñ§Éú	È¡µÃ	¿Î³Ì	¿ÎÌÃ	Ê¦×Ê	ÎÒ¹ú	±ØÐë	¸Ä¸ï	ÖÊÁ¿	ÓÅ»¯	×ÊÔ´	Ãñ×å
ÎÊÌâ	Ç¿»¯	Êµ¼ù	ÊµÏÖ	¿ªÕ¹	ÏÖ×´	ÌáÉý	¸ßÐ£	¶ÓÎé	µØÇø	Ë¼Ïë	½ÌÑ§	½Ì²Ä	½ÌÊ¦	½ÌÓý	Í¾¾¶	¿ÆÑ§	ËØÖÊ	ÕþÖÎ	ÌåÏµ	±ß½®	ÔöÇ¿	¹ú¼Ò	ÓÐÐ§	Ãñ×å
ÍÆ½ø	Êµ¼ù	¿ªÕ¹	ÏÔÖø	±£ÕÏ	Ó×¶ù	ÌØµã	ÑÐ¾¿	¶ÓÎé	ÉÙÊýÃñ×å	½¨Á¢	½¨Éè	½ÌÊ¦	½ÌÓý	Ñ§Ç°	´ëÊ©	¹ÜÀí	Ê¦×Ê	Õþ²ß	Õþ¸®	ÎÒ¹ú	ÅàÑµ	¼ÓÇ¿	½×¶Î	×ÊÔ´	ÓÐÐ§	ÖØÊÓ	Ë«Óï
ÎÊÌâ	²ÉÈ¡	×ÔÉí	Êµ¼ù	ÎÄ»¯	´æÔÚ	½ÌÊ¦	½ÌÓý	Ñ§Ð£	Ñ§Ç°	¿Î³Ì	ËØÖÊ	ÀíÂÛ	Éç»á	Õþ¸®	¸Ä¸ï	´«³Ð	ÖØÊÓ
ÎÊÌâ	Ó¢Óï	È«Ãæ	²»×ã	ÏÖ×´	´æÔÚ	Ìá¸ß	ÉÙÊýÃñ×å	µØÇø	Ë®Æ½	½ÌÑ§	½ÌÓý	¸ÄÉÆ	¶Ô²ß	Å©´å	Ãñ×å
ÍÆ½ø	È«Ãæ	ÎÄ»¯	Ó×¶ù	ÑÐ¾¿	ÖªÊ¶	ÉÙÊýÃñ×å	µØÇø	¶àÔª	·¢Õ¹	½ÌÓý	½ÌÊ¦	Ñ§Éú	¿Î³Ì	Í¾¾¶	ËØÖÊ	ÀíÄî	ÎÄ»¯½ÌÓý	½×¶Î	ÄÜÁ¦	Ãñ×å
È«Ãæ	ÎÄ»¯	µØÇø	·¢Õ¹	Ñ§Ç°	¿Î³Ì	ÌåÏµ	¹¹½¨	¼ÛÖµ	ÅàÑø	¼ÓÇ¿	´«³Ð	´«Í³	ÖØÊÓ	Ãñ×å	ÖÐ»ªÃñ×å
ÎÄ»¯	ÌáÉý	ÖÆ¶È	¶ÓÎé	Ïç´å	·¢Õ¹	»ù´¡½ÌÓý	½ÌÊ¦	ËØÖÊ	Ö°Òµ	´«Í³	Ãñ×å
ÔºÐ£	ÎÊÌâ	ÍÆ¶¯	Ç¿»¯	²ÉÈ¡	ÊµÏÖ	Êµ¼Ê	²»×ã	½áºÏ	½á¹¹	´æÔÚ	Ìá¸ß	ÖÆ¶È	½¨Éè	µØÇø	·¢Õ¹	Ë®Æ½	½ÌÓý	½ÌÊ¦	´ëÊ©	Í¾¾¶	ËØÖÊ	Ó°Ïì	¹ÛÄî	Ê¦×Ê	Õþ²ß	ÈË²Å	»úÖÆ	ÖÊÁ¿	¾­¼Ã	ÄÜÁ¦	ÒòËØ	Ãñ×å
×ÔÉí	ÌØÉ«	¸ßÐ£	Ð§¹û	ÖªÊ¶	ÉÙÊýÃñ×å	ÐèÇó	ÍâÓï	µØÇø	·¢Õ¹	½ÌÓý	½Ì²Ä	½ÌÊ¦	¿Î³Ì	Ê¦×Ê	ÈË²Å	Ä¿±ê	ÅàÑø	ÅàÑµ	ÓÅ»¯	¼ÓÇ¿
ÎÊÌâ	Ó¢Óï	´æÔÚ	ÌáÉý	Ìá¸ß	Ìá³ö	ÑÐ¾¿	ÖªÊ¶	µØÇø	·¢Õ¹	Ë®Æ½	½ÌÑ§	½ÌÓý	½ÌÊ¦	Ñ§Ï°	¿Î³Ì	ÀíÂÛ	´Ù½ø	×ª±ä	¼ÓÇ¿	ÄÜÁ¦	Ãñ×å
ÔºÐ£	·½·¨	ÍÆ¶¯	ÎÄ»¯	¸ù±¾	±³¾°	Ìá¸ß	¶ÓÎé	½¨Éè	½¨Á¢	µØÇø	Ë¼Ïë	¶àÔª	½ÌÊ¦	½ÌÓý	Ñ§Éú	ËØÑø	×÷ÓÃ	¹ÛÄî	Ê¦×Ê	¼ÛÖµ	¼ÓÇ¿	ÖØÊÓ	Ãñ×å
²»×ã	ÉÙÊýÃñ×å	·¢Õ¹	½ÌÊ¦	½ÌÓý	ÎÒ¹ú	Ä¿±ê	ÅàÑø	Ä£Ê½	ÖÊÁ¿	¼ÓÇ¿	Ë«Óï
Ìá¸ß	ÑÐ¾¿	µØÇø	»ù´¡½ÌÓý	Ê¦×Ê	ÎÒ¹ú	»ù´¡	ÅàÑµ	´Ù½ø	ÖÊÁ¿	±ß½®	Å©´å	ÓÐÐ§	Ãñ×å
ÔºÐ£	¹ý³Ì	Êµ¼Ê	½áºÏ	Ìá¸ß	ÉÙÊýÃñ×å	µØÇø	·¢Õ¹	½ÌÓý	¹ÛÄî	Ê¦×Ê	Ê¦·¶	ÈË²Å	Õë¶Ô	ÅàÑø	×ª±ä	Ãñ×å
ÃæÁÙ	×Ô¾õ	ÏÖ×´	ÎÄ»¯	ÉÙÊýÃñ×å	ÐèÇó	½¨Á¢	·¢Õ¹	½ÌÓý	½ÌÊ¦	ËØÖÊ	À§¾³	ÌåÏµ	¹¹½¨	¸ÄÉÆ	ÖÊÁ¿	ÒâÊ¶	¼ÓÇ¿	½×¶Î	Ãñ×å	¹²Í¬Ìå
ÑÐ¾¿	½¨Éè	½ÌÑ§	½ÌÓý	¹ú¼Ò	Ãñ×å
ÑÐ¾¿	ÒôÀÖ	½ÌÓý	ÖÐ¹ú
ÎÄ»¯	Ã÷È·	Ìá³ö	ÑÐ¾¿	ÒôÀÖ	½¨Òé	Ë¼Ïë	¶àÔª	·¢Õ¹	½ÌÊ¦	½ÌÓý	¿Î³Ì	×÷ÓÃ	Éç»á	Õþ²ß	Õþ¸®	¹¹½¨	ÅàÑø	»ù´¡	ÖÐ¹ú	¼ÓÇ¿	ÄÜÁ¦	Ãñ×å
ÎÊÌâ	ÏÖ×´	´æÔÚ	Ìá³ö	ÌáÉý	µØÇø	µ÷²é	·¢Õ¹	Ë®Æ½	Ìõ¼þ	½ÌÊ¦	½ÌÓý	Ê¦×Ê	´Ù½ø	ÔöÇ¿	¶Ô²ß	Å©´å	ÄÜÁ¦	Ãñ×å
ÎÊÌâ	ÍÆ½ø	È«Ãæ	²ÉÈ¡	½áºÏ	ÎÄ»¯	´æÔÚ	ÌáÉý	µØÇø	·¢Õ¹	½ÌÓý	´ëÊ©	È¡µÃ	Í¾¾¶	ËØÖÊ	¹ÛÄî	Éç»á	Ê¦×Ê	ÎÒ¹ú	»ù´¡	´Ù½ø	¶Ô²ß	Ãñ×å
ÍÆ½ø	±¾ÎÄ	ÌØµã	×´¿ö	ÉÙÊýÃñ×å	·¢Õ¹	½ÌÓý	ÐÂ½®	Õþ²ß	¸Ä¸ï	½×¶Î	Ë«Óï
±³¾°	ÒôÀÖ	½ÌÊ¦	½Ì²Ä	Ñ§Ð£	ÖÐÐ¡Ñ§	¿Î³Ì	Õþ²ß	¸Ä¸ï	ÐÎ³É	´«³Ð	¹ú¼Ò	±ê×¼
ÔºÐ£	ÎÊÌâ	ÍÆ¶¯	Ç¿»¯	Î÷²¿	½á¹¹	´æÔÚ	ÖÆ¶È	ÖªÊ¶	¶ÓÎé	½¨Éè	µØÇø	Ë¼Ïë	½ÌÊ¦	½ÌÑ§	ËØÖÊ	Ó°Ïì	¹ÛÄî	Ê¦×Ê	Õþ²ß	ÈË²Å	Õë¶Ô	ÅàÑµ	ÅàÑø	Èý¸ö	ÖÊÁ¿	ÄÜÁ¦	Ãñ×å
ÎÊÌâ	ÍêÉÆ	ÎÄ»¯	±£ÕÏ	´æÔÚ	ÆÀ¼Û	µØÇø	¶àÔª	½ÌÊ¦	½ÌÓý	Ñ§Ð£	¿Î³Ì	ÀíÂÛ	ÌåÏµ	ÎÒ¹ú	¹¹½¨	»úÖÆ	ÅàÑø	´Ù½ø	´«³Ð	Ãñ×å
¹ý³Ì	Ó¢Óï	È«Ãæ	ÎÄ»¯	ÌáÉý	Ìá¸ß	ÍâÓï	·¢Õ¹	½ÌÓý	ËØÖÊ	Éç»á	¼ÛÖµ	Ä¿±ê	ÖÐ¹ú	¾«Éñ	×ª±ä	ÓïÑÔ	ÄÜÁ¦
Ç¿»¯	Êµ¼ù	ÊµÏÖ	Ìá¸ß	ÌáÉý	ÑÐ¾¿	Â·¾¶	½¨Éè	µØÇø	·¢Õ¹	Ë®Æ½	½ÌÓý	½ÌÊ¦	Ñ§Òµ	Ñ§Éú	Ñ§Ð£	ÖÐÐ¡Ñ§	ÎÒ¹ú	»úÖÆ	Ä£Ê½	ÐÎ³É	´Ù½ø	Å©´å	³É¼¨	ÓÐÐ§	Ãñ×å
ÔºÐ£	¸ßµÈ½ÌÓý	Ìá³ö	µØÇø	·¢Õ¹	½ÌÓý	½ÌÊ¦	×÷ÓÃ	Ê¦×Ê	ÎÒ¹ú	ÅàÑø	Èý¸ö	Ãñ×å
ÎÊÌâ	·ÖÎö	±¾ÎÄ	Ìá³ö	½¨Òé	µØÇø	·¢Õ¹	½ÌÓý	ÊÂÒµ	»·¾³	ÀíÄî	»ù´¡	ÒòËØ	Ãñ×å
ÔºÐ£	´´ÐÂ	·ÖÎö	¼¼Êõ	ÏÖ×´	±¾ÎÄ	ÐÅÏ¢»¯	Ìá³ö	ÆÀ¼Û	ÖªÊ¶	µ÷²é	»ù´¡½ÌÓý	½ÌÑ§	½ÌÓý	½ÌÊ¦	Ñ§Ï°	Ñ§Éú	¿Î³Ì	ÀíÄî	ÀíÂÛ	Ê¦·¶	»ù´¡	ÒâÊ¶	ÄÜÁ¦	Ãñ×å
·ÖÎö	ÏÔÖø	´æÔÚ	±¾ÎÄ	ÐÅÏ¢»¯	²îÒì	ÑÐ¾¿	µØÇø	µ÷²é	Ë®Æ½	½ÌÊ¦	½ÌÓý	ÖÐÐ¡Ñ§	ÐÂ½®	ËØÑø	×÷ÓÃ	¹Ø¼ü	»ù´¡	Ãñ×å
ÎÊÌâ	Î÷²¿	·ÖÎö	ÏÖ×´	´æÔÚ	Ìá³ö	ÑÐ¾¿	ÉÙÊýÃñ×å	µØÇø	·¢Õ¹	»ù´¡½ÌÓý	½ÌÓý	Ñ§Ð£	Õë¶Ô	Ä¿±ê	¸Ä¸ï	¹ú¼Ò	½×¶Î
½áºÏ	½á¹¹	±£ÕÏ	ÌáÉý	Ìá¸ß	¸ßÐ£	¶ÓÎé	½¨Á¢	½¨Éè	Ë®Æ½	½ÌÊ¦	½ÌÑ§	½ÌÓý	Ñ§¿Æ	Ñ§Ð£	Ê¦×Ê	ÌåÏµ	ÈË²Å	»ù´¡	ÅàÑø	ÖÊÁ¿	ÓÅ»¯	¼ÓÇ¿	Ãñ×å
ÍÆ½ø	¿ªÕ¹	¸ßÐ£	ÒôÀÖ	½ÌÑ§	½ÌÓý	½ÌÊ¦	¿Î³Ì
ÎÄ»¯	±³¾°	Ìá¸ß	ÉÙÊýÃñ×å	µ÷²é	¶àÔª	½ÌÓý	½ÌÊ¦	Ñ§Òµ	Ñ§Éú	×÷ÓÃ	ÎÒ¹ú	ÅàÑø	ÒâÊ¶	¼ÓÇ¿	³É¼¨
×ÔÉí	×Ô¾õ	ÎÄ»¯	Ã÷È·	¶àÔª	·¢Õ¹	½ÌÊ¦	½ÌÓý	±ØÐë	»úÖÆ	Ä£Ê½	´«³Ð	ÄÜÁ¦	Ãñ×å
ÊµÏÖ	ÎÄ»¯	¸ù±¾	ÑÐ¾¿	µØÇø	¶àÔª	·¢Õ¹	½ÌÊ¦	½ÌÓý	»·¾³	¿Î³Ì	ÀíÂÛ	Ä¿±ê	»ù´¡	´«³Ð	´«Í³	×ÊÔ´	Ãñ×å
·ÖÎö	ÏÖ×´	ÎÄ»¯	Ìá³ö	×´¿ö	ÒôÀÖ	½¨Òé	µ÷²é	Ë¼Ïë	¶àÔª	·¢Õ¹	½ÌÓý	Ñ§Ð£	»·¾³	Éç»á	ÎÒ¹ú	¾«Éñ	Çé¸Ð	´«³Ð	¾­¼Ã	Ãñ×å
ÎÊÌâ	²ÉÈ¡	ÊµÏÖ	²»×ã	½áºÏ	±£ÕÏ	´æÔÚ	×´¿ö	¶ÓÎé	ÉÙÊýÃñ×å	Ïç´å	½¨Éè	µØÇø	·¢Õ¹	»ù´¡½ÌÓý	Ë®Æ½	½ÌÊ¦	½ÌÓý	»·¾³	¿Î³Ì	Éç»á	Ê¦×Ê	Õþ²ß	Ö°Òµ	ÅàÑµ	Ä£Ê½	¸Ä¸ï	¸ÄÉÆ	ÒâÊ¶	ÖØÊÓ	Ë«Óï	Ãñ×å
·ÖÎö	¼¼Êõ	ÏÖ×´	½áºÏ	±¾ÎÄ	ÌØµã	±³¾°	µØÇø	µ÷²é	·¢Õ¹	½ÌÓý	½ÌÊ¦	ÐÂ½®	Ó°Ïì	ÅàÑµ	»ù´¡	¶Ô²ß	±ê×¼	ÄÜÁ¦	ÒòËØ
¹ý³Ì	Î÷²¿	Êµ¼Ê	·ÖÎö	ÎÄ»¯	±¾ÎÄ	×´¿ö	ÑÐ¾¿	ÉÙÊýÃñ×å	½¨Òé	µ÷²é	½ÌÑ§	½ÌÊ¦	Ñ§Ï°	Ñ§Ð£	ÌåÏµ	Ö°Òµ	ÅàÑµ	»ù´¡	´Ù½ø	ÓïÑÔ	Ë«Óï	Ãñ×å
¹ý³Ì	ÎÊÌâ	´´ÐÂ	ÍÆ½ø	Êµ¼ù	ÊµÏÖ	¿ªÕ¹	¼¼Êõ	²»×ã	ÏÖ×´	´æÔÚ	ÕûºÏ	Ìá³ö	ÑÐ¾¿	ÖªÊ¶	½¨Éè	½¨Òé	µØÇø	µ÷²é	½ÌÓý	½ÌÊ¦	½ÌÑ§	Ñ§Ð£	Ñ§Éú	»·¾³	¿Î³Ì	ËØÖÊ	¹ÛÄî	Õë¶Ô	ÅàÑµ	»ù´¡	ÅàÑø	¸Ä¸ï	¾«Éñ	×ª±ä	¶Ô²ß	¼ÓÇ¿	ÓÐÐ§	ÄÜÁ¦	»ý¼«	Ãñ×å
·½·¨	È«Ãæ	×Ô¾õ	ÎÄ»¯	Ìá¸ß	ÉÙÊýÃñ×å	½¨Éè	·¢Õ¹	»ù´¡½ÌÓý	½Ì²Ä	½ÌÑ§	½ÌÊ¦	½ÌÓý	ÐÂ½®	Õþ¸®	ÈË²Å	Ä£Ê½	Ä¿±ê	ÅàÑø	´Ù½ø	ÖÊÁ¿	ÖØÊÓ	Ë«Óï
ÊµÏÖ	Êµ¼ù	ÏÖÊµ	ÎÄ»¯	²îÒì	ÉÙÊýÃñ×å	ÈÏÍ¬	µØÇø	½ÌÓý	ÀíÂÛ	¸Ä¸ï	ÐÎ³É	Èý¸ö	ÐÄÀí	Ãñ×å
ÎÄ»¯	±£ÕÏ	ÌØÉ«	ÒôÀÖ	½ÌÑ§	½ÌÊ¦	½Ì²Ä	½ÌÓý	Ñ§Ð£	¿Î³Ì	ÀíÄî	ÌåÏµ	ÎÒ¹ú	»ù´¡	ÅàÑµ	ÐÎ³É	ÒâÒå	¼ÓÇ¿	´«³Ð	´«Í³	ÖØÊÓ	Ãñ×å
ÏÖ×´	ÏÖÊµ	ÑÐ¾¿	ÖªÊ¶	·¢Õ¹	½ÌÑ§	½ÌÊ¦	Ñ§Éú	Ñ§Ï°	¿Î³Ì	Ó°Ïì	¹ÛÄî	ÀíÂÛ	ÅàÑø	»ù´¡	×ª±ä	¼ÓÇ¿	½×¶Î	×ÊÔ´	»ý¼«	ÒòËØ
ÎÊÌâ	Ð§¹û	µØÇø	Ìõ¼þ	½ÌÑ§	½ÌÊ¦	½ÌÓý	»·¾³	¿Î³Ì	ËØÖÊ	Ó°Ïì	¹ÛÄî	¹Ø¼ü	¸Ä¸ï	Ãñ×å
ÎÊÌâ	È«Ãæ	²ÉÈ¡	Î÷²¿	·ÖÎö	ÏÖ×´	´æÔÚ	Ìá³ö	ÑÐ¾¿	ÒôÀÖ	Ë¼Ïë	·¢Õ¹	½ÌÑ§	½ÌÓý	´ëÊ©	»·¾³	¿ÆÑ§	Ê¦×Ê	Õþ¸®	ÎÒ¹ú	»ù´¡	´Ù½ø	ÒâÊ¶	¾«Éñ	Å©´å	¹ú¼Ò	ÖØÊÓ
ÎÊÌâ	²ÉÈ¡	Î÷²¿	½áºÏ	´æÔÚ	ÌáÉý	¶ÓÎé	ÉÙÊýÃñ×å	½¨Éè	µØÇø	·¢Õ¹	Ë®Æ½	½ÌÓý	´ëÊ©	Ñ§Ð£	Ó°Ïì	Ê¦×Ê	Ö°Òµ	Õë¶Ô	´Ù½ø	ÓÅ»¯	Å©´å	¹ú¼Ò	»ý¼«
Ç¿»¯	Êµ¼ù	ÊµÏÖ	½áºÏ	ÎÄ»¯	ÖÆ¶È	½¨Éè	µØÇø	·¢Õ¹	Ë®Æ½	½ÌÑ§	½ÌÓý	½ÌÊ¦	¿Î³Ì	Ì½Ë÷	Ä£Ê½	ÅàÑø	ÖÐ¹ú	¸Ä¸ï	ÖÊÁ¿	¼ÓÇ¿	¾­¼Ã	±ê×¼	ÄÜÁ¦	»ý¼«	Ãñ×å
ÎÊÌâ	Êµ¼ù	·ÖÎö	ÎÄ»¯	´æÔÚ	±¾ÎÄ	µØÇø	¶àÔª	·¢Õ¹	½ÌÊ¦	½ÌÓý	ÀíÂÛ	ÎÄ»¯½ÌÓý	ÎÒ¹ú	Ä¿±ê	Ãñ×å
ÍÆ½ø	ÊµÏÖ	ÏÖ´ú»¯	½ÌÓý	ÖÐÐ¡Ñ§	¸Ä¸ï
ÎÊÌâ	²ÉÈ¡	×ÔÉí	²»×ã	½á¹¹	ÎÄ»¯	´æÔÚ	Ìá¸ß	¶ÓÎé	½¨Éè	¶àÔª	·¢Õ¹	½ÌÊ¦	´ëÊ©	Ñ§Éú	È¡µÃ	ËØÖÊ	ÎÄ»¯½ÌÓý	ÅàÑµ	ÅàÑø	Ä£Ê½	×ª±ä	¼ÓÇ¿
ÎÊÌâ	È«Ãæ	·ÖÎö	´æÔÚ	·¢Õ¹	Ë®Æ½	½ÌÓý	ÐÂ½®	¹ÛÄî	»ù´¡	ÖÊÁ¿	ÓïÑÔ	Ãñ×å
ÍêÉÆ	Êµ¼ù	Ã÷È·	ÉÙÊýÃñ×å	·¢Õ¹	½ÌÓý	½ÌÊ¦	Ñ§Éú	Ñ§Ç°	¿Î³Ì	ÌåÏµ	Õþ¸®	ÅàÑø	Ä¿±ê	¸Ä¸ï	¹ú¼Ò	ÄÜÁ¦	ÖØÊÓ
ÎÊÌâ	·ÖÎö	Ìá¸ß	Ìá³ö	ÆÀ¼Û	ÖÆ¶È	¶ÓÎé	½¨Éè	½¨Á¢	µØÇø	µ÷²é	·¢Õ¹	Ë®Æ½	½ÌÑ§	½ÌÊ¦	Ñ§Ð£	ËØÑø	×÷ÓÃ	Õþ²ß	ÈË²Å	»úÖÆ	ÅàÑµ	´Ù½ø	´«Í³	ÖØÊÓ	Ãñ×å
·½·¨	È«Ãæ	·ÖÎö	¼¼Êõ	½á¹¹	ÌáÉý	ÆÀ¼Û	¸ßÐ£	ÖªÊ¶	¶ÓÎé	ÉÙÊýÃñ×å	ÍâÓï	½¨Á¢	Ë®Æ½	½ÌÓý	½ÌÊ¦	´ëÊ©	¿Î³Ì	¹ÜÀí	Ä£Ê½	¸Ä¸ï	´Ù½ø	ÓÅ»¯	ÄÜÁ¦
ÍÆ¶¯	ÎÄ»¯	Ã÷È·	ÑÐ¾¿	ÉÙÊýÃñ×å	½¨Éè	µØÇø	ÈÏÍ¬	·¢Õ¹	½ÌÊ¦	½Ì²Ä	½ÌÓý	Ñ§Ç°	Í¾¾¶	ÐÂ½®	¿ÆÑ§	ÀíÂÛ	Éç»á	Ê¦×Ê	ÌåÏµ	Õþ¸®	Õþ²ß	¹¹½¨	¼ÛÖµ	ÅàÑø	ÖÊÁ¿	´Ù½ø	¼ÓÇ¿	ÓïÑÔ	´«³Ð	¹ú¼Ò	±ê×¼	¾­¼Ã	×ÊÔ´	»ý¼«	Ë«Óï	Ãñ×å
ÎÄ»¯	ÕûºÏ	ÑÐ¾¿	ÉÙÊýÃñ×å	Â·¾¶	ÍâÓï	·¢Õ¹	½ÌÊ¦	½ÌÑ§	½ÌÓý	Ä¿±ê	ÓïÑÔ	×ÊÔ´	Ãñ×å
·ÖÎö	¼¼Êõ	±¾ÎÄ	½¨Éè	µØÇø	Ìõ¼þ	½ÌÓý	½ÌÊ¦	ÖÐÐ¡Ñ§	ÄÜÁ¦	Ãñ×å
ÎÊÌâ	²ÉÈ¡	ÊµÏÖ	·ÖÎö	ÏÖ×´	±¾ÎÄ	Ìá¸ß	ÑÐ¾¿	ÉÙÊýÃñ×å	µØÇø	µ÷²é	·¢Õ¹	»ù´¡½ÌÓý	½ÌÓý	½ÌÊ¦	Ó°Ïì	Õþ²ß	Õþ¸®	ÎÒ¹ú	±ØÐë	Ä£Ê½	»ù´¡	¶Ô²ß	×ÊÔ´	ÖØÊÓ
×Ô¾õ	ÏÖ×´	ÎÄ»¯	Ìá³ö	½ÌÓý	½ÌÊ¦	½Ì²Ä	Ñ§Ð£	Õë¶Ô	Ä£Ê½	¾«Éñ	ÐÄÀí	¼ÓÇ¿	´«³Ð	Ãñ×å
Ìá¸ß	½ÌÓý	Ñ§Òµ	Ñ§Éú	ËØÖÊ	ÀíÄî	¾«Éñ	ÐÄÀí	ÖØÊÓ	Ãñ×å
ÎÄ»¯	ÌØÉ«	Ë®Æ½	½ÌÊ¦	Ê±´ú	ÖÐ¹ú	¾«Éñ	Ãñ×å
¹ý³Ì	ÎÊÌâ	ÃæÁÙ	ÍÆ½ø	ÌáÉý	ÐèÇó	µØÇø	½ÌÊ¦	½ÌÓý	Éç»á	ÐÎ³É	ÖÊÁ¿	×ÊÔ´	ÒòËØ	Ãñ×å
ÎÊÌâ	·ÖÎö	ÏÖ×´	¶ÓÎé	½¨Òé	½¨Éè	µ÷²é	½ÌÓý	ÖÐÐ¡Ñ§	Ê¦×Ê	¶Ô²ß	ÒòËØ
Î÷²¿	µØÇø	½ÌÓý	ÐÂ½®	ÎÒ¹ú	Ãñ×å
ÔºÐ£	·½·¨	±³¾°	µØÇø	»ù´¡½ÌÓý	½ÌÓý	½ÌÊ¦	¿Î³Ì	Ì½Ë÷	Í¾¾¶	Ê¦·¶	±ØÐë	¹¹½¨	Ä£Ê½	¸Ä¸ï	Ãñ×å
ÎÊÌâ	ÍÆ½ø	Êµ¼Ê	¼¼Êõ	±£ÕÏ	Ã÷È·	ÖÆ¶È	ÉÙÊýÃñ×å	Â·¾¶	µØÇø	Ë¼Ïë	·¢Õ¹	Ìõ¼þ	½ÌÓý	½ÌÊ¦	»·¾³	Õþ¸®	ÌåÏµ	ÎÒ¹ú	¸Ä¸ï	ÖÊÁ¿	¾­¼Ã
ÍÆ½ø	²ÉÈ¡	Êµ¼Ê	´æÔÚ	ÌØµã	Ìá¸ß	ÆÀ¼Û	¶ÓÎé	ÉÙÊýÃñ×å	µØÇø	¶àÔª	·¢Õ¹	Ìõ¼þ	½ÌÊ¦	½ÌÑ§	½ÌÓý	Ñ§Éú	Ñ§Ð£	»·¾³	¿Î³Ì	ËØÖÊ	¹ÜÀí	Ê¦×Ê	Õþ¸®	ÅàÑµ	¸ÄÉÆ	¸Ä¸ï	¹ú¼Ò	ÖØÊÓ	Ãñ×å
Î÷²¿	Ìá¸ß	¶ÓÎé	½¨Éè	µØÇø	·¢Õ¹	½ÌÊ¦	½ÌÓý	¹ÜÀí	Éç»á	Ê¦×Ê	¹¹½¨	Ö°Òµ	ÅàÑø	Ãñ×å
Êµ¼Ê	¿ªÕ¹	·ÖÎö	ÉÙÊýÃñ×å	µØÇø	µ÷²é	·¢Õ¹	Ìõ¼þ	½ÌÊ¦	Ì½Ë÷	ËØÖÊ	Ö°Òµ	ÅàÑµ	ÅàÑø	ÐÎ³É	´Ù½ø	ÒâÒå	ÐÄÀí	ÒòËØ
ÎÊÌâ	ÏÖ×´	´æÔÚ	±¾ÎÄ	µØÇø	·¢Õ¹	½ÌÓý	½ÌÊ¦	ÊÂÒµ	¿Î³Ì	Ê¦×Ê	ÌåÏµ	¹¹½¨	ÅàÑø	´Ù½ø	Ãñ×å
ÎÊÌâ	ÍêÉÆ	Î÷²¿	Êµ¼Ê	·ÖÎö	¼¼Êõ	ÏÖ×´	´æÔÚ	±¾ÎÄ	ÐÅÏ¢»¯	ÌØÉ«	Ìá³ö	×´¿ö	¸ßÐ£	½¨Éè	½ÌÓý	½ÌÊ¦	½ÌÑ§	»·¾³	¹ÜÀí	¹ÛÄî	Ä£Ê½	¸Ä¸ï	¸ÄÉÆ	×ª±ä	×ÊÔ´	Ãñ×å
ÊµÏÖ	ÎÄ»¯	ÑÐ¾¿	·¢Õ¹	»ù´¡½ÌÓý	½ÌÓý	ÓïÑÔ	´«³Ð	Ãñ×å
ÎÊÌâ	ÏÔÖø	±¾ÎÄ	²îÒì	×´¿ö	ÉÙÊýÃñ×å	Ïç´å	µ÷²é	Ë®Æ½	½ÌÊ¦	½¡¿µ	ÐÄÀí	ÖØÊÓ
ÌØÉ«	Ë¼Ïë	½ÌÓý	ÊÂÒµ	ÕþÖÎ	ÖÐ¹ú	¼ÓÇ¿
·ÖÎö	ÏÖ×´	±¾ÎÄ	ÐÅÏ¢»¯	Ìá¸ß	ÌáÉý	¸ßÐ£	ÉÙÊýÃñ×å	µØÇø	·¢Õ¹	½ÌÑ§	½ÌÓý	½ÌÊ¦	Í¾¾¶	ËØÑø	ÈË²Å	ÅàÑø	ÒâÒå	¾­¼Ã	ÒòËØ
Êµ¼Ê	·ÖÎö	ÏÖ×´	ÎÄ»¯	±¾ÎÄ	ÐÅÏ¢»¯	±³¾°	Ìá³ö	Ìá¸ß	ÐèÇó	µØÇø	·¢Õ¹	Ë®Æ½	½ÌÊ¦	½ÌÓý	Í¾¾¶	ËØÖÊ	ÅàÑø	Ê±´ú	¶Ô²ß	¾­¼Ã	ÄÜÁ¦	Ãñ×å
ÎÊÌâ	·ÖÎö	ÏÖ×´	´æÔÚ	±¾ÎÄ	Ìá³ö	ÉÙÊýÃñ×å	µØÇø	À§¾³	¶Ô²ß
²»×ã	ÏÖ×´	½á¹¹	ÎÄ»¯	ÌØÉ«	ÑÐ¾¿	ÖªÊ¶	ÉÙÊýÃñ×å	ÐèÇó	ÍâÓï	½¨Òé	µØÇø	µ÷²é	¶àÔª	Ìõ¼þ	½ÌÑ§	½ÌÊ¦	½ÌÓý	Ñ§Ï°	ÖÐÐ¡Ñ§	»·¾³	Ì½Ë÷	ÀíÂÛ	Ê¦×Ê	Õë¶Ô	ÅàÑµ	»ù´¡	Ä£Ê½	Å©´å	ÓïÑÔ	½×¶Î	×ÊÔ´	»ý¼«	Ë«Óï	Ãñ×å
·½·¨	ÏÖ×´	±¾ÎÄ	Ìá³ö	ÑÐ¾¿	¶ÓÎé	½¨Òé	½¨Éè	µØÇø	µ÷²é	·¢Õ¹	»ù´¡½ÌÓý	½ÌÊ¦	¿Î³Ì	¹Ø¼ü	¸Ä¸ï	¶Ô²ß	Ãñ×å
ÎÊÌâ	·½·¨	Î÷²¿	´æÔÚ	ÑÐ¾¿	ÉÙÊýÃñ×å	ÈÏÍ¬	µØÇø	·¢Õ¹	»ù´¡½ÌÓý	Ìõ¼þ	½ÌÓý	½ÌÊ¦	Ñ§Ð£	»ù´¡	ÖÐ¹ú	ÖØÊÓ
ÏÖ×´	ÎÄ»¯	´æÔÚ	±¾ÎÄ	ÐèÇó	ÒôÀÖ	¶àÔª	·¢Õ¹	½ÌÑ§	½ÌÓý	Õë¶Ô	ÖÐ¹ú	ÒâÒå	´«³Ð	´«Í³	¾­¼Ã	ÄÜÁ¦	Ãñ×å	ÖÐ»ªÃñ×å
ÒôÀÖ	½ÌÓý	ÖÐÐ¡Ñ§	ÎÒ¹ú	Èý¸ö
ÎÊÌâ	Êµ¼ù	½á¹¹	ÎÄ»¯	ÌØÉ«	·¢Õ¹	½ÌÊ¦	½ÌÓý	Ñ§Éú	¿Î³Ì	¿ÆÑ§	¹ÜÀí	ÀíÂÛ	¹Ø¼ü	ÌåÏµ	Õþ²ß	¼ÛÖµ	ÖÐ¹ú	¸Ä¸ï	ÐÎ³É	´Ù½ø	ÖÊÁ¿	ÓïÑÔ	¹ú¼Ò	ÓÐÐ§	Ãñ×å
ÔºÐ£	ÎÊÌâ	²ÉÈ¡	·ÖÎö	´æÔÚ	±¾ÎÄ	½ÌÓý	½ÌÊ¦	Ä£Ê½	Ä¿±ê	ÅàÑø	Èý¸ö	¶Ô²ß	Ãñ×å
¹ý³Ì	Ç¿»¯	¸ßµÈ½ÌÓý	±¾ÎÄ	½¨Éè	½¨Á¢	·¢Õ¹	½ÌÓý	Ñ§Ð£	×÷ÓÃ	¹ÛÄî	Éç»á	Ê¦·¶	ÅàÑø	×ª±ä	´«Í³	¹ú¼Ò	»ý¼«	Ãñ×å
¿ªÕ¹	·ÖÎö	¼¼Êõ	ÏÖ×´	±¾ÎÄ	Ìá³ö	µØÇø	µ÷²é	½ÌÓý	½ÌÊ¦	ÅàÑµ	´Ù½ø	±ß½®	ÓïÑÔ	ÓÐÐ§	Ãñ×å
´´ÐÂ	·½·¨	ÍÆ½ø	È«Ãæ	×ÔÉí	Êµ¼ù	ÏÖ´ú»¯	¸ù±¾	½¨Éè	Ë¼Ïë	·¢Õ¹	½ÌÊ¦	½ÌÓý	¹ÛÄî	¹Ø¼ü	Ê±´ú	Èý¸ö	ºËÐÄ
ÎÊÌâ	¿ªÕ¹	·ÖÎö	´æÔÚ	Ìá³ö	ÉÙÊýÃñ×å	µØÇø	µ÷²é	½ÌÓý	½ÌÊ¦	»ù´¡
·¢Õ¹	½ÌÊ¦	½ÌÓý	ÊÂÒµ	ÎÒ¹ú	¸Ä¸ï	ÖØÊÓ
ÎÊÌâ	Êµ¼Ê	·ÖÎö	ÏÖ×´	¸ßµÈ½ÌÓý	½áºÏ	´æÔÚ	¸ù±¾	±¾ÎÄ	ÉÙÊýÃñ×å	·¢Õ¹	½ÌÓý	ÊÂÒµ	Í¾¾¶	ÎÄ»¯½ÌÓý	ÈË²Å	ÎÒ¹ú	ÅàÑø	¸Ä¸ï	¶Ô²ß	¾­¼Ã	Ãñ×å
¿ªÕ¹	¼¼Êõ	²»×ã	ÑÐ¾¿	¶ÓÎé	ÉÙÊýÃñ×å	½¨Éè	µØÇø	·¢Õ¹	Ìõ¼þ	½ÌÊ¦	½ÌÓý	Ñ§Ð£	¹ÜÀí	¹ÛÄî	Ê¦×Ê	±ØÐë	Ö°Òµ	ÐÎ³É	´Ù½ø	¼ÓÇ¿	¾­¼Ã
¹ý³Ì	·½·¨	·ÖÎö	ÎÄ»¯	±¾ÎÄ	¶ÓÎé	½¨Éè	·¢Õ¹	½ÌÊ¦	½ÌÓý	Ê¦×Ê	»ù´¡	Ë«Óï	Ãñ×å
ÏÔÖø	ÑÐ¾¿	¶ÓÎé	½¨Éè	·¢Õ¹	½Ì²Ä	½ÌÑ§	½ÌÓý	Ñ§Ð£	ÊÂÒµ	È¡µÃ	ËØÖÊ	¹ÛÄî	Ê¦×Ê	Õþ²ß	¸Ä¸ï	×ª±ä	Ãñ×å
Î÷²¿	½á¹¹	¶ÓÎé	µØÇø	·¢Õ¹	½ÌÊ¦	½ÌÑ§	½ÌÓý	Ñ§¿Æ	Ñ§Ð£	ÊÂÒµ	À§¾³	Ê¦×Ê	ÎÒ¹ú	±ØÐë	ÅàÑø	¸Ä¸ï	×ª±ä	Ãñ×å
Êµ¼ù	¿ªÕ¹	±¾ÎÄ	Ìá³ö	ÑÐ¾¿	ÉÙÊýÃñ×å	½ÌÓý	È¡µÃ	Ó°Ïì	ÀíÂÛ	Éç»á	Õþ²ß	Èý¸ö	ÒâÊ¶
ÎÊÌâ	²ÉÈ¡	Î÷²¿	Ìá¸ß	µØÇø	·¢Õ¹	»ù´¡½ÌÓý	Ìõ¼þ	½ÌÓý	´ëÊ©	Õþ²ß	¸ÄÉÆ	ÖÊÁ¿	´Ù½ø	¹ú¼Ò
×ÔÉí	ÊµÏÖ	ÏÖ´ú»¯	Ìá¸ß	¶ÓÎé	½¨Éè	·¢Õ¹	½ÌÑ§	½ÌÊ¦	½ÌÓý	´ëÊ©	ÊÂÒµ	Éç»á	ÈË²Å	ÅàÑø	Ä¿±ê	ÖÊÁ¿	¶Ô²ß	¾­¼Ã	Ãñ×å
¿ªÕ¹	½áºÏ	µ÷²é	ÖÐ¹ú	ÒâÒå	ÓïÑÔ
ÍêÉÆ	Êµ¼Ê	ÏÖÊµ	¸ßµÈ½ÌÓý	½áºÏ	Ìá¸ß	¶ÓÎé	ÉÙÊýÃñ×å	½¨Á¢	µØÇø	·¢Õ¹	½ÌÊ¦	½ÌÑ§	´ëÊ©	ËØÖÊ	Éç»á	Õþ²ß	ÌåÏµ	ÈË²Å	ÅàÑø	¸Ä¸ï	Èý¸ö	´Ù½ø	¶Ô²ß	¾­¼Ã	½×¶Î	ÓÐÐ§	Ãñ×å
·¢Õ¹	½ÌÓý	´ëÊ©	ÊÂÒµ	È¡µÃ	Õþ¸®	ÖÐ¹ú	³É¼¨
ÃæÁÙ	Ó¢Óï	´æÔÚ	¸ù±¾	Ìá³ö	¸ßÐ£	·¢Õ¹	½ÌÓý	½ÌÑ§	¿ÆÑ§	ËØÖÊ	¹ÛÄî	Éç»á	ÈË²Å	Ä£Ê½	¸Ä¸ï	×ª±ä	´«Í³	Ãñ×å
Ìá³ö	¶ÓÎé	·¢Õ¹	Ìõ¼þ	½ÌÊ¦	½ÌÓý	´ëÊ©	¿Î³Ì	ËØÖÊ	Õþ²ß	¾­¼Ã	Ãñ×å
