# Supplementary material for: Contrasting and prioritizing dimensions in ethnic teacher education: A convergent analysis with LDA and fsQCA
Source: PLoS One. 2025 Sep 18;20(9):e0329190. doi: 10.1371/journal.pone.0329190 (PMC12445482; doi:10.1371/journal.pone.0329190)
Supplement: S1 File — (ZIP) [file pone.0329190.s001.zip › PLOS ONE 元数据资料/ROST结果/原始数据-高频词.txt]

½ÌÊ¦
½ÌÓý
Ãñ×å
µØÇø
·¢Õ¹
ÎÄ»¯
½ÌÑ§
ÉÙÊýÃñ×å
ÅàÑø
ÎÊÌâ
½¨Éè
¿Î³Ì
Ë«Óï
ÑÐ¾¿
ÖÊÁ¿
ÄÜÁ¦
×¨Òµ
¶ÓÎé
Õþ²ß
ÅàÑµ
Ñ§Ð£
Ê¦×Ê
ÒôÀÖ
Ñ§Éú
ÌáÉý
Êµ¼ù
´Ù½ø
¹ú¼Ò
Ìá¸ß
ÖØÒª
´æÔÚ
·ÖÎö
ÎÒ¹ú
Ïç´å
¸Ä¸ï
¶àÔª
·½Ãæ
½øÐÐ
Ä£Ê½
ËØÑø
ÖÐÐ¡Ñ§
Ìá³ö
¸ßÐ£
×ÊÔ´
Ó°Ïì
ÓïÑÔ
Àí¿Æ
Í¨¹ý
»ù´¡
ÌåÏµ
Ë®Æ½
¼ÓÇ¿
ÖªÊ¶
»ù´¡½ÌÓý
ÒÔ¼°
ÒâÊ¶
¹¤×÷
´´ÐÂ
¼¼Êõ
ÒòËØ
Ñ§Ï°
Ê±´ú
Éç»á
ÏÖ×´
ÀíÂÛ
ËØÖÊ
ÈË²Å
ÍÆ½ø
Ö÷Òª
Ë¼Ïë
½á¹¹
µ÷²é
ÐèÒª
ÐÂ½®
¿ªÕ¹
ÄÚÈÝ
ÔºÐ£
ÐÅÏ¢
ÊµÏÖ
ÊµÊ©
Î÷²¿
Ö°Òµ
±£ÕÏ
·½Ê½
»·¾³
±¾ÎÄ
»úÖÆ
ÖØÊÓ
ÍâÓï
½¨Á¢
ÖÐ¹ú
ÒªÇó
ÏÖ´ú»¯
ÖÐ»ªÃñ×å
½áºÏ
¹²Í¬Ìå
¹ý³Ì
ÓÐÐ§
µ±Ç°
Ä¿±ê
¾ßÓÐ
È«Ãæ
·¢ÏÖ
Å©´å
²»×ã
»ùÓÚ
´«³Ð
¹¹½¨
×÷Îª
Ó¢Óï
ÕþÖÎ
´ëÊ©
±ß½®
ÊÂÒµ
±³¾°
²»¶Ï
ÍÆ¶¯
·½·¨
ÌØÉ«
Ïà¹Ø
Ó×¶ù
Êµ¼Ê
½¨Òé
½×¶Î
Õë¶Ô
ÕûºÏ
ÀíÄî
×÷ÓÃ
ÊýÑ§
Â·¾¶
»ý¼«
¾­¼Ã
½¡¿µ
ÐèÇó
»ù±¾
Çé¸Ð
¶Ô²ß
ÏÔÖø
À§¾³
ÅäÖÃ
ÍêÉÆ
Ê¦·¶
½á¹û
±ê×¼
ºËÐÄ
Ìá¹©
Ìõ¼þ
Ì½Ë÷
¼ÛÖµ
³É¼¨
²ÉÈ¡
ÐÄÀí
³ÉÎª
×ª±ä
¹ÜÀí
»î¶¯
ÐÎ³É
±ØÐë
Í¬Ê±
Í¾¾¶
´«Í³
ÏÖÊµ
¹Ø¼ü
¾«Éñ
ÎÄ»¯½ÌÓý
Çé¿ö
ÃæÁÙ
Ð§¹û
Ñ§Ç°
Ç¿»¯
ÓÅ»¯
ÒâÒå
ÖÆ¶È
ÈÏÍ¬
²îÒì
¿ÆÑ§
Ñ§Òµ
ÔöÇ¿
Ä¿Ç°
ÌØµã
¾ßÌå
Ñ§¿Æ
ÆÀ¼Û
Ã÷È·
Õþ¸®
¹ÛÄî
¸ßµÈ½ÌÓý
Òò´Ë
×ÔÉí
×Ô¾õ
ÐÅÏ¢»¯
´óÑ§Éú
¹Ø×¢
¸ù±¾
¸ÄÉÆ
½Ì²Ä
Èý¸ö
È¡µÃ
×´¿ö
½â¾ö
¿ÎÌÃ
