# Supplementary material for: Contrasting and prioritizing dimensions in ethnic teacher education: A convergent analysis with LDA and fsQCA
Source: PLoS One. 2025 Sep 18;20(9):e0329190. doi: 10.1371/journal.pone.0329190 (PMC12445482; doi:10.1371/journal.pone.0329190)
Supplement: S1 File — (ZIP) [file pone.0329190.s001.zip › PLOS ONE 元数据资料/ROST结果/原始数据_分词后_词频.txt]

½ÌÊ¦	770
½ÌÓý	764
Ãñ×å	590
µØÇø	397
·¢Õ¹	337
ÎÄ»¯	225
½ÌÑ§	196
ÉÙÊýÃñ×å	165
ÅàÑø	149
ÎÊÌâ	124
½¨Éè	116
¿Î³Ì	116
Ë«Óï	112
ÑÐ¾¿	110
ÖÊÁ¿	106
¶ÓÎé	101
ÄÜÁ¦	101
Õþ²ß	99
ÅàÑµ	98
Ñ§Ð£	89
Ê¦×Ê	88
ÒôÀÖ	85
Ñ§Éú	84
ÌáÉý	83
Êµ¼ù	77
´Ù½ø	74
¹ú¼Ò	73
Ìá¸ß	72
´æÔÚ	70
·ÖÎö	69
ÎÒ¹ú	66
Ïç´å	65
¶àÔª	63
¸Ä¸ï	63
Ä£Ê½	60
ËØÑø	60
Ìá³ö	59
¸ßÐ£	59
ÖÐÐ¡Ñ§	59
×ÊÔ´	58
Ó°Ïì	58
ÓïÑÔ	57
Àí¿Æ	57
ÌåÏµ	56
»ù´¡	56
Ë®Æ½	54
ÖªÊ¶	52
¼ÓÇ¿	52
»ù´¡½ÌÓý	51
ÒâÊ¶	47
¼¼Êõ	46
ÒòËØ	46
´´ÐÂ	46
Ñ§Ï°	45
Ê±´ú	45
ÏÖ×´	44
ÀíÂÛ	44
Éç»á	44
ËØÖÊ	44
ÈË²Å	43
ÍÆ½ø	43
Ë¼Ïë	42
µ÷²é	41
½á¹¹	41
ÐÂ½®	40
¿ªÕ¹	39
ÔºÐ£	39
ÊµÏÖ	38
Î÷²¿	36
»·¾³	35
±¾ÎÄ	35
Ö°Òµ	35
±£ÕÏ	35
ÖØÊÓ	34
»úÖÆ	34
ÍâÓï	34
½¨Á¢	34
ÖÐ¹ú	34
ÏÖ´ú»¯	33
ÖÐ»ªÃñ×å	33
½áºÏ	32
¹ý³Ì	31
¹²Í¬Ìå	31
ÓÐÐ§	31
Ä¿±ê	30
²»×ã	29
´«³Ð	29
Å©´å	29
È«Ãæ	29
ÕþÖÎ	28
Ó¢Óï	28
¹¹½¨	28
±ß½®	27
ÊÂÒµ	27
´ëÊ©	27
±³¾°	27
·½·¨	26
ÍÆ¶¯	26
½×¶Î	25
Êµ¼Ê	25
ÌØÉ«	25
½¨Òé	25
Ó×¶ù	25
ÀíÄî	24
Õë¶Ô	24
ÊýÑ§	24
ÕûºÏ	24
×÷ÓÃ	24
½¡¿µ	23
»ý¼«	23
¾­¼Ã	23
Â·¾¶	23
ÐèÇó	23
Çé¸Ð	23
¶Ô²ß	23
ÅäÖÃ	22
ÍêÉÆ	22
ÏÔÖø	22
À§¾³	22
²ÉÈ¡	21
ºËÐÄ	21
±ê×¼	21
Ì½Ë÷	21
Ê¦·¶	21
³É¼¨	21
¼ÛÖµ	21
Ìõ¼þ	21
ÐÎ³É	20
Í¾¾¶	20
¹ÜÀí	20
ÏÖÊµ	20
´«Í³	20
ÎÄ»¯½ÌÓý	20
¾«Éñ	20
±ØÐë	20
ÐÄÀí	20
×ª±ä	20
¹Ø¼ü	20
ÃæÁÙ	19
ÓÅ»¯	19
ÒâÒå	19
ÖÆ¶È	19
Ç¿»¯	19
ÈÏÍ¬	19
Ð§¹û	19
Ñ§Ç°	19
Õþ¸®	18
ÌØµã	18
¹ÛÄî	18
Ã÷È·	18
¸ßµÈ½ÌÓý	18
Ñ§¿Æ	18
×ÔÉí	18
ÐÅÏ¢»¯	18
¿ÆÑ§	18
Ñ§Òµ	18
²îÒì	18
ÆÀ¼Û	18
×Ô¾õ	18
ÔöÇ¿	18
¿ÎÌÃ	17
Èý¸ö	17
¸ù±¾	17
½Ì²Ä	17
½øÒ»²½	17
×´¿ö	17
ÈÏÖª	17
¸ÄÉÆ	17
È¡µÃ	17
Ó×¶ùÔ°	16
ÌåÓý	16
ÖØµã	16
Í¨ÓÃ	16
°ìÑ§	16
Ä£ÐÍ	16
Í¶Èë	16
¹óÖÝ	16
ÕûÌå	16
Ñ§Ç°½ÌÓý	16
Ô­Òò	16
½¨¹¹	16
ÔËÓÃ	15
¾­Ñé	15
ÌØÊâ	15
¶¨Î»	15
ÖÎÀí	15
¹«Æ½	15
ÈÏÊ¶	15
¼Ó´ó	15
¼Ó¿ì	15
¾ùºâ	15
ÈÚÈë	15
Êý×Ö	15
µØ·½	15
Ê¹ÓÃ	15
ÖÐÑ§	15
ÒÔÀ´	15
Õ½ÂÔ	15
²ÉÓÃ	15
ÉîÈë	14
ÓÅÐã	14
Ð¡Ñ§	14
Á¢×ã	14
Á¦Á¿	14
ÌôÕ½	14
ÖÆÔ¼	14
ÈÎÎñ	14
²ßÂÔ	14
Ö÷Ìå	14
ÌåÖÆ	13
µ±µØ	13
ÀúÊ·	13
¿ª·¢	13
Éí·Ý	13
½ÇÉ«	13
È«¹ú	13
¼Æ»®	13
Î¬¶È	13
²ãÃæ	13
È±·¦	13
ÊÖ¶Î	13
¶ÔÏó	13
»¥¶¯	13
½»Á÷	13
Éç»áÖ÷Òå	13
×¨Òµ»¯	13
ÄÚº­	13
ÇéÐ÷	12
±¡Èõ	12
ÎÊ¾íµ÷²é	12
Í»³ö	12
ÉèÖÃ	12
ºÏ×÷	12
ÏîÄ¿	12
·þÎñ	12
ÌØÕ÷	12
Ò»ÏµÁÐ	12
¼á³Ö	12
·ÃÌ¸	12
Î÷²Ø	12
²Ø×å	12
±ß¾³	12
ÉúÌ¬	12
ÎÄ×Ö	12
ÆÀ¹À	12
Ê±ÆÚ	12
ÊÊÓ¦	12
³ÊÏÖ	12
Éî¶È	12
ÒåÎñ½ÌÓý	12
Ö¸µ¼	12
Í¹ÏÔ	11
Ì½ÌÖ	11
Ñ§Àú	11
¾ÍÒµ	11
ºÏÀí	11
µ¼Ïò	11
ÐÎÊ½	11
ÊýÁ¿	11
Ó¦ÓÃ	11
È¡Ïò	11
¹ØÏµ	11
Ê¹Ãü	11
Í³Ò»	11
Õë¶ÔÐÔ	11
¶¯Á¦	11
Ã÷ÏÔ	11
ÆÕÍ¨	11
ÕýÈ·	11
¾­·Ñ	11
ÀûÓÃ	11
¼¼ÄÜ	11
ÏàÓ¦	11
Ñ§Ôº	10
µØÎ»	10
°²È«	10
Ö¸±ê	10
ÐÐÎª	10
½¡È«	10
ÊÓ½Ç	10
ÒÕÊõ	10
µØ·½ÐÔ	10
Ãñ×åÐÔ	10
·½Ïò	10
Ñ¡Ôñ	10
ÈëÊÖ	10
±íÃ÷	10
³õÖÐ	10
Á¦¶È	10
ÒÀ¾Ý	10
Êý¾Ý	10
Áìµ¼	10
×ÜÌå	10
±¾ÍÁ	10
×¿Ô½	10
Æ¶À§	10
Ö§½Ì	10
·¢»Ó	10
¸ßËØÖÊ	10
¸ß¶È	10
Âäºó	10
