# Supplementary material for: Contrasting and prioritizing dimensions in ethnic teacher education: A convergent analysis with LDA and fsQCA
Source: PLoS One. 2025 Sep 18;20(9):e0329190. doi: 10.1371/journal.pone.0329190 (PMC12445482; doi:10.1371/journal.pone.0329190)
Supplement: S1 File — (ZIP) [file pone.0329190.s001.zip › PLOS ONE 元数据资料/原始数据 Rework/download_1-250.txt]

RT Journal Article
SR 1
A1 马伟华;贾香茹
AD 南开大学社会学院;
T1 铸牢中华民族共同体意识视域下的支教实践与机制创新——以N高校研究生支教团为例
JF 民族教育研究
OP 1-8
K1 铸牢中华民族共同体意识;研究生支教团;民族教育
AB 以N高校研究生支教团为代表的支教实践，生动诠释了教育援助在促进东西部协作以及铸牢中华民族共同体意识方面的重要意义。支教团成员不仅通过深层的文化互动，还以教书育人为宗旨的教学工作开展，促进了他们与当地师生间的交往交流交融。然而，支教活动在时间、文化差异、教学模式等方面还存在一定的不足，制约了以支教为载体的铸牢中华民族共同体意识工作的开展。通过采取“接力式”支教模式，积极构建科学合理的支教人员轮换体系，确保支教团能够持续不断地为民族地区提供高质量的教育服务。在此基础上，不断强化以国家通用语言文字为载体的文化交融并积极整合教师资源，能够更好地推动支教机制的创新。以N高校支教团成员为代表的青年学子，用投身西部建设的智慧与热情，展现了教育援助工作与中华民族共同体理念的深度互嵌，成为新时期讲好“共同团结奋斗，共同繁荣发展”故事的生动再现。
SN 1001-7178
CN 11-2688/G4
LA 中文
DS CNKI
LK https://link.cnki.net/doi/10.15946/j.cnki.1001-7178.20250415.004
DO 10.15946/j.cnki.1001-7178.20250415.004

RT Journal Article
SR 1
A1 李超民;周雯
AD 湖南师范大学马克思主义学院;湖南师范大学国家民委中华民族共同体基地;
T1 中华民族共同体意识教育有效融入高中思政课教学探析
JF 天津师范大学学报(基础教育版)
OP 1-8
K1 中华民族共同体意识;高中思政课教学;有效融入
AB 中华民族共同体意识教育有效融入高中思政课，不仅是顺应新时代学校思想政治理论课程改革创新的必然要求，也是构筑中华民族共有精神家园、推进中华民族共同体建设的重要任务。研究认为，高中思政课需以民族发展教育传承对中华民族共同体形成的历史记忆，以民族国情教育塑造对中华民族共同体建设的现实感知，以文化认同教育厚植共同体意识形成的文化根脉，以政治认同教育引领共同体意识形成的政治方向。目前，中华民族共同体意识教育融入高中思政课面临着教师素养不足、教育资源受限、教育过程缺乏连贯性、支撑制度乏力等现实考验，需着力提升思政课教师教育素养、充实教育资源、优化教育过程、完善支撑制度。
SN 1009-7228
CN 12-1315/G4
LA 中文
DS CNKI
LK https://link.cnki.net/urlid/12.1315.G4.20250321.1642.010

RT Journal Article
SR 1
A1 顾尔伙
AD 四川师范大学教育科学学院;
T1 教育家精神赋能民族地区教师专业发展——“弘扬教育家精神加强新时代民族地区高素质专业化教师队伍建设”专题研讨会综述
JF 四川师范大学学报(社会科学版)
YR 2025
IS 02
vo 52
OP 194-196
AB <正>2024年12月1日，由四川师范大学教育科学学院主办，四川多元文化研究中心承办，西昌市教育和体育局、西昌民族幼儿师范高等专科学校协办的“弘扬教育家精神加强新时代民族地区高素质专业化教师队伍建设”专题研讨会在西昌召开。四川省教育厅民教处处长李浩、西昌市教育和体育局局长陆文丽、西昌民族幼儿师范高等专科学校副校长马辉、四川师范大学教育科学学院院长李松林、四川师范大学教育科学学院副院长郑富兴、《四川师范大学学报（社会科学版）》编辑部编审罗银科等50多人参加了会议。
SN 1000-5315
CN 51-1063/C
LA 中文;
DS CNKI
LK https://kns.cnki.net/kcms2/article/abstract?v=BlOUhu2v8Y90qA5euz7Zrxrp2NtFBaR1sj1crTzpTm9Fo7jxa2lz0BvOsicmlH2O3MkJC320ammMXKuuc1q2qPvVluviVQnJ6S7vU4ZlOnL8aJUDfahJGWFpjM-5dLAQHVbTRrJQpBaivFnX3y5J_29LY9UnCDYdCrFEi_WougftJA2r4_RYewJBo_XKXYgb&uniplatform=NZKPT&language=CHS

RT Journal Article
SR 1
A1 张廷艳;谭洋;董宇航;朱丽梅
AD 西南大学宜宾研究院;西南大学教师教育学院;四川省成都市石室天府中学;
T1 民族地区初中数学教师MPCK、课堂教学质量对学生数学学业成绩的影响——基于青海省28所初中学校的研究
JF 民族教育研究
OP 1-9
K1 民族地区;数学教育;MPCK;课堂教学质量;数学学业成绩;多层线性模型
AB 国家“十四五”规划纲要明确提出要“提高民族地区教育质量和水平”，学生学业成绩是直接反映民族地区教育质量和水平的基本指标之一，而教师知识水平与课堂教学实践又是影响学生学业成绩的重要因素。本研究以青海省28所初中学校的54名数学教师及其对应任教的1637名学生为研究对象，调查民族地区初中数学教师的MPCK和课堂教学质量的现状，进而通过建立多层线性模型分析民族地区初中数学教师MPCK、课堂教学质量对学生数学学业成绩的影响。结果表明：（1）教师的MPCK和课堂教学质量总体发展水平偏低且教师MPCK存在显著教龄差异；（2）教师MPCK的数学课程与教学计划知识维度是正向影响学生数学学业成绩的重要因素；（3）教师课堂教学质量的认知激活维度显著预测学生数学学业成绩；（4）教师MPCK与课堂教学质量对学生数学学业成绩的影响存在显著交互作用。
SN 1001-7178
CN 11-2688/G4
LA 中文
DS CNKI
LK https://link.cnki.net/doi/10.15946/j.cnki.1001-7178.20250124.002
DO 10.15946/j.cnki.1001-7178.20250124.002

RT Journal Article
SR 1
A1 张廷艳;谭洋;董宇航;朱丽梅
AD 西南大学宜宾研究院;西南大学教师教育学院;四川省成都市石室天府中学;
T1 民族地区初中数学教师MPCK、课堂教学质量对学生数学学业成绩的影响——基于青海省28所初中学校的研究
JF 民族教育研究
YR 2025
IS 01
vo 36
OP 122-130
K1 民族地区;数学教育;MPCK;课堂教学质量;数学学业成绩;多层线性模型
AB 国家“十四五”规划纲要明确提出要“提高民族地区教育质量和水平”,学生学业成绩是直接反映民族地区教育质量和水平的基本指标之一，而教师知识水平与课堂教学实践又是影响学生学业成绩的重要因素。本研究以青海省28所初中学校的54名数学教师及其对应任教的1637名学生为研究对象，调查民族地区初中数学教师的MPCK和课堂教学质量的现状，进而通过建立多层线性模型分析民族地区初中数学教师MPCK、课堂教学质量对学生数学学业成绩的影响。结果表明：(1)教师的MPCK和课堂教学质量总体发展水平偏低且教师MPCK存在显著教龄差异；(2)教师MPCK的数学课程与教学计划知识维度是正向影响学生数学学业成绩的重要因素；(3)教师课堂教学质量的认知激活维度显著预测学生数学学业成绩；(4)教师MPCK与课堂教学质量对学生数学学业成绩的影响存在显著交互作用。
SN 1001-7178
CN 11-2688/G4
LA 中文;
DS CNKI
LK https://link.cnki.net/doi/10.15946/j.cnki.1001-7178.20250124.002
DO 10.15946/j.cnki.1001-7178.20250124.002

RT Journal Article
SR 1
A1 张智林;程天君
AD 南京师范大学教育科学学院;
T1 民族地区特岗教师缘何“流”或“留”——基于情绪地理学的考察
JF 教师教育研究
YR 2025
IS 01
vo 37
OP 61-68
K1 民族地区;特岗教师;情绪地理学;教育民族志
AB 特岗教师作为推动西部和民族地区教育发展的关键力量，其流动问题关系到教育公平实现与教育现代化发展。从情绪地理学的理论视角出发，基于云南省N县的教育民族志考察，结合人类学参与观察与深描的叙事特点，通过对特岗教师的质性研究发现，影响民族地区特岗教师“下不去、留不住”的情绪地理因素归结为：专业质疑中的情感支持、文化冲击下的情感理解、差序格局下的情感动力、异乡区隔中的情感归属。因此，为了让特岗教师“留得下、教得好”,需要从影响特岗教师情绪与情感的个人、学校与社会因素出发，结合中国实际和地方情景提升整个教育生态，改善特岗教师的情绪地理图景。
SN 1672-5905
CN 11-5147/G4
LA 中文;
DS CNKI
LK https://link.cnki.net/doi/10.13445/j.cnki.t.e.r.2025.01.012
DO 10.13445/j.cnki.t.e.r.2025.01.012

RT Journal Article
SR 1
A1 李晓延;贺思媛
AD 宁夏开放大学;宁夏大学音乐学院;
T1 民族地区城镇化水平与女性就业相关研究——以银川等5市义务教育女教师面板数据变化为依据
JF 民族学论丛
YR 2024
IS 04
vo 
OP 110-119
K1 城镇化水平;不同地域;女教师数量;相关性;女性就业
AB 在加快推动民族地区高质量发展中，以不断提高城镇化发展水平来促进乡村人口空间转移、有效扩大就业岗位、切实增加人民群众收入，成为宁夏多年来促进发展的重要改革政策，并在实践中取得了显著发展成就。通过对2013—2023年期间银川市、固原市等5个地级市的城镇化率与义务教育阶段女教师数量变化的相关系数分析可发现，城镇化率与女性就业有着明显的正相关关系：城镇化率越高地区，义务教育学校女教师占比就越高。这一研究发现说明，作为位处西部地区的宁夏各地要促进就业特别是女性就业，就要继续加快城镇化发展步伐，并为建设社会主义现代化美丽新宁夏奠定良好发展基础。
SN 2097-1079
CN 64-1075/C
LA 中文;
DS CNKI
LK https://link.cnki.net/doi/10.16023/j.cnki.cn64-1016/c.2024.04.013
DO 10.16023/j.cnki.cn64-1016/c.2024.04.013

RT Journal Article
SR 1
A1 严秀英;黄雪花;周红伟
AD 延边大学师范学院;延边大学人文社会科学学院民族研究院;龙井市东山小学校;
T1 民族地区乡村教师教育信念的生成与发展——基于终极责任视角的教育叙事研究
JF 民族教育研究
YR 2024
IS 03
vo 35
OP 111-119
K1 民族地区;乡村教师;教育信念;终极责任
AB 教师的教育信念是教师研究的重要议题，在教师专业发展中发挥着关键作用。运用教育叙事研究法对一位边疆民族地区乡村教师进行研究，分析其坚守乡村教育30多年的教育信念。研究发现，该教师教育信念的发展过程分为4个阶段，萌芽阶段教育信念受到社会文化和“教师”原型的影响；初步形成阶段教师教育信念主要的影响因素是学校文化、学校领导和学校资源，教师的责任感处于“自在”状态，尚未对教师的教育信念产生显著影响；重构阶段教师责任意识的觉醒促进教育信念的澄清与升华；自觉践行阶段，教师责任意识得以强化，具备终极责任意识，使教师履行责任的行为表现出稳定性和自觉性，对教育信念的提升起着关键作用。本研究有益于坚定教师扎根民族地区乡村教育的教育信念，促进民族地区乡村教师队伍高质量发展。
SN 1001-7178
CN 11-2688/G4
LA 中文;
DS CNKI
LK https://link.cnki.net/doi/10.15946/j.cnki.1001-7178.20240709.004
DO 10.15946/j.cnki.1001-7178.20240709.004

RT Journal Article
SR 1
A1 向天成;王琳燕;陈庆洁
AD 贵州师范大学教师教育学院;贵州师范大学教育学院;
T1 民族地区教师教育现代化的实践向度及其实现路径
JF 贵州民族研究
YR 2024
IS 03
vo 45
OP 150-155
K1 现代化;民族地区;教师教育;区域教育
AB 民族地区教师教育是培育和造就区域性高素质专业化创新型基础教育教师的重要载体与核心力量。推动民族地区教师教育现代化是促进区域性教师教育高质量发展的重要着力点。师范生是教师教育的重要对象，教师人才培养院校积极引领师范生涵养扎根区域一线的教育家精神、建构契合区域需要的教育知识和训练赋能区域发展的教育思维是民族地区教师教育现代化的重要实践向度；坚持思想性、文化性、地域性和前瞻性是合理推进民族地区教师教育现代化的基本实践原则；构建“认知+体验”的教学方式、“原理+案例”的教学范式、“思辨+表达”的教学形式和“线下+线上”的教学模式是有效实现民族地区基础教育教师人才培养现代化目标的可行性实践路径。
SN 1002-6959
CN 52-1001/C
LA 中文;
DS CNKI
LK https://link.cnki.net/doi/10.13965/j.cnki.gzmzyj10026959.2024.03.022
DO 10.13965/j.cnki.gzmzyj10026959.2024.03.022

RT Journal Article
SR 1
A1 崔英锦;徐亮
AD 哈尔滨师范大学教育科学学院;
T1 铸牢中华民族共同体意识教育视域下教师文化认同研究
JF 黑龙江民族丛刊
YR 2024
IS 03
vo 
OP 25-32+55
K1 教师;文化认同;铸牢中华民族共同体意识
AB 教师作为铸牢中华民族共同体意识教育的主要实施主体，其文化认同对铸牢中华民族共同体意识教育活动的有序开展具有重要作用。通过对429名教师的问卷调查和与27名教师的访谈，发现教师对中华文化的认同度较高，但仍需进一步提升；教师的政策认同度较低，亟待增强；教师在身份认同上认知、情感与行为之间存在矛盾。针对调研结果，以中华民族共同体文化为根本，建构教师中华文化认同的纽带；以健全的“政策—实践”互动机制为抓手，夯实教师政策认同的根基；以提升共同情感归属为重点，充盈教师身份认同的内涵。
SN 1004-4922
CN 23-1021/C
LA 中文;
DS CNKI
LK https://link.cnki.net/doi/10.16415/j.cnki.23-1021/c.2024.03.017
DO 10.16415/j.cnki.23-1021/c.2024.03.017

RT Journal Article
SR 1
A1 王光明;吴立宝;张永健;杜卿
AD 天津市教育科学研究院;天津师范大学教育学部;
T1 新时代民族地区教师教育高质量发展的内涵、困境与推进路径
JF 民族教育研究
YR 2024
IS 02
vo 35
OP 61-67
K1 新时代;民族地区;教师教育;高质量发展
AB 在新时代背景下，民族地区教师教育高质量发展迎来新的机遇，同时也面临较大挑战。立足新时代铸牢中华民族共同体意识的基本要求，民族地区教师教育肩负着促进中华民族团结统一与各民族特色发展的双重使命，民族地区教师教育高质量发展需立足独特自然环境与多元民族文化，建设高水平职前职后教师一体化培养体系，推进数字化、智能化，培育高素质教师队伍，促进区域教育治理体系和治理能力现代化，实现教育优质均衡发展。当前民族地区教师教育高质量发展面临四重困境：学位授权点有限，引才留才难，数字资源相对匮乏，政策执行力亟待提升。摆脱上述困境需要统筹教师教育资源，加大人才共育力度；营造尊师重教氛围，引领教师专业发展；顺应时代发展要求，强化数字技术赋能；加强落实常态监督，提升政策执行效能。
SN 1001-7178
CN 11-2688/G4
LA 中文;
DS CNKI
LK https://link.cnki.net/doi/10.15946/j.cnki.1001-7178.20240507.005
DO 10.15946/j.cnki.1001-7178.20240507.005

RT Journal Article
SR 1
A1 袁磊;刘沃奇
AD 广西师范大学教育学部;广西师范大学教育区块链与智能技术教育部重点实验室;
T1 民族地区教师数字素养的发展现状与提升路径——基于广西9市教师样本的实证分析
JF 民族教育研究
YR 2024
IS 01
vo 35
OP 117-124
K1 民族地区;教师教育;教师数字素养;教师专业发展;城乡数字资源不均衡
AB 研究采用问卷调查与深度访谈的方法，系统评估广西壮族自治区9个市3588名基础教育阶段教师的数字素养，包括数字意识、数字技术知识与技能、数字教学应用能力、数字安全与社会责任以及数字专业发展等5个核心维度。研究结果显示，广西基础教育教师的数字素养整体上呈现积极态势，但其发展呈现不平衡性。进一步分析发现，教师的数字素养随着教龄的增长而逐渐降低，且尽管数字时代城乡教育资源差距有所缩小，但这种不均衡依旧对教师数字素养产生显著影响。针对研究发现提出以下建议：完善教师培训体系，以适应数字化时代的需求；创新教研体系，增强教师的数字教学能力；畅通数字资源平台通道，确保教育资源的公平可及；构建文化共生的教育环境，以推动教师数字素养的均衡与全面发展。
SN 1001-7178
CN 11-2688/G4
LA 中文;
DS CNKI
LK https://link.cnki.net/doi/10.15946/j.cnki.1001-7178.20240226.006
DO 10.15946/j.cnki.1001-7178.20240226.006

RT Journal Article
SR 1
A1 党宝宝
AD 西北师范大学西北少数民族教育发展研究中心;
T1 西部民族地区理科教育高质量发展面临的挑战与应对——基于文化生态理论的视角
JF 西北师大学报(社会科学版)
YR 2024
IS 02
vo 61
OP 75-81
K1 西部民族地区;理科教育;国家通用语言文字;高质量发展
AB 推进民族地区教育高质量发展是“十四五”时期我国教育事业发展的客观要求。进入新时代，西部民族地区理科教育发展中面临着诸多挑战，如学生的国家通用语言文字能力依然较弱，理科教师的培养与补充机制还不健全，传统民族教育体系的局限性日益凸显，理科教育文化生态失衡等。为此，提出推进西部民族地区理科教育高质量发展的几项对策：全面提升学生的国家通用语言文字能力，充分发挥国家通用语言文字在理科学习中的基础作用；建立理科教师培养与补充的长效机制；全面推进国家统编理科教材的使用；改革民族地区复杂多样的高考招生模式，向以国家通用语言文字考试为主的高考模式过渡；促进智能教育与理科教育的深度融合；创新理科教学方式，激发学生的科学学习热情。
SN 1001-9162
CN 62-1086/C
LA 中文;
DS CNKI
LK https://link.cnki.net/doi/10.16783/j.cnki.nwnus.2024.02.009
DO 10.16783/j.cnki.nwnus.2024.02.009

RT Journal Article
SR 1
A1 方建华;时晓青
AD 石河子大学师范学院;
T1 民族地区县域学前教育教师资源配置水平研究——基于PLS结构方程模型的分析
JF 学前教育研究
YR 2023
IS 12
vo 
OP 36-50
K1 学前教育;教师资源配置水平;指标体系;PLS结构方程模型
AB 学前教师资源的合理配置是民族地区学前教育实现高质量发展的核心。本研究基于新疆M县71所幼儿园教师资源调研数据，运用Smart 3.0软件构建县域内学前教师资源配置水平PLS结构方程模型。结果发现，县域内学前教师资源配置整体水平呈现“县级园所>村级园所>乡级园所”的不平衡样貌。其中，县级园所教师数量配置水平偏低，乡级园所教师资源配置水平整体偏弱，村级园所教师资源配置水平园际差异大；县域内教师资源配置水平均衡性呈现县、乡、村三级行政区域组间均衡性高于组内均衡性，村级园所园际差异大是造成组内均衡性低的主要原因。为进一步提升学前教师资源配置水平，亟待达成供需生态平衡，解决教师资源供给问题；明确发展定位，促成乡园教师资源整体提升；探寻适宜生态位，解惑村级园所个性化发展。
SN 1007-8169
CN 43-1038/G4
LA 中文;
DS CNKI
LK https://link.cnki.net/doi/10.13861/j.cnki.sece.2023.12.003
DO 10.13861/j.cnki.sece.2023.12.003

RT Journal Article
SR 1
A1 曾煜
AD 云南师范大学继续教育学院;
T1 边境民族地区中小学教师国家安全教育素养问题与对策研究——基于云南八个边境县的调查
JF 中国教育学刊
YR 2023
IS 11
vo 
OP 91-96
K1 边境民族地区;国家安全教育;教师国家安全教育素养;教师专业素养
AB 边境民族地区中小学国家安全教育是推进我国新时代国家安全教育的一项重点工作，有其鲜明的特殊性和艰巨性。当地教师的国家安全教育素养是该项工作有效实施的关键点和难点。目前，边境民族地区中小学教师国家安全教育素养总体偏低，存在相关理念、知识和教育技能不足等问题，且内部差异性显著，主要原因是教师管理、研训及国家安全教育课程建设等方面工作薄弱。建议建立和完善适应边境民族地区中小学教师国家安全教育素养提升需求的管理体制机制、研训体系，开展富有地方特色的国家安全教育课程建设，以提高当地中小学教师的国家安全教育素养。
SN 1002-4808
CN 11-2606/G4
LA 中文;
DS CNKI
LK https://kns.cnki.net/kcms2/article/abstract?v=BlOUhu2v8Y-LDZEg3yYLtr-qTT6STBrmvcMMWX67NO_6cwHJmhzNCf3d7CHs0FvBK2qmHLEpk54ucTBy5r-wZP3hzFy-NS53oTc_jbqXGUFdw0tNyzXrmmDZr9vP6q9B_gyKfY7ZGgjX06qqMaa104R0RoUZr6PlwLidXxEd2bZDQda3pxl0G4jASBgUZbTYfjHmLmq4kxc=&uniplatform=NZKPT&language=CHS

RT Journal Article
SR 1
A1 谢永红
AD 湖南师范大学附属中学;
T1 成民族复兴之大器：拔尖创新人才早期培养40载坚守与超越
JF 中小学管理
YR 2023
IS 09
vo 
OP 5-9
K1 拔尖创新人才早期培养;一体化贯通式培养;“三级四体”管理模型;教育公平;研究型教师;研究型高中
AB 针对我国基础教育阶段拔尖创新人才早期培养工作中存在的认识不足、定位不准、衔接不畅、跟进不力等问题，湖南师范大学附属中学充分利用集团化办学、大学附中等优势持续开展40余年的实践探索。学校在对拔尖创新人才早期培养工作精准定位的基础上，提出“素质全面，个性优良，成民族复兴之大器，做人类进步之先锋”的育人目标，并通过构建“三级四体”管理模型与机制、探索小中大一体化贯通式培养路径、构建因材施教的人本课程体系等策略，为拔尖创新人才早期培养提供全方位保障。
SN 1002-2384
CN 11-2545/G4
LA 中文;
DS CNKI
LK https://kns.cnki.net/kcms2/article/abstract?v=BlOUhu2v8Y9AkBnT8py1YRG0qIfpyxlvmz8aRITb4nLz9srC2jEZElJ_Jho6coANMOLgSBa22Sm-vto9ZN5PeBAWBRFyiCK5fXRp9h_McXeBETEf9sxbiHvinJKs71kUIRVQyUGdixuuCLVXfHB1qcRP394K6ZGH9OyODrgULC3Q-TOv2ns1-GPk3vDKSrVjee3Y3gHNyDs=&uniplatform=NZKPT&language=CHS

RT Journal Article
SR 1
A1 桑国元
AD 北京师范大学教育学部;
T1 “强师计划”背景下民族地区高质量教师队伍建设：政策保障、现实困境与顶层设计
JF 西北师大学报(社会科学版)
YR 2023
IS 03
vo 60
OP 61-68
K1 强师计划;民族地区;民族教育;教师队伍建设
AB 教师队伍建设是关系到基础教育高质量发展的基础性工作。民族地区教师队伍建设作为民族教育的直接推动者和关键因素，对于推动民族教育高质量发展具有先导性、基础性和全局性作用。党的十八大以来，国家出台了一系列政策文件，旨在进一步加强国家教师队伍建设，缩小东中西部教师队伍质量差距，同时也为民族地区建设了更高质量的教师队伍。在取得显著成就的同时，一些短板和“顽疾”依然制约着民族地区教育的高质量发展。2022年教育部等八部门联合发布《新时代基础教育强师计划》,为新时代高质量教师队伍建设开启了征程。基于政策分析，针对民族地区高质量教师队伍建设提出顶层设计应有思路：强培养，健全民族地区高水平教师教育体系；促均衡，加强民族地区教师队伍建设；赋动能，推进民族地区教师队伍数字化建设。
SN 1001-9162
CN 62-1086/C
LA 中文;
DS CNKI
LK https://link.cnki.net/doi/10.16783/j.cnki.nwnus.2023.03.007
DO 10.16783/j.cnki.nwnus.2023.03.007

RT Journal Article
SR 1
A1 冯江英;张婕;黄熙雯;王婷;韩彦;周颖
AD 新疆师范大学教育科学学院;喀什大学教育科学学院;
T1 民族地区乡村幼儿普通话能力发展困境与提升策略——基于新疆幼儿园的调查
JF 民族教育研究
YR 2023
IS 01
vo 34
OP 119-127
K1 民族地区;幼儿;普通话能力;城乡差异;教育质量;政策建议
AB 提升民族地区幼儿普通话教育质量是建设高质量教育体系的重要支撑，更是促进民族团结、维护社会稳定、支撑乡村振兴、增强国家认同、铸牢中华民族共同体意识的战略工程。本研究运用问卷法、访谈法进行调查，发现新疆乡村幼儿普通话发展相对较弱，“听懂”“会说”“敢说”“会用”能力水平呈递减趋势；乡村幼儿家庭和社区缺乏普通话交流环境、乡村幼儿园教师普通话能力不足是主要制约因素。基于实证分析提出以下对策：高度重视、科学有效普及民族地区乡村幼儿普通话教育；加强乡村幼儿园教师普通话能力培训；鼓励乡村幼儿日常生活中大胆用普通话进行交流；为乡村幼儿家庭和社区创设普通话交流环境；将乡村幼儿和幼儿园教师普通话能力科学监测评估与教育过程质量提升相结合。
SN 1001-7178
CN 11-2688/G4
LA 中文;
DS CNKI
LK https://link.cnki.net/doi/10.15946/j.cnki.1001-7178.20230317.007
DO 10.15946/j.cnki.1001-7178.20230317.007

RT Journal Article
SR 1
A1 郑继超;董翠香;董国永
AD 华东师范大学体育与健康学院暨上海高校“立德树人”人文社会科学重点研究基地体育教育教学研究基地;华中师范大学体育学院;
T1 新时代高校公体课教师专业发展：动力分析与路径选择
JF 北京体育大学学报
YR 2023
IS 02
vo 46
OP 94-106
K1 新时代;学校体育;体育教师教育;高校公体课教师;体育教师专业发展
AB 运用文献资料、逻辑论证等研究方法，立足两个大局，从培养“堪当民族复兴重任、积极应战变局挑战”的卓越创新人才的现实诉求出发，对新时代我国高校公体课教师专业发展的动力及路径进行理论探析。研究认为，公体课教师专业发展的内部动力在于增强身份认同、提升职业情怀、生发自主意识及践行专业自主发展，外部动力在于培养“堪当民族复兴重任、积极应战变局挑战”时代新人的正向拉动、大学生体质健康状况堪忧的反向倒逼和国家有关方针政策及“双核一化”的混合联动。但囿于地位边缘化、职业认同感低、科研素质薄弱、政策环境影响、职业上升通道不畅等因素的制约，当前公体课教师专业发展存在意识淡漠、反思不足、能力不强、主体性迷失、功利性取向等问题。由此提出新时代高校公体课教师专业发展路径：1）立足“职业自我认同”和“主体意识觉醒”2个基点，强化自主反思，激活内在动能，走向自主生长式专业发展；2）抓好“师德教育”“互联网+”和“校本培训”3个着力点，强化职后培训，促进专业持续发展；3）重视“考核评价”“科研培训”和“奖惩激励”3个环节，强化政策引领，完善制度保障，营造良好外部发展环境。
SN 1007-3612
CN 11-3785/G8
LA 中文;
DS CNKI
LK https://link.cnki.net/doi/10.19582/j.cnki.11-3785/g8.2023.02.010
DO 10.19582/j.cnki.11-3785/g8.2023.02.010

RT Journal Article
SR 1
A1 吴明海;代芬
AD 中央民族大学教育学院;
T1 中国共产党民族地区教师队伍建设政策的历史经验
JF 民族教育研究
YR 2022
IS 05
vo 33
OP 86-93
K1 中国共产党;民族地区;教师队伍;中国经验;高质量教育体系
AB 以中央政策文本为依据，从师范教育、保障机制、师资支援三个方面，将全面性与重点性相结合，首次以建党100周年为历史框架，重点总结新中国成立以来特别是改革开放以来民族地区教师队伍建设事业的政策经验。中国共产党民族地区教师队伍建设政策经验具有鲜明的历史特征：优先发展民族师范教育，不断提升民族地区教师队伍的“量”和“质”;教职工队伍编制倾斜政策与待遇优惠政策相结合，建立健全师资保障机制；内地支援边疆，城镇支援乡村，建立健全师资互援机制。中国共产党领导民族地区教师队伍建设的历史经验充满唯物辩证法精神，即优先发展与协调发展辩证统一，内涵式发展与外延式发展辩证统一，不断促进民族地区教师队伍建设的内生发展、全面发展与可持续发展。这是中国共产党扎根中华大地办民族教育的成功经验，是以中国式现代化推进民族地区教育现代化的重要经验，是典型的中国经验与中国话语，具有鲜明的时代价值与深远的历史意义。
SN 1001-7178
CN 11-2688/G4
LA 中文;
DS CNKI
LK https://link.cnki.net/doi/10.15946/j.cnki.1001-7178.20221215.002
DO 10.15946/j.cnki.1001-7178.20221215.002

RT Journal Article
SR 1
A1 陈立鹏;闫芸
AD 中国人民大学;
T1 我国现行民族地区教师政策分析
JF 青海民族研究
YR 2022
IS 03
vo 33
OP 194-200
K1 民族教育;民族地区教师;民族教育政策;教师政策;现行政策分析
AB 民族地区教师队伍建设是民族教育工作的重点。党的十八大以来，我国高度重视民族教育工作，推出一系列促进民族地区教师队伍建设的政策措施，并在实践中取得明显成效。基于当前民族地区教师政策的实施现状，深入分析了我国现行民族地区教师政策的内容、执行情况、成效与不足，并进一步提出政策延续与修订的建议，从而为新时代民族地区教师队伍建设提供参考与借鉴。
SN 1005-5681
CN 63-1016/C
LA 中文;
DS CNKI
LK https://link.cnki.net/doi/10.15899/j.cnki.1005-5681.2022.03.005
DO 10.15899/j.cnki.1005-5681.2022.03.005

RT Journal Article
SR 1
A1 张春海;肖英鑫
AD 青海省人民政府—北京师范大学高原科学与可持续发展研究院;青海师范大学教育学院;
T1 民族地区教师教育高质量发展：应然样态、发展困境及提升路径
JF 教师教育研究
YR 2022
IS 04
vo 34
OP 26-31+68
K1 民族地区;教师教育;提升路径
AB 步入新时代，民族地区教师教育迎来了前所未有的发展契机，但民族地区教师教育发展的羁绊仍未充分消解，立足民族地区教师教育发展现状析出民族地区教师教育高质量发展的应然样态，可为民族地区教师教育高质量发展增能赋力。新时代民族地区教师教育高质量发展需立足于对民族地区教师教育创新培养观念、长效核心政策、治理体系结构、课程教学内容等方面困境的深度审视。在“优师计划”“强师计划”等国家教师教育政策扶持下，明确民族地区教师教育主体地位、精准教师教育定位、优化教师教育课程、坚定教师教育理想可为新时代民族地区教师教育高质量发展筑基。
SN 1672-5905
CN 11-5147/G4
LA 中文;
DS CNKI
LK https://link.cnki.net/doi/10.13445/j.cnki.t.e.r.2022.04.003
DO 10.13445/j.cnki.t.e.r.2022.04.003

RT Journal Article
SR 1
A1 林健
AD 清华大学教育研究院;清华大学学术委员会;
T1 培养大批堪当民族复兴重任的新时代卓越工程师
JF 中国高教研究
YR 2022
IS 06
vo 
OP 41-49
K1 卓越工程师;教育培养;学科专业建设;培养理念;培养标准;培养方案;课程建设;教学改革;校企合作;教师队伍;协同育人
AB 新时代卓越工程师作为担负民族复兴伟大使命的四类战略人才之一。以这类人才的教育培养为主线，在阐述其使命担当的基础上，对其中的核心要素和主要环节展开讨论，包括卓越工程师类型与培养层次、工程学科专业建设、各类高校分工合作、人才教育培养理念、培养目标和培养标准体系、人才培养方案制定、专业课程建设、教学方式改革、校企全程合作培养、工科教师队伍建设、多方协同育人机制等，以期为相关高校提供建议和参考。
SN 1004-3667
CN 11-2962/G4
LA 中文;
DS CNKI
LK https://link.cnki.net/doi/10.16298/j.cnki.1004-3667.2022.06.07
DO 10.16298/j.cnki.1004-3667.2022.06.07

RT Journal Article
SR 1
A1 王秀成;罗正鹏;张茂聪
AD 云南师范大学华文学院;云南师范大学教育学部;山东师范大学;
T1 民族地区中小学创客教育师资保障路径探析
JF 学术探索
YR 2022
IS 03
vo 
OP 150-156
K1 民族地区;创客教师;中小学;创客教育
AB 创新是我国新时代首要发展理念。创新能力的培养离不开创新教育，创新能力的培养必须从中小学开始。创客教育以其创新性、实践性、开放性、共享性等特质，成为培养创新型人才、提高国民综合素质的新抓手，是创新教育的重要体现。高质量开展创客教育关键在师资。在新时代做好中小学创客教育，需要高度重视中小学创客教师保障，尤其是要做好民族地区中小学创客教育师资保障工作，补齐短板。因此，立足民族地区实际，重视多措并举，积极应对民族地区中小学创客教育师资保障困境，特别是以灵活的政策措施拓展创客教师的数量，以适切的培训提升创客教师的质量，以积极的外援增强创客教师的力量，以科学的管理发挥创客教师的作用。
SN 1006-723X
CN 53-1148/C
LA 中文;
DS CNKI
LK https://kns.cnki.net/kcms2/article/abstract?v=BlOUhu2v8Y8U-fl8Xmh1yVRXEbWfrwFGbulJ4_kWJq6Cd8U1D7H47NTS8-Xi_x-t6SgDgItGDfpLSWteAG93qMqsQwYWl6LKoRRLg1N4MRxHOWN9gJ_T1NEBg5HbStvStdJEzxI52Kz8sr7g37Eyui8A_vX9cHyLgM-aBBjF-mD5dL3uLD0qPGyT0cdjIMvs7FBtMavSOtQ=&uniplatform=NZKPT&language=CHS

RT Journal Article
SR 1
A1 杨明洪
AD 云南大学民族学与社会学院;四川大学中国藏学研究所;
T1 民族地区教育发展模式与援助方式的双重转换——关于“组团式”教育援藏的调查与分析
JF 湖北民族大学学报(哲学社会科学版)
YR 2022
IS 02
vo 40
OP 149-160
K1 “组团式”教育援藏;教育发展;民族地区
AB “组团式”教育人才援藏是新的对口援藏模式，是西藏教育发展史上的一个里程碑。“组团式”教育援藏是一种典型的非均衡发展模式，即从“撒胡椒面”式援助转向“突出重点”援藏模式。“组团式”教育援藏的过程充分体现出援助是以受援学校为援助载体，将学生发展和教师发展作为“两端”同时作为工作重点，遵循了西藏教育发展规律。同时，这种援藏方式将过去分散援藏转变为团队援藏，实现了整体效应的提升。“组团式”教育人才援藏体现了民族地区教育发展模式与援助方式的双重转换，不仅使西藏教育现代化发展站在新的起点上，使受援地区的教育发展获得了新优势，也对其他民族地区教育发展有重要的启示。
SN 2096-7586
CN 42-1907/C
LA 中文;
DS CNKI
LK https://link.cnki.net/doi/10.13501/j.cnki.42-1328/c.2022.02.014
DO 10.13501/j.cnki.42-1328/c.2022.02.014

RT Journal Article
SR 1
A1 万力勇;解攀科
AD 中南民族大学教育学院;华中师范大学信息化办公室;
T1 教育信息化促进教育公平的现实路径——以民族地区基础教育为例
JF 中南民族大学学报(人文社会科学版)
YR 2022
IS 02
vo 42
OP 166-173+188
K1 教育信息化;民族地区;基础教育;教育公平;在线教学
AB 教育信息化作为促进优质教育资源高效共享和均衡配置的有效手段，已被视为促进民族地区基础教育公平的新途径和新动力。教育信息化可以有效促进民族地区基础教育起点公平、过程公平和结果公平。结合疫情期间民族地区开展在线教学的现实情况，以教育信息化促进民族地区基础教育公平存在的现实困境包括教学环境、教学资源、师生能力、应用实践四个方面。要突破现有困境，必须加速民族地区农村网络基础设施建设和升级、增强民族地区农村数字化教学资源适切性、优化民族地区乡村教师信息技术应用能力提升机制、扎实推进民族地区教育信息化与教育扶贫有机整合。
SN 1672-433X
CN 42-1704/C
LA 中文;
DS CNKI
LK https://link.cnki.net/doi/10.19898/j.cnki.42-1704/C.2022.0220
DO 10.19898/j.cnki.42-1704/C.2022.0220

RT Journal Article
SR 1
A1 曹能秀;马妮萝
AD 云南师范大学教育学部;楚雄师范学院教育学院;
T1 中华民族共同体意识培养融入学校教育研究
JF 云南师范大学学报(哲学社会科学版)
YR 2022
IS 01
vo 54
OP 122-131
K1 中华民族共同体意识培养;学校教育;融入途径
AB 中华民族共同体意识培养融入学校教育,是促进国家安全和社会发展的必然选择,是推进中华民族共同体意识教育和深化爱国主义教育的必然走向。中华民族共同体意识培养融入学校教育是一个完整的体系,包括目标、内容、原则和路径几个方面。其目标是在对中华民族共同体内涵正确认知基础上,对中华民族共同体产生积极的情感、态度与认同,形成维护国家统一、促进民族团结以及支持中华民族伟大复兴实践活动的话语体系与行为自觉;其内容包括知识、情感和态度与价值观以及能力3个方面;其原则是凸显社会主义属性与强化中华民族共同体意识相统一,与爱国主义教育和民族团结进步教育相衔接以及专题式的课程教育与课外实践活动体验相结合;其路径包括以互嵌式学习主题为核心,以主体间性教学法为取向和以"专项+X"师资培训为依托等方面。
SN 1000-5110
CN 53-1003/C
LA 中文;
DS CNKI
LK https://kns.cnki.net/kcms2/article/abstract?v=BlOUhu2v8Y-B-zQCPpwAp_61pPNWNKUOm8hOHqGnTWEkFNO-KMXn7tzAoWF8YSJ3N67xQl16oljWaijffN4as7SYVwbxoKET0FCILks49E6vfliEusijV3nRK7euXS0Gm3kBw7H3x-9oSiQPmxNj2FUgIR-7hE7QZsfA_QoGv5nqoWn2BmHXl3q9fdSo4Z_2zIyK35Lbxq4=&uniplatform=NZKPT&language=CHS

RT Journal Article
SR 1
A1 周彬
AD 华东师范大学;
T1 百年党的教师教育演进轨迹及未来战略选择
JF 国家教育行政学院学报
YR 2021
IS 12
vo 
OP 10-18
K1 教师教育;人民师范;民族精神;办学经验
AB 党的领导是建设社会主义教师教育事业的核心力量,正是有了党在苏区、边区和解放区创建人民师范的办学经验,有了新中国成立初期对师范教育的社会主义改造,以及后期对社会主义教师教育事业的领导和持续推进,尤其是当前对新时代社会主义教师教育事业的高位布局,才有了今天教师教育良好发展格局和未来可持续发展的战略机遇。坚持办"人民师范"和发挥"办好师范为人民"的教师教育传统,重视教师教育对民族精神的重大影响,坚持学科知识的传授和教师教育知识的创新,既是百年来党的教师教育事业发展经验,也是教师教育未来发展的战略选择。
SN 1672-4038
CN 11-5047/D
LA 中文;
DS CNKI
LK https://kns.cnki.net/kcms2/article/abstract?v=BlOUhu2v8Y8oC98yI3xTivCD7Pl67BHWljSdHKVuuiZ6fVG6IUoOOUnO-D0yWiEFrbOB1CSxHB1RvNIievH_2v-dcas2hlf4PYCLK5b8sTzIGq6pnYdjkwnxYrgkapCcIb4cAXfu08QKBdJPDoC1mFgXTQas4ES62hlxQaFsh1KlPzYPoXWKF5upTPplKVx5yInqmzy_1mg=&uniplatform=NZKPT&language=CHS

RT Journal Article
SR 1
A1 高一琼;张男
AD 对外经济贸易大学党委教师工作部/人力资源处;
T1 教育评价改革背景下民族高校教师评价体系构建
JF 民族教育研究
YR 2021
IS 06
vo 32
OP 11-17
K1 教育评价改革;民族高校;教师评价
AB 高校教师评价不仅是促进教师专业发展、保障高等教育高质量发展的重要手段,也是推动高校内涵式发展、提升治理能力现代化的有力支撑。民族高校兼具高等教育与民族教育的双重属性,在"铸牢中华民族共同体意识"和"十四五"高质量教育体系建设的时代背景下,应当根据《深化新时代教育评价改革总体方案》的指引,坚持问题导向,针对当前评价体系中指标特色不足、量化依赖过度、指标权重失衡等显著问题,重新审视评价的价值效用,侧重评价的调节、激励与导向功能,以民族高校的使命担当、价值理念和办学特色为根本遵循,从评价结构、指标体系、功能体系三个维度构建科学合理的,具有系统性、严密性和适用性的教师发展性评价模式。
SN 1001-7178
CN 11-2688/G4
LA 中文;
DS CNKI
LK https://link.cnki.net/doi/10.15946/j.cnki.1001-7178.2021.06.002
DO 10.15946/j.cnki.1001-7178.2021.06.002

RT Journal Article
SR 1
A1 杨宁
AD 华南师范大学教育科学学院;
T1 中华优秀传统文化融入学前教育的基本主张
JF 学前教育研究
YR 2021
IS 09
vo 
OP 1-4
AB <正>如何树立中国人的文化自觉和文化自信,如何学习、理解和传承中华优秀传统文化,捍卫中国人自己的主体意识和生活方式,如何批判地继承和重建中国人自己的核心价值观,如何做到像习近平总书记所说的"推动中华优秀传统文化创造性转化、创新性发展,不断提高人民思想觉悟、道德水平、文明素养,不断铸就中华文化新辉煌",已成为当代中国人也包括幼教工作者无法回避的重大问题。
SN 1007-8169
CN 43-1038/G4
LA 中文;
DS CNKI
LK https://link.cnki.net/doi/10.13861/j.cnki.sece.2021.09.001
DO 10.13861/j.cnki.sece.2021.09.001

RT Journal Article
SR 1
A1 张建民
AD 华东师范大学民族地区语言文字教育协同研究中心;
T1 以语音教学新模式提升民族地区教师国家通用语言教学能力
JF 云南师范大学学报(哲学社会科学版)
YR 2021
IS 05
vo 53
OP 50-56
K1 民族地区;教师;国家通用语言教学能力;模式
AB 提升民族地区教师国家通用语言教学能力是增强中华民族共同体意识的重要组成部分。以往的培养模式使大部分教师对国家通用语言有了理性的认知和实践的体验,但未有效地关注教学能力的提升,为此,需要进行模式的创新。实践证明,依据国家通用语言的自身特点,建立起以构建声调心理表征为主导的语音教学新模式可以高效地提升民族地区教师的教学能力。对调型、调值、连读变调的准确把握,可以使教师的整体语音面貌大为改观,微格教学技能的训练则增强了教师授课的自信心。通过大小循环的结合,阶段性提升的设计,以及评估机制所产生的作用,教师的成就感也会大增。语音教学新模式适用于大规模提升民族地区教师国家通用语言教学能力,实用价值十分明显,充分体现出了语言教育理论与实践在脱贫攻坚和乡村振兴中的作用。
SN 1000-5110
CN 53-1003/C
LA 中文;
DS CNKI
LK https://link.cnki.net/urlid/53.1003.C.20210818.1404.002

RT Journal Article
SR 1
A1 佟萌;李振奇
AD 河北民族师范学院;
T1 高校民族民间音乐课程改革创新路径
JF 山西财经大学学报
YR 2021
IS S2
vo 43
OP 182-184
K1 高校教育;音乐素养;民族民间音乐;教育改革
AB 在我国悠久的发展进程中,民族民间音乐在历史中凝聚了浓厚的文化,许多民族民间音乐被列为非物质文化遗产。目前,中国民族民间音乐成为音乐专业院校、综合类院校与师范类院校艺术相关专业的公共必修课程,也是音乐专业学生的核心理论课程和综合类院校的公共选修课程。我国高校民族民间音乐课程受到传统教育理念的影响,局限了课堂的发展性,降低了学生音乐学习的积极性。在新时期的高校教育改革中,通过促进民族民间音乐课程改革创新,提高学生的音乐学习积极性,完成对传统民族民间音乐的传承与弘扬。
SN 1007-9556
CN 14-1221/F
LA 中文;
DS CNKI
LK https://kns.cnki.net/kcms2/article/abstract?v=BlOUhu2v8Y-aZ-Yi0YTjKKQ_SJ8gwniQWIN7RK4YGgZdZ7JrB0OISbkQI65L8LOlGwACJU8RhesASxcCX8DyQHCRC90AomyveSRhsZq-L4E6zFSGVg-ezVZhEQvuSLblhhbH_z573IXITCc4Ir7P2JDxRlujRFkWA3gyDg6f79rWyH6hjSN95YdLV4Aj3lCQze-0E0-PR1Y=&uniplatform=NZKPT&language=CHS

RT Journal Article
SR 1
A1 胡红杏;王子君
AD 西北师范大学西北少数民族教育发展研究中心;云南师范大学教育学部;
T1 西藏及涉藏工作重点省中学“理科薄弱”问题调查研究
JF 民族教育研究
YR 2021
IS 04
vo 32
OP 110-120
K1 西藏及涉藏工作重点省;理科教育;民族地区教育质量;国家通用语言文字教学
AB 在国家重视和加强民族地区理科教育的政策背景和民族地区"理科薄弱"问题的现实诉求下,对西藏及涉藏工作重点省中学的理科教育现状进行全面调查,深入分析民族地区中学理科教育存在的问题和影响因素,有着重要的现实意义。通过调查研究,利用结构方程模型,发现教学条件、教师素养、学生语言对学生理科学习方式有直接正向影响,且影响程度依次减小;家庭环境对学生理科学习具有间接影响。在理论探讨和实证研究基础上提出提升民族地区中学理科教育质量的政策建议和实践对策,主要包括落实好国家有关民族地区理科教育的相关政策、建构西藏及涉藏工作重点省中学理科师资培养培训一体化体系、改革中学理科教学运行管理体制、加强国家通用语言文字教学等。
SN 1001-7178
CN 11-2688/G4
LA 中文;
DS CNKI
LK https://link.cnki.net/doi/10.15946/j.cnki.1001-7178.2021.04.015
DO 10.15946/j.cnki.1001-7178.2021.04.015

RT Journal Article
SR 1
A1 陈婷;谢升梅
AD 西南大学基础教育研究中心;西南大学教育学部;
T1 我国民族地区教师队伍建设政策演进：回眸与展望
JF 民族学刊
YR 2021
IS 07
vo 12
OP 39-47+106
K1 民族地区;教师队伍建设;政策演进
AB 新中国成立以来,我国民族地区教师队伍建设政策经历了开始起步、规模扩充、恢复探索、巩固提升、深化改革、可持续发展六个阶段,在教师队伍质量要求、培养培训、激励措施以及内地支援四个方面分别呈现出由"单维度需求"到"多向度导向"、由"粗放式"到"集约式"、由"生存保障为主"到"生存保障与发展驱动并举"、由"全面推进"到"重点突破"的演变特征,极大地推动了民族地区教师队伍建设与发展。展望未来,民族地区教师队伍建设政策应打破同质化思维,明晰民族地区教师质量政策的基础与内涵;完善经费投入机制,保证民族地区教师培养培训政策精准落地;以教师为本,补齐民族地区教师激励政策盲点;精准定位,强化内地支援政策执行效能。
SN 1674-9391
CN 51-1731/C
LA 中文;
DS CNKI
LK https://link.cnki.net/urlid/51.1731.c.20210806.1624.050

RT Journal Article
SR 1
A1 田国秀;曾亚姣
AD 首都师范大学教师教育学院;
T1 中小学初任教师的情绪困惑——基于情绪劳动视角的教育民族志考察
JF 教师教育研究
YR 2021
IS 04
vo 33
OP 68-75
K1 初任教师;情绪困惑;情绪劳动;教育民族志
AB 本研究基于一项为期3年的中小学初任教师培训项目,以情绪劳动理论为视角,采用教育民族志研究方法,对初任教师表现的情绪伪装、情绪偏差、情绪失调3大类16种情绪困惑进行描述和解释,寻找情绪困惑与情感规则和教师身份的内在关联。结论表明:当代社会转型对教师情感能力的要求明显提高;教师情感整饰是必要性与适度性的合一;警惕学校情感规则异化,减少教师情感困惑发生。
SN 1672-5905
CN 11-5147/G4
LA 中文;
DS CNKI
LK https://link.cnki.net/doi/10.13445/j.cnki.t.e.r.2021.04.011
DO 10.13445/j.cnki.t.e.r.2021.04.011

RT Journal Article
SR 1
A1 吴璇;孔凡哲;孟立军
AD 中南民族大学教育学院;
T1 我国少数民族教师政策的回顾与分析
JF 教育发展研究
YR 2021
IS 12
vo 41
OP 52-60
K1 民族教育;少数民族;教师政策;师资队伍建设;政策分析
AB 提升教师队伍质量既是民族教育面临的紧迫任务,也是少数民族教师政策的不懈追求。本研究通过对40份政策文件的分析发现,在1951-2021的七十年间,我国少数民族教师政策的发展经历了关注外援、关注学校、关注内培、关注质量和关注规划五个阶段。政策演进凸显多重特点,政策导向从追求"规模"转变为"质量与规模"并举、执行主体从个别部门领导转变为多部门联动协同、补充方式从依靠内地支援转变为增强本土培养、政策焦点从关注教师本身转变为重视外部保障。面向未来,应全面规划少数民族教师政策内容,加强对教师权益的关注;着力推进少数民族教师教育,提升教师思想政治素质与师德涵养;对接国家发展战略,帮扶民族地区和少数民族教师专业发展,为培养补充"下得去、留得住、教得好、有发展"的民族地区和少数民族教师提供政策保障。
SN 1008-3855
CN 31-1772/G4
LA 中文;
DS CNKI
LK https://link.cnki.net/doi/10.14121/j.cnki.1008-3855.2021.12.009
DO 10.14121/j.cnki.1008-3855.2021.12.009

RT Journal Article
SR 1
A1 田国秀;朱小爽
AD 首都师范大学教师教育学院;
T1 整饰与表演:中小学心理教师的情感劳动——情感体制视域下的教育民族志考察
JF 华南师范大学学报(社会科学版)
YR 2021
IS 01
vo 
OP 70-80+195
K1 学校心理教师;情感劳动;情感体制;教育民族志
AB 心理教师是学校教育中一支重要的队伍,但他们因学科归属不明、岗位职责不清、工作业绩不显、自我发展不畅等原因表现出明显的不良情绪。与此同时,他们还表现出富有情怀、渴望学习、改革创新的职业风格。通过教育民族志的研究方法,采用情感体制的理论框架,呈现心理教师在工作体制中的情感整饰和交往体制中的情感表演。研究发现,整饰与表演是学校心理教师极具特点的情感劳动形式。研究结果表明,在现行学校结构下,整饰与表演是心理教师自觉嵌入社会的情感策略与行动力量。
SN 1000-5455
CN 44-1139/C
LA 中文;
DS CNKI
LK https://link.cnki.net/urlid/44.1139.C.20210215.2232.016

RT Journal Article
SR 1
A1 郭衎;刘怡轩
AD 北京师范大学数学科学学院;
T1 民族地区教师义务教育数学课程标准实施的问题与对策——基于G省N州的调研
JF 民族教育研究
YR 2021
IS 01
vo 32
OP 29-37
K1 民族地区;数学教育;数学课程标准;课程实施;“四基”;教学过程目标
AB 数学课程标准是官方发布的教学指导文件,是中小学数学教师教学的标准与依据。民族地区数学教育发展有其特殊性,因此有必要调研数学课程标准在民族地区的实施状况。本研究选取民族地区G省N州的数学教师,对《义务教育数学课程标准(2011年)》的实施情况进行问卷调查和访谈调查,侧重于关键改革点的落实情况和教师对课标的接受程度。研究发现民族地区教师对课标的总体认同度高,对课程改革的方向认同度也较高,但在实施过程中出现了困境:教师日常教学中直接使用课标较少;对原"双基"实施较好而对"四基"中的"基本思想"和"基本活动经验"的实施有待加强;对课标的指导性认同度不高;教师在课堂教学中对"过程目标"的重视不够。最后从课程标准实施视角提出对策与建议:(1)全面加强教师培训,促进民族地区教师对课标的理解;(2)树立科学的教学观,重视教学过程目标的达成;(3)开发完善课程资源,提高民族地区教育质量和水平。
SN 1001-7178
CN 11-2688/G4
LA 中文;
DS CNKI
LK https://link.cnki.net/doi/10.15946/j.cnki.1001-7178.2021.01.005
DO 10.15946/j.cnki.1001-7178.2021.01.005

RT Journal Article
SR 1
A1 成丽宁;李晓华
AD 青海师范大学教育学院;青海省人民政府-北京师范大学高原科学与可持续发展研究院;
T1 民族地区中小学教师专业素养结构模型研究
JF 民族教育研究
YR 2021
IS 01
vo 32
OP 129-135
K1 民族地区;民族地区中小学教师;专业素养;结构模型
AB 民族地区中小学教师专业素养的提升,有利于实现"十四五"时期民族教育的高质量发展和2035年民族地区教育现代化。民族地区中小学教师专业素养有其自身的本质内涵、独特属性和构成要素。结合民族地区基础教育实际状况和民族地区学生个性特点,阐释民族地区中小学教师专业素养双语言、双元文化、文化与教学深度统整的本质内涵以及民族地区中小学教师教学实践复杂性、角色多重性、教育对象多民族性、教育过程多元性的基本特征。基于能力素质冰山模型理论,尝试构建以教师职业理想、教育价值观、教育教学知识、教育教学技能构成的民族地区中小学教师专业素养结构模型,并从相应的4个维度提出了提升民族地区中小学教师专业素养的策略,以期为提升民族地区中小学教师专业素养水平提供理论指导和实践参考。
SN 1001-7178
CN 11-2688/G4
LA 中文;
DS CNKI
LK https://link.cnki.net/doi/10.15946/j.cnki.1001-7178.2021.01.017
DO 10.15946/j.cnki.1001-7178.2021.01.017

RT Journal Article
SR 1
A1 王坤
AD 贵阳学院教育科学学院;
T1 论民族地区教师多元文化教育素养的基本维度与实践路径
JF 民族教育研究
YR 2021
IS 01
vo 32
OP 122-128
K1 民族地区;多元文化教育;教师专业发展
AB 我国是一个多民族聚居的国家。民族地区生态、语言和文化的多样性,给民族地区学校教育带来了自身的复杂性和特殊性。民族地区学校教育不仅要大力推广国家通用语言、传授各门学科的核心素养,同时还要促进各民族优秀传统文化的交融创新。这就要求民族地区教师具备多元文化教育素养。本文立足于教师专业发展理论和多元文化教育理论,并在二者相互关联的机理下,明确民族地区教师多元文化教育素养的三个基本维度:涵养教师的多元文化教育情怀;丰富教师的多元文化教育知识;提升教师的多元文化教育能力。这三个维度分别对应十一个观测点,每一个观测点又有着相应的要求。据此,笔者尝试按照教师专业发展的阶段,从教师的职前培养和职后培训入手,提出我国民族地区教师多元文化教育素养的实践路径。
SN 1001-7178
CN 11-2688/G4
LA 中文;
DS CNKI
LK https://link.cnki.net/doi/10.15946/j.cnki.1001-7178.2021.01.016
DO 10.15946/j.cnki.1001-7178.2021.01.016

RT Journal Article
SR 1
A1 刘韵华;华锦木
AD 华东师范大学国际汉语文化学院;新疆师范大学中国语言文学学院;
T1 新疆少数民族教师国家通用语言能力提升行动研究
JF 语言与翻译
YR 2020
IS 02
vo 
OP 71-81
K1 新疆;国家通用语言文字;心理建模;远程教育
AB 国家通用语言能力合格师资的短缺问题,制约着当前新疆教育的发展,无法满足社会经济发展对于新疆教育的要求。解决合格师资的途径之一是对现有新疆少数民族教师进行国家通用语训练,改善其国家通用语言语音面貌,从而使其在教学岗位上能够熟练运用国家通用语开展教学工作。本课题在新疆喀什地区泽普县开展了行动研究,以声调心理建模的核心、使用远程教育的手段、辅以语音分析和数据分析,以泽普县当地30余位少数民族一线教师作为研究对象,对其进行了国家通用语言能力提升研究,以探索对于已经错过语言学习关键期、工作生活安排较为紧凑的新疆中青年少数民族教师规模化提升国家通用语言能力的新途径。
SN 1001-0823
CN 65-1015/H
LA 中文;
DS CNKI
LK https://kns.cnki.net/kcms2/article/abstract?v=BlOUhu2v8Y9gzw_E7d28CpAfmJc8m2FaALpyl2LbdpsG-gIdMCbmAGpDI_NS9s16nqtQTbIHCQtmsy-57kTleciMxigZec8swMPkrgQ1kawkaN5Qk175cldG36kNJdahpyordrO7Lsm0DchpoZznmdCj81zJ4S5PoXoQt7ABYloUVQGjdPHNfQwZTeQp9DsbGo_1B88ShXE=&uniplatform=NZKPT&language=CHS

RT Journal Article
SR 1
A1 肖林;宋乃庆
AD 中国基础教育质量监测协同创新中心西南大学分中心;西南大学基础教育研究中心;
T1 民族地区中小学在线教学的机遇、挑战与应对——基于藏、新、宁、桂、内蒙古等民族地区的大数据分析
JF 西藏大学学报(社会科学版)
YR 2020
IS 04
vo 35
OP 213-220
K1 民族地区;在线教学;中小学;教育信息化
AB 在线教学作为一种新型教育形态和教育模式,疫情突发背景下在全国范围内迅猛发展,给民族地区基础教育事业带来重大影响,使民族地区中小学在线教学面临新的发展机遇与挑战。研究基于对藏、新、宁、桂、内蒙古五大民族自治区及甘、贵、川等省市民族地区的21274名中小学教师和211456名学生进行在线教学大规模调查,客观分析了民族地区中小学在线教学所面临的现实挑战。在此基础上建议从补足乡村教育信息化短板,加快民族地区数字化资源平台建设;大力提升民族地区教师信息化素养,加强在线教学指导与培训;重构民族地区师生教学关系,利用在线技术促进学生自主学习;以学校教育引领家庭教育,探索"互联网+家校合作"新模式等方面助推民族地区中小学在线教学的发展。
SN 1005-5738
CN 54-1034/C
LA 中文;
DS CNKI
LK https://link.cnki.net/doi/10.16249/j.cnki.1005-5738.2020.04.029
DO 10.16249/j.cnki.1005-5738.2020.04.029

RT Journal Article
SR 1
A1 蹇世琼;彭寿清;郑一
AD 长江师范学院教师教育学院;长春师范大学教育学院;
T1 教育治理现代化视野下民族地区乡村教师队伍建设的路径研究
JF 民族教育研究
YR 2020
IS 05
vo 31
OP 50-56
K1 教育治理现代化;民族地区;乡村教师;教师队伍建设
AB 教师队伍治理是教育治理现代化的核心和关键。受经济水平、文化特质以及既有教师政策等因素影响,民族地区教育治理现代化目标实现的明显短板在于乡村教师队伍建设。教育治理现代化的民主化、法治化、科学化,是民族地区乡村教师队伍建设中激发乡村教师参与教育治理、保障乡村教师合法权益、促进乡村教师融入乡村社会的价值依存。在与乡村社会和谐共生中成为铸牢民族共同体思想的基层主要力量和自主发展者,是民族地区教育治理现代化对乡村教师身份的应然要求。但民族地区的乡村教师队伍目前存在思政素质不高、配置结构不合理、政策目标体系失灵等问题。基于此,教育治理现代化视野下民族地区乡村教师队伍建设的路径有:建立制度秩序与内生活力并存的民主治理体系;完善乡村教师队伍治理的针对性法制体系;建构乡村教师队伍素质结构的民族性标准;促进乡村教师与乡村社会的深度融合等。
SN 1001-7178
CN 11-2688/G4
LA 中文;
DS CNKI
LK https://link.cnki.net/doi/10.15946/j.cnki.1001-7178.2020.05.008
DO 10.15946/j.cnki.1001-7178.2020.05.008

RT Journal Article
SR 1
A1 杨旭;刘瑾
AD 贵州师范大学外国语学院;
T1 贵州民族地区基础教育外语教师教学能力调查研究
JF 云南师范大学学报(哲学社会科学版)
YR 2020
IS 05
vo 52
OP 41-49
K1 教学能力;基础教育;外语教师;三语教育
AB 基础外语教育在我国整个外语教育中处于首要地位,强化外语教师教学能力是新时代提高基础外语教育育人质量的关键,而有效地提升民族地区基础教育外语教师的教学能力则有助于推进教育公平和促进国家多语能力的发展。文章采用目的抽样方式、问卷调查和深度访谈,对贵州3个少数民族自治州基础教育外语教师的教学能力进行了深入调研。结果发现,贵州民族地区基础教育外语教师存在育人意识薄弱、育人能力不强、教学能力支持发展体系不足以及本民族母语文化知识缺失等问题。基于研究结果,文章提出如下解决问题的措施和策略:不断完善民族地区外语教师专业理念与师德发展的育人路径;构建民族地区基础教育外语教学能力发展的支持体系;协调好少数民族母语文化与外语教育之间的关系;建立民族地区三语教师可持续发展体系等。
SN 1000-5110
CN 53-1003/C
LA 中文;
DS CNKI
LK https://kns.cnki.net/kcms2/article/abstract?v=BlOUhu2v8Y8PzjE7Cp4a6ZvEtVdQQfDoAbvMHNOIGJrgPg1iOX1EtxUzLw1Gm7QESoivn_rJgXfyrQ7loB07jXa3URyDb-p9GzDKqRg9PvVHGk0bHCF1rR20kQe24k3avQd-G0ck2bokizZmCaznHv0uH_KVNO3A6qZKQ_6AAQqYSaaNi8r_x-1PUTbT4cnBWRN-wxzGr_o=&uniplatform=NZKPT&language=CHS

RT Journal Article
SR 1
A1 谭林
AD 西南交通大学马克思主义学院;四川旅游学院马克思主义学院;
T1 中华民族共同体意识视域下的民族地区“四史”教育——以甘孜藏区基层干部、中小学教师的调查为例
JF 民族学刊
YR 2020
IS 05
vo 11
OP 110-119+157-158
K1 中华民族共同体意识;民族地区;四史;教育方法
AB 以"四史"教育为切入点,既丰富了铸牢中华民族共同体意识的研究内容,又是贯彻落实习总书记有关"四史"教育重要讲话精神的需要。通过分析中华民族共同体意识深刻内涵的"五个认同"核心要义,探讨中华民族共同体意识与"四史"教育的内在统一性,明确中华民族共同体意识与认同国家历史、认同党的领导、认同共同理想和认同远大理想的内在关联。根据民族地区基层干部、中小学教师的调查,分析在民族地区加强"四史"教育的作用、必要性及其与铸牢中华民族共同体意识的影响相关性,进而提出民族地区"四史"教育要以"共情"教育为抓手、"共鸣"教育为主线和"共行"教育为目标的三条路径。
SN 1674-9391
CN 51-1731/C
LA 中文;
DS CNKI
LK https://kns.cnki.net/kcms2/article/abstract?v=BlOUhu2v8Y_BzyjQ4lgW77Yx87ROrlzB6SFu-09644VkqymqFaP5lVM0iedy1NkHHW0-sv7zm-u2n09hSTtnYwVycG1DqW250E2YyI8TSPJiXpLOiIA3iIcbZy5qfln2x6OHGXJ5dlN_RvdHWRQf_9OSbDVNHYUu40BbCx-xWqAhXtUNsszSlyhhZnFazbDRJcxSGfMsC4k=&uniplatform=NZKPT&language=CHS

RT Journal Article
SR 1
A1 于红梅;刘笑丹;白杨
AD 内蒙古民族大学马克思主义学院;大连理工大学马克思主义学院;许昌学院商学院;
T1 新媒体环境下少数民族地区高校思政课教学研究
JF 黑龙江民族丛刊
YR 2020
IS 04
vo 
OP 146-150
K1 新媒体;少数民族地区高校;思政课教学
AB 近年来,伴随新媒体成为对高校思想政治教育影响越来越大的外在因素给高校思想政治理论课(以下简称"思政课")教学带来了机遇和挑战。新媒体环境下,现代社会知识容量的迅猛增长、教育对象的特性变化以及教育场域的深刻变迁等都给高校思政课教育教学提出了新要求。少数民族地区高校思政课教育教学的改革创新,应站在战略高度,从理论研究、转变理念、优化内容、改革模式、创新方法、因材施教、强化领导、加强师资队伍建设等方面,把握机遇、迎接挑战,不断增强思政课教学的思想性、理论性和亲和力、针对性,更好落实立德树人根本任务。
SN 1004-4922
CN 23-1021/C
LA 中文;
DS CNKI
LK https://link.cnki.net/doi/10.16415/j.cnki.23-1021/c.2020.04.023
DO 10.16415/j.cnki.23-1021/c.2020.04.023

RT Journal Article
SR 1
A1 高佳源;聂蔚;彭兰晰;杨洁;聂景春
AD 陕西师范大学教育实验经济研究所;
T1 西部少数民族地区农村学生不同健康促进方式效果评估及成本效益分析
JF 世界农业
YR 2020
IS 08
vo 
OP 114-127
K1 西部少数民族地区;健康人力资本;免费体检;成本效益分析;健康物品
AB 新冠肺炎疫情的防控对人们日常的健康行为提出了挑战,也凸显了通过健康促进培养健康行为、促进健康的重要性。健康促进对少数民族尤为重要,促进少数民族健康人力资本积累是促进民族地区和谐、稳定、发展的重要举措。本文基于对西部少数民族地区5 750名农村学生健康状况调研数据,运用多元线性回归和倾向得分匹配方法,对该地区开展的发放健康物品、培训健康教育教师、学校免费体检3类健康干预对学生健康人力资本的影响效果及成本效益进行分析。结果表明,学校免费体检在3类健康干预中影响效果最大。发放健康物品、培训教育健康教师虽然均能改善学生健康行为,但对学生健康状况没有显著影响。学校免费体检使学生健康概率显著提高3.5个百分点,最近两周患常见病次数下降0.172次。同时,学校免费体检项目中结果通知很重要。从成本效益看,每名学生每年增加33.46元免费体检费用,即可使其常见疾病患病率减少10%。本文结果一方面表明对西部少数民族地区农村学生而言,免费体检是一项效果好、成本低的积累健康人力资本的方式;另一方面也表明针对西部少数民族地区农村学生的健康干预需要具有知识门槛低、操作简单、能调动多方积极性等特点。
SN 1002-4433
CN 11-1097/S
LA 中文;
DS CNKI
LK https://link.cnki.net/doi/10.13856/j.cn11-1097/s.2020.08.014
DO 10.13856/j.cn11-1097/s.2020.08.014

RT Journal Article
SR 1
A1 彭正德;邵似玉
AD 上海交通大学马克思主义学院;湖南师范大学马克思主义学院;
T1 新时代高校思想政治教育主要矛盾探析
JF 思想教育研究
YR 2020
IS 07
vo 
OP 45-50
K1 新时代;高校思想政治教育;主要矛盾
AB 新时代高校思想政治教育的主要矛盾,是担当民族复兴大任的时代新人对大学生思想政治品格的要求与大学生思想政治素质的实际状况之间的矛盾,这一矛盾是思想政治教育基本矛盾在新时代高校思想政治教育中的具体表现。当前,高校思想政治教育在师资队伍、话语形式、教育载体、教育环境方面存在的问题,严重阻碍了高校思想政治教育主要矛盾的化解,推动新时代高校思想政治教育发展,必须建设高素质的高校思想政治教育师资队伍,优化高校思想政治教育话语体系,盘活高校思想政治教育载体,改善高校思想政治教育环境。
SN 1002-5707
CN 11-2549/D
LA 中文;
DS CNKI
LK https://kns.cnki.net/kcms2/article/abstract?v=BlOUhu2v8Y_sUyHe-ml1NIfDcdU2MJgD7QhkDQMoHlHAlSU8GCgvBNWcCq7Zn2L5ODXjz8M32o9IOjqcujTY2ziY2DlFDvvF8NHAiZ0SGoOXvC17KC2cSZeAwnDTNhwW_BFO2NY9HmVyjgYSFR_B38kaLUFsqw6TOhHvevUpk3RzAKKAGQvXDm8eyp6AFrzMojUmLpNYeL4=&uniplatform=NZKPT&language=CHS

RT Journal Article
SR 1
A1 王坤
AD 贵阳学院教育科学学院;
T1 少数民族贫困地区教师嵌入式发展的内涵、特点及路径
JF 民族教育研究
YR 2020
IS 03
vo 31
OP 41-46
K1 民族教育;贫困地区;教师发展;嵌入式发展
AB 少数民族贫困地区教师发展最为突出的问题表现在三个层面上:一是职前教师的培养,教育理论与少数民族贫困地区的教育实践相脱节导致刚入职的教师不能很好地满足本地实际工作的需求;二是入职教师大多缺乏相应的入职指导,导致部分教师流失;三是在职教师的专业发展质量不高。针对少数民族贫困地区教师发展的困境,本研究提出教师嵌入式发展方式予以解决。教师嵌入式发展是指教师在专业发展中应用嵌入的方式,在嵌入的状态下,谋求专业上的发展。教师嵌入式发展有着非常复杂的结构,呈现出阶段性、差异性和层次性的特点。为此,在宏观层面上,国家应为教师嵌入式发展提供充足的经费和健全的制度保障;在中观层面上,学校应为教师嵌入式发展营造自由、宽松、便利的成长环境;在微观层面上,教师应最大化地激发自身专业发展的学习力。
SN 1001-7178
CN 11-2688/G4
LA 中文;
DS CNKI
LK https://link.cnki.net/doi/10.15946/j.cnki.1001-7178.2020.03.010
DO 10.15946/j.cnki.1001-7178.2020.03.010

RT Journal Article
SR 1
A1 国建文;苏德
AD 中央民族大学教育学院;
T1 民族地区教师文化互动胜任力学习的困境及其超越——具身认知的视角
JF 教师教育研究
YR 2020
IS 03
vo 32
OP 47-52
K1 民族地区;教师;文化互动胜任力;具身认知
AB 立足于具身认知的视角来审视,由于忽视教师身体与其所嵌入的具体环境,当前民族地区教师文化互动胜任力的学习往往陷入多重困境之中,其具体表现在民族地区教师文化互动胜任力培养目标的"工具性"导向、学习主体的"涉身性"压制、学习方法的"外在性"偏差等层面。追根溯源,其原因可以从民族地区教师文化互动胜任力学习过程中对教师身体功能认识的"偏离"与实践中对教师身体的"贬抑"两方面加以把握。为超越此困境,民族地区教师文化互动胜任力的学习进程中必须高度重视教师身体功能的特质并依此重构教师自我文化互动胜任力学习的相关认知与具体实践。
SN 1672-5905
CN 11-5147/G4
LA 中文;
DS CNKI
LK https://link.cnki.net/doi/10.13445/j.cnki.t.e.r.2020.03.007
DO 10.13445/j.cnki.t.e.r.2020.03.007

RT Journal Article
SR 1
A1 陈·巴特尔;陈雪婷
AD 南开大学周恩来政府管理学院;内蒙古民族大学民族研究院;
T1 历史与展望：我国民族高等教育70年发展轨迹
JF 贵州民族研究
YR 2020
IS 04
vo 41
OP 143-148
K1 民族高等教育;历史与展望;发展轨迹
AB 在70年的历程中,我国民族高等教育在遵循国家整体高等教育发展规律的基础上,形成了中国特色民族高等教育体系。我国民族高等教育70年的发展经历了初步建立(1949-1965年)、遭受挫折(1966-1976年)、恢复与初步改革(1977-1991年)、调整与优化(1992-2000年)、规模与质量并举(2001-2014年)、交融与创新(2015-至今)六个阶段。每个阶段都有相应的标志性事件与发展任务。在新时代中国特色社会主义建设背景下,民族高等教育应以增强中华民族凝聚力为基本价值取向,以更精准的发展方式和更完善的结构为保障,进一步深化改革,从而实现可持续发展,迈向普及化。
SN 1002-6959
CN 52-1001/C
LA 中文;
DS CNKI
LK https://link.cnki.net/doi/10.13965/j.cnki.gzmzyj10026959.2020.04.025
DO 10.13965/j.cnki.gzmzyj10026959.2020.04.025

RT Journal Article
SR 1
A1 甘琼英
AD 贵州省教育科学院;
T1 贵州民族教育质量提升的着力点：发展方式的转变
JF 贵州民族研究
YR 2020
IS 04
vo 41
OP 162-165
K1 民族教育质量;发展方式的转变
AB 贵州民族教育质量提升需着力于发展方式的转变。贵州民族教育发展方式的转变通过结构、技术、制度三条路径实施,以全面提升各级各类民族教育质量为目的,完善民族教育体系结构;以"丰富民族学生的学习方式和培养民族教师的多元文化素养为中心",变革民族教育的教学模式和民族教师的培养方式;以"‘双百工程’和‘职业院校民族民间文化传承创新项目’"为重点,不断创新民族教育的管理制度。
SN 1002-6959
CN 52-1001/C
LA 中文;
DS CNKI
LK https://link.cnki.net/doi/10.13965/j.cnki.gzmzyj10026959.2020.04.028
DO 10.13965/j.cnki.gzmzyj10026959.2020.04.028

RT Journal Article
SR 1
A1 张春海;成丽宁
AD 青海师范大学教育学院;青海师范大学高原科学与可持续发展研究院;
T1 “一带一路”背景下民族院校教师跨文化交际能力培养:基本特征、时代呼声与实践模式
JF 民族教育研究
YR 2020
IS 02
vo 31
OP 155-160
K1 民族院校;“一带一路”;跨文化交际;教师教育
AB "一带一路"倡议的提出加强了不同国别、不同地区之间的文化交流与合作。基于"一带一路"背景,深度梳理和分析民族院校教师跨文化交际能力的构成维度,从理念、知识、能力三个维度提炼出民族院校教师跨文化交际能力的整合性、贯通性和融合性特征,即将文化主体、文化本体和文化差异的整合理念;将语言、文化和社会信息贯通驾驭的知识基础;将语言基础、文化适应和交际实践融合的实践能力。从文化自信与文化交融的角度审视"一带一路"背景下民族院校教师跨文化交际能力培养的时代呼声,不仅有助于实现民族院校国际化人才培养的目标和深度践行"一带一路"倡议的人文基础,而且能更好地探寻民族院校教师跨文化交际能力培养的实践困境。为突破民族院校教师跨文化交际能力培养过程中出现的跨文化理念淡薄、跨文化知识匮乏、跨文化能力难以形成等困境,结合"一带一路"教育外交的具体实践,从认识层面整合、组织层面革新、政府层面扶持来建构民族院校教师跨文化交际能力培养的具体实践模式。
SN 1001-7178
CN 11-2688/G4
LA 中文;
DS CNKI
LK https://link.cnki.net/doi/10.15946/j.cnki.1001-7178.2020.02.021
DO 10.15946/j.cnki.1001-7178.2020.02.021

RT Journal Article
SR 1
A1 李俐;李智元
AD 西南大学教师教育学院;西藏大学理学院;
T1 “双一流”建设背景下民族地区学前教师教育课程的变革——以西藏大学为例
JF 西藏大学学报(社会科学版)
YR 2020
IS 01
vo 35
OP 197-201
K1 双一流;民族地区;学前教育;教师教育
AB 实现"双一流"建设,就是要坚持特色发展。"民族性"特色和"师范性"特色是民族地区学前教师教育课程建设的基本内涵。文章以西藏大学为例,揭示当前我国民族地区学前教师教育课程存在的共通问题:"民族性"不够凸显,"师范性"有待提升。对标"双一流"建设,要求民族地区的学前教师教育课程进行如下变革:明确课程目标的服务指向,优化通识教育课程结构,整合专业教育课程内容,实施全程教学实践课程。
SN 1005-5738
CN 54-1034/C
LA 中文;
DS CNKI
LK https://link.cnki.net/doi/10.16249/j.cnki.1005-5738.2020.01.026
DO 10.16249/j.cnki.1005-5738.2020.01.026

RT Journal Article
SR 1
A1 曾广波;吴彬彬
AD 广东省深圳市光明区实验学校;
T1 学科教研组建设如何化“危”为“机”？
JF 中小学管理
YR 2020
IS 02
vo 
OP 31-32
AB <正>学科教研组建设是学校教育教学工作正常开展的重要支撑和保障。当前,我国中小学校学科教研组在人员组配方面,通常由一位负责人(各校做法和命名方式不一,如学科负责人、教导主任等)、教研组长、几位优秀教师、一些新入职教师和一些各方面都不突出的普通教师构成。一般而言,这种组成不会有太大问题;然而一旦遭遇骨干教师大量流失的情况,团队的稳定性就会受到冲
SN 1002-2384
CN 11-2545/G4
LA 中文;
DS CNKI
LK https://kns.cnki.net/kcms2/article/abstract?v=BlOUhu2v8Y_NVLLwKqDTUTpDEpFZiIpeT3mQUxM5DHehhYFGzs4mQvxHv8pkm4QVK36D4uBnARpm2DJYgeXjbzECqfL_PV-tAG8UacSScW0fVHm7GfOqjovTMBSxacf98BMTF1KVxW4siSJz3gZ8Pd5cO2zlpm-Tebg3inuGEfwqK9ZdVzb-vYqDbj97jZVf9xZFYaO6l5A=&uniplatform=NZKPT&language=CHS

RT Journal Article
SR 1
A1 王嘉毅;曹红丽
AD 西北师范大学教育学院;
T1 国际视野下小学教育专业课程设置及其对我国的启示
JF 课程.教材.教法
YR 2020
IS 01
vo 40
OP 136-143
K1 小学教育专业;课程设置;国际趋势
AB 文化自觉、学理更新、课程专业化是小学教育专业课程设置的发展趋势。课程设置重专业实践体验、重课程整合、重差异分层等凸显了国际小学教师教育课程体系的特征。亚洲和欧美国家课程的民族文化传承和多元文化意识传播,给我国课程文化功能的发挥以启迪。基于认知心理学的研究,以培养"反思性实践型"小学教师为目标的课程体系为我国课程设置提供了内在框架,指明了培养方向。
SN 1000-0186
CN 11-1278/G4
LA 中文;
DS CNKI
LK https://link.cnki.net/doi/10.19877/j.cnki.kcjcjf.2020.01.022
DO 10.19877/j.cnki.kcjcjf.2020.01.022

RT Journal Article
SR 1
A1 达万吉;桑国元
AD 青海师范大学教育学院;北京师范大学教育学部教师教育研究中心;
T1 优秀少数民族教师的特征探究——基于多案例的理论构建
JF 教师教育研究
YR 2019
IS 06
vo 31
OP 70-77
K1 少数民族教师;教师特征;案例研究
AB 本研究采用由案例构建理论的研究策略,基于民族地区若干少数民族教师案例的质性数据,对优秀少数民族教师特征进行了分析归纳和理论构建。经描述性模式、解释性模式到"理想类型"模式的理论构建过程,最终以场域理论作为分析框架,由教师理性在"社会理性"和"自利理性"间的3种状态——理性自觉、经验自发、自利本能,结合教育场域中外部管理和支持的强弱程度,划分出6种不同的教学形态。在民族教育场域,优秀少数民族教师具有理性自觉意识、反思实践能力和适宜于民族教育的实践性知识,这些思维和行动特征是他们"成为优秀"的价值根基、行动机制和知识资本。
SN 1672-5905
CN 11-5147/G4
LA 中文;
DS CNKI
LK https://link.cnki.net/doi/10.13445/j.cnki.t.e.r.2019.06.011
DO 10.13445/j.cnki.t.e.r.2019.06.011

RT Journal Article
SR 1
A1 钟飞燕;高德胜
AD 吉林大学马克思主义学院;
T1 高校思想政治理论课的时代定位
JF 思想教育研究
YR 2019
IS 08
vo 
OP 107-111
K1 思想政治理论课;时代定位;意识形态教育;立德树人
AB 新时代,随着世情、国情、社情、党情、民情的深刻变化,明确思想政治理论课的时代定位是落实该课程立德树人根本任务的基础。围绕"为谁培养人、培养什么人、怎样培养人"的逻辑主线,思想政治理论课的课程旨向需要体现时代精神,服务于社会主义意识形态建设;思想政治理论课的课程使命需要把握时代脉搏,培育担当民族复兴大任的时代新人;思想政治理论课的课程改革方向需要回应时代诉求,着眼于人民群众追求美好生活的实践。
SN 1002-5707
CN 11-2549/D
LA 中文;
DS CNKI
LK https://kns.cnki.net/kcms2/article/abstract?v=BlOUhu2v8Y-cGrE2JjJmhUPKtu4yMPkosxPxId11SseNv0zwS-e6jaRGthbr2J-kkDd5mUSAWcYQ9YDiAXVs2DkG4Ksum5dn8fjVt9mVI-p5IWDd4FbCdL89e8eBEVpGWhVvYap6Obx-wv8rNdQdo2ynCqidLdPGXGrRIbEWLs7wkI0XkcWGcsdbPKynngQHXPjSw0Em7bA=&uniplatform=NZKPT&language=CHS

RT Journal Article
SR 1
A1 党宝宝
AD 西北师范大学西北少数民族教育发展研究中心;
T1 藏族中学生理科课程学习现状的调查与分析——以甘肃藏区为例
JF 民族教育研究
YR 2019
IS 04
vo 30
OP 38-47
K1 民族地区;理科教育;藏族中学生;理科课程;学业成绩
AB 采用问卷调查法,选取1024名藏族中学生,从理科课程的偏好度、学业难度、双语授课态度、实验课程开设情况、师生交流情况五个方面,考察藏族中学生理科课程的学习现状。结果表明:藏族中学生的理科学业成绩明显低下,且在初中阶段,理科学业成绩低下的问题已经开始凸显;性别、年级以及聚居环境等人口学信息,成为影响藏族中学生理科偏好程度的重要因素;藏族中学生普遍存在理科课程学习困难的现象,且学生的理科课程作业均存在完成困难问题;藏语仍然作为藏族中学的理科课程教学语言,且具有较高的诉求性;大部分藏族中学的理科实验课程开设基本处于悬空状态,理科实验课程无法满足学生的学习需求;藏族中学生与理科教师存在交流不畅的问题。在此基础上提出改进建议:(1)改革理科双语教育模式为"混合式双语教育模式";(2)优化藏区的理科师资结构,提升藏族理科教师的教学能力;(3)积极推进理科实验室建设,提高实验课程开设比率;(4)开展以培养藏族中学生理科学习兴趣为首要目的课堂教学改革;(5)师生间应建立良好的互动和沟通机制。
SN 1001-7178
CN 11-2688/G4
LA 中文;
DS CNKI
LK https://link.cnki.net/doi/10.15946/j.cnki.1001-7178.2019.04.005
DO 10.15946/j.cnki.1001-7178.2019.04.005

RT Journal Article
SR 1
A1 张志莹;吴亮
AD 北方民族大学人事处;北方民族大学外国语学院;
T1 民族高校教师教学质量绩效评价及其影响因素研究
JF 北方民族大学学报(哲学社会科学版)
YR 2019
IS 04
vo 
OP 72-78
K1 民族高校;教学质量;绩效评价
AB 近年来,随着高校扩招和高等教育进入大众化阶段,民族地区高校教育质量也暴露出许多问题。生源质量差异大、教育资源紧张,严重影响着民族高校的教育质量。影响教师教学质量的主要因素分别为教学方法、教学效果、教学态度、教学内容和教师素质。依据影响民族地区高校教师教学质量因素高低及存在的问题,提出具有针对性的解决教师教学质量问题的对策建议。
SN 1674-6627
CN 64-1065/G4
LA 中文;
DS CNKI
LK https://kns.cnki.net/kcms2/article/abstract?v=BlOUhu2v8Y9kDOOdljeLvH6T3hi7vPHiW7_rO3_RGHC4K8VkpKH27P-TBkkbGmpjyhOMxymJ__64uUU1Hq2RH0JNIoyaVnS_keJMxX8yz27Fk8e9VLPhpQpD5Iq-1UNazGbHw1LCLvYr4-LwlQSRfBXW822CiqDmGd2QqwiyPs7-YFFGG3Lz1pUp6sUofg8UaRp0q2k8sDg=&uniplatform=NZKPT&language=CHS

RT Journal Article
SR 1
A1 陈昱岿
AD 红河学院;
T1 民国时期少数民族教师的边疆教育实践——以云南彝族阿细人为个案的考察
JF 教育学术月刊
YR 2019
IS 05
vo 
OP 36-43+69
K1 阿细教师;边疆教育;国族建设;教育实践
AB 民国时期,政府推行边疆教育把少数族群整合入国家之内,以达到培养其国族意识的目的。边疆教育的推行离不开少数民族教师的一线实践。本研究以民国时期云南彝族阿细人教育为个案,运用档案文献法及口述史方法,考察边疆教育推行过程中彝族阿细教师的教育理念和实践行动,从微观和基础层面更丰满、更全面、更具有立体感地反映边疆教育贯彻实施的历史图景。这群无名的少数民族教师身体力行,躬耕实践,默默奉献,为兴办学校、开启民智、觉醒族群、作育人才做出了重要贡献。
SN 1674-2311
CN 36-1301/G4
LA 中文;
DS CNKI
LK https://link.cnki.net/doi/10.16477/j.cnki.issn1674-2311.2019.05.005
DO 10.16477/j.cnki.issn1674-2311.2019.05.005

RT Journal Article
SR 1
A1 李明;么加利
AD 西南大学西南民族教育与心理研究中心;
T1 民族地区师范院校教师教育地方课程建构研究——基于地方性知识开发视角
JF 贵州民族研究
YR 2019
IS 04
vo 40
OP 224-230
K1 地方性知识;民族师范院校;教师教育;地方课程
AB 在教育现代化进程中,为兼顾民族教育发展的民族性需要,民族师范院校必须培养具有地方性知识与跨文化教学能力的少数民族教师。扎根地方性知识与建构地方课程,成为新课改背景下民族师范院校教师教育课程建设的现实需要与价值诉求。基于地方性知识的特点与民族教师教育的多重属性,建构少数民族教师教育地方课程必须坚持方向性、民族性、科学性与发展性相统一的原则,在多元主体协同合作下,从学科课程、实践课程与校园文化建设三方面对民族地区地方性知识进行深度阐释与系统整合。
SN 1002-6959
CN 52-1001/C
LA 中文;
DS CNKI
LK https://link.cnki.net/doi/10.13965/j.cnki.gzmzyj10026959.2019.04.048
DO 10.13965/j.cnki.gzmzyj10026959.2019.04.048

RT Journal Article
SR 1
A1 曹水群
AD 西藏民族大学马克思主义学院;
T1 将民族团结进步教育有效融入“思政课”——学习总书记贺信精神的思考
JF 西藏民族大学学报(哲学社会科学版)
YR 2019
IS 02
vo 40
OP 1-3
K1 民族团结进步教育;思想政治理论课;五个认同
AB 将民族团结进步教育有效融入"思政课",我校作了一些有益探索,取得了较好成效。但要进一步推进民族团结进步教育融入"思政课",还需做好以下工作:增强任课教师的责任意识,提高其融入的自觉性;组织开展教学研讨活动,提高融入的实效性;加强教师队伍建设,提高其融入的能力;建立教育的长效机制,使融入常态化和规范化。
SN 1003-8388
CN 54-1062/G
LA 中文;
DS CNKI
LK https://kns.cnki.net/kcms2/article/abstract?v=BlOUhu2v8Y9ahZPj3O0GQh-WDrOLP-3z_xsQH8aKWsWXNcolrR1je8A_HtVTN1rIkyPN_SlJX5n5oMLUPMraJ4IkPm3cuJ9zYSFKJSY8zqtSE6MIkrortPmuAx8xxS9MyVagl2516Pi1ziFHp06R9PixY9ydHweNpEZOmcfSAIoq9gulW4LSMXGJOZ5k09mOUk0s3gMLFdA=&uniplatform=NZKPT&language=CHS

RT Journal Article
SR 1
A1 李红菊
AD 北京师范大学艺术与传媒学院;
T1 2018年中国艺术教育年度报告——学前篇
JF 艺术评论
YR 2019
IS 03
vo 
OP 168-172
AB <正>2018年是我国改革开放四十周年,这四十年来,祖国在繁荣兴盛之路上取得了辉煌的成就。中国学前教育尤其是学前艺术教育在这四十年来得到了长足发展和进步。2018年"两会"上,学前教育备受关注。政府工作报告中提出:"要多渠道增加学前教育资源供给,运用互联网等信息化手段,加强对儿童托育全过程监管。"[1]此外,幼儿园师资队伍和学前教育质量等学前教育主题也是讨论热点。本文对2018年与我国学前艺术教育有关的政策、重大活动及学术研究内容进行分析和总结,供学前教育界参
SN 1672-6243
CN 11-4907/J
LA 中文;
DS CNKI
LK https://link.cnki.net/doi/10.16364/j.cnki.cn11-4907/j.2019.03.028
DO 10.16364/j.cnki.cn11-4907/j.2019.03.028

RT Journal Article
SR 1
A1 万鸽;李燕芳;陈福美
AD 北京师范大学中国基础教育质量检测协同创新中心;
T1 我国小学阶段民族音乐教育状况调查与研究
JF 课程.教材.教法
YR 2019
IS 02
vo 39
OP 114-119
K1 小学;民族音乐教育调查;认知;兴趣;活动参与
AB 遵循学生认知规律和教育教学规律,科学有效地将民族音乐文化融入学校音乐教育。本研究采用测验法和问卷调查法对我国六个省份的3600名四年级学生及其音乐教师和校长进行调研,对学生的民族音乐认知状况、兴趣特点及民族音乐活动参与状况,音乐教师对待民族音乐的态度和技能状况以及学校民族音乐教育状况、氛围创设情况进行初步分析,为小学民族音乐教学的深入、有序开展提供借鉴和参考。
SN 1000-0186
CN 11-1278/G4
LA 中文;
DS CNKI
LK https://link.cnki.net/doi/10.19877/j.cnki.kcjcjf.2019.02.017
DO 10.19877/j.cnki.kcjcjf.2019.02.017

RT Journal Article
SR 1
A1 赵鑫
AD 西南大学教育学部;
T1 民族地区乡村教师职业吸引力提升的理念与路径
JF 教育研究
YR 2019
IS 01
vo 40
OP 131-140
K1 民族地区;乡村教师;职业吸引力;教师队伍建设
AB 乡村教师乃乡村教育之本,乡村教师职业吸引力作为吸引人才就业、促进教师安业与乐业的力量,既是民族地区乡村教育亟待弥补的"短板",也是民族地区乡村教育振兴的"着力点"。当前,民族地区乡村教师存在贤才难招、现才难留以及英才难育等问题。为此,民族地区乡村教师职业吸引力的提升应针对当地乡村教育的特殊需要,以"专业"、"法治"、"民生"和"系统"等理念为导向,采取多元联动的措施提升乡村教师职业供给力、增强乡村教师职业保障力、提高乡村教师职业发展力,确保民族地区乡村教师"引得来"、"留得住"并"教得好"。
SN 1002-5731
CN 11-1281/G4
LA 中文;
DS CNKI
LK https://kns.cnki.net/kcms2/article/abstract?v=BlOUhu2v8Y-Gdm2uTPFcVT_gIHsBvDCNRvangaY5IhoOMbIYzvV4Rnf-cTnv3rueinJ4-PRalMtX3JpkSy4kCYLw0Fq5DwUyZLTXs8eu7Nec1BatWqWaqp0ujYfQgBGwYt2v75Jk0Amgp9nbd9aEliBoPjwGXgNQLR22dH6vJaEv8uT4-MOFbVUjIHv5qbgiIdx1Ukc9-44=&uniplatform=NZKPT&language=CHS

RT Journal Article
SR 1
A1 潘才奎;刘贤伟;马永红
AD 北京航空航天大学高等教育研究院;北京工业大学高等教育研究所;
T1 基于民族地区教师文化敏感性的上岗培训研究
JF 贵州民族研究
YR 2018
IS 12
vo 39
OP 243-246
K1 民族地区;教师;文化敏感性;培训
AB 文化敏感性是多元文化环境下教师的必备素质,其内涵主要是指对教学对象文化差异的认知理解和在教学过程中采取适当的文化教学。民族学生特殊的民族文化背景意味着民族地区教师必须具备相应的文化敏感性才能正确认知、理解和评估民族学生,并对民族学生采取合理的文化教学方式,而在现有教师上岗培训中,主要偏重于专业知识和教学技能的培养,教师文化敏感性培养几乎没有。因此,民族地区教师的上岗培训必须从教师文化角色理解、民族文化认知、文化教学技能提高和多元文化教育实践来提高民族地区教师文化敏感性。
SN 1002-6959
CN 52-1001/C
LA 中文;
DS CNKI
LK https://link.cnki.net/doi/10.13965/j.cnki.gzmzyj10026959.2018.12.055
DO 10.13965/j.cnki.gzmzyj10026959.2018.12.055

RT Journal Article
SR 1
A1 任胜洪;吴卫;胡雪芳
AD 贵州师范大学教育科学学院;贵州师范学院贵州民族教育研究院;
T1 改革开放40年民族地区教师队伍建设的政策回顾及展望
JF 民族教育研究
YR 2018
IS 06
vo 29
OP 18-24
K1 民族地区;教师队伍建设政策;回顾
AB 改革开放40年来,面对不同时期民族教育发展的形势与需求,民族地区教师队伍建设政策在调整中逐渐成熟,并体现出鲜明的时代特征,有力地促进了民族地区教师在数量和质量上的提升。政策在变迁过程中呈现出导向合理性、鲜明地域性、文化适宜性等特点,但也存在政策理想与实践矛盾有待协调、缺少师资优化配置的相关内容、缺乏对政策环境的具体考虑、评价机制单一等问题。可从加强本土教师的培养、民族地区教师职业认同感和吸引力的提升、民族文化适应性的增强、政策监督评价机制的建立和完善四方面入手,进一步提升民族地区教师的整体质量,以满足民族地区教育发展对于优秀师资的需求。
SN 1001-7178
CN 11-2688/G4
LA 中文;
DS CNKI
LK https://link.cnki.net/doi/10.15946/j.cnki.1001-7178.2018.06.003
DO 10.15946/j.cnki.1001-7178.2018.06.003

RT Journal Article
SR 1
A1 康翠萍;余双双
AD 中南民族大学教育学院;
T1 少数民族双语教育教师队伍建设探析
JF 中南民族大学学报(人文社会科学版)
YR 2018
IS 06
vo 38
OP 52-56
K1 民族教育;双语教育;教师队伍;师资开发;任职资格;激励机制
AB 中华人民共和国成立以来,国家通过推行一系列针对少数民族地区双语教育实施的特殊政策,极大促进了少数民族双语教育的发展。但是,从双语教育实践来看,师资总量不足、教师质量滑坡、教师培训实效性缺失等仍然是长期困扰少数民族地区双语教育的问题。通过对当前我国现有双语教育政策及教师队伍建设的历史考察和特点分析,提出双语教育教师队伍建设存在的问题及其政策局限性,建议在遵循普特结合、民族工作与民族教育结合等原则基础上,从双语教育教师培养与师资开发、教师任职资格、教师招募与激励机制以及师资培训考核标准等方面进行一系列有效改革,以期为加强我国少数民族地区双语师资队伍建设,推动我国双语教育的全面有效发展提供一些对策建议。
SN 1672-433X
CN 42-1704/C
LA 中文;
DS CNKI
LK https://kns.cnki.net/kcms2/article/abstract?v=BlOUhu2v8Y_XuD6QHEkp0LQSdbDCMfohirK4J_-0WfkNNwR97Pfq3vV1G2yj4HvOwNR3L0CEZjEQRldMXkpIYv5p_HyOTLgu6dqgrGE6a0H5b5M_p5Y5jXS_H5bFMKitEJpUdbr3smizcQIVywhpMxTa3CLD4Zle3MStl3VF9Z0bdYqiwA2dyFoKUyoSd09YMm69nbJZrf0=&uniplatform=NZKPT&language=CHS

RT Journal Article
SR 1
A1 戴继诚
AD 中国人民公安大学;
T1 始终坚持并不断丰富发展对我国教育事业的规律性认识
JF 红旗文稿
YR 2018
IS 20
vo 
OP 26-28
AB <正>习近平总书记在全国教育大会上的讲话,站在党和国家事业发展全局的战略高度,深刻回答了培养什么人、怎样培养人、为谁培养人这一根本问题,对加快教育现代化、建设教育强国、办好人民满意的教育作出了全面部署。他指出,在实践中,我们就教育改革发展提出一系列新理念新思想新观点,主要有以下几个方面,坚持党对教育事业的全面领导,坚持把立德树人作为根本任务,坚持优先发展教育事业,坚持社会主义办学方向,坚持扎根中国
SN 2095-1817
CN 11-4904/D
LA 中文;
DS CNKI
LK https://kns.cnki.net/kcms2/article/abstract?v=BlOUhu2v8Y90dCP66GvzGrePwgDIOPUrMrbIDAx_YIr6tW4g4fgImTnoag4gqsFUPSOarcy8mc4ZmCBbA3RpLTWAkwBrKBzSqGjDo6ouJ2hqCa83YKoZmYhl-jHAf7LdTSQnSYdvbxM2MOw-ysNwD2dYgE_0xGHgqS6MeOI0qKKFQ_Hp8by7ttgQvO3Tz8PRBQVhUZWJFHA=&uniplatform=NZKPT&language=CHS

RT Journal Article
SR 1
A1 杨军昌;周惠群
AD 贵州大学历史民族文化学院;贵州大学公共管理学院;
T1 贵州民族地区基础教育资源配置的问题与优化分析——以黔东南苗族侗族自治州为例
JF 贵州民族研究
YR 2018
IS 09
vo 39
OP 241-246
K1 民族地区;基础教育;资源配置;贵州
AB 基础教育是民生之基、国之根本。近年来,贵州民族地区基础教育事业发展取得了长足成效,适龄儿童接受基础教育的环境得到了较大完善,但在教育资源配置方面仍然问题突出并亟待解决。以贵州省黔东南州基础教育为研究对象,通过相关事实数据的统计分析,认为贵州民族地区基础教育资源配置存在着教育经费投入总量不足、专任教师缺编和师生比失衡、教学规模过大且办学条件落后等问题,而加大财政教育投入、加强师资队伍建设和加快推进教育信息化是新时期进一步优化贵州民族地区基础教育资源配置,实现由量的扩展向质的提升转变的路径选择。
SN 1002-6959
CN 52-1001/C
LA 中文;
DS CNKI
LK https://link.cnki.net/doi/10.13965/j.cnki.gzmzyj10026959.2018.09.054
DO 10.13965/j.cnki.gzmzyj10026959.2018.09.054

RT Journal Article
SR 1
A1 张辉;王勇
AD 海南大学外国语学院;
T1 新时代地方高校少数民族大学生的英语教育教学改革研究
JF 贵州民族研究
YR 2018
IS 08
vo 39
OP 240-243
K1 少数民族大学生;英语教育;问题;教学改革
AB 全球化的发展使得各国间的交流日益频繁,英语作为世界语言以其独有的优势呈现出全球化发展的趋势,作为一种交流工具,英语在促进人类交流上发挥着重要作用。改革开放以来,我国迎来了学习英语的热潮,英语教育得到广泛的推广和普及,而少数民族地区,由于地缘和经济等因素的影响,英语教育教学还存在诸多问题,成为制约民族地区高校英语教学的障碍。论文在此立足新时代民族地区高校的英语教育现状,找出阻碍民族地区英语教育发展的症结所在,并针对这些问题探索优化民族地区高校大学生英语教育教学改革的方案。
SN 1002-6959
CN 52-1001/C
LA 中文;
DS CNKI
LK https://link.cnki.net/doi/10.13965/j.cnki.gzmzyj10026959.2018.08.054
DO 10.13965/j.cnki.gzmzyj10026959.2018.08.054

RT Journal Article
SR 1
A1 严秀英;文国哲;王雪
AD 延边大学民族教育研究所;通化朝鲜族中学;延吉市第三中学;
T1 朝鲜族教师队伍建设的困境与对策——以延边地区为中心
JF 延边大学学报(社会科学版)
YR 2018
IS 04
vo 51
OP 86-94+142
K1 延边地区;朝鲜族;教师队伍建设;困境;对策
AB 建设一支高素质且数量充足的教师队伍是朝鲜族基础教育赖以发展的源泉,也是提升教育质量最终实现民族教育现代化的必由之路。当前,客观地分析延边地区朝鲜族教师队伍建设面临的困境,以朝鲜族双语双文化名师的成长特点为主要突破口,探讨名师引领朝鲜族教师队伍专业化发展的作用及意义,对于培养民族地区双语双文化教师队伍具有重要的现实意义。
SN 1009-3311
CN 22-1025/C
LA 中文;
DS CNKI
LK https://link.cnki.net/doi/10.16154/j.cnki.cn22-1025/c.2018.04.011
DO 10.16154/j.cnki.cn22-1025/c.2018.04.011

RT Journal Article
SR 1
A1 孙荔
AD 河南大学;河南财政金融学院;
T1 少数民族地区教师道德专业化的价值追寻及其实现
JF 贵州民族研究
YR 2018
IS 06
vo 39
OP 227-230
K1 少数民族地区;教师;道德专业化;价值追寻;实现方法
AB 当前社会进入新的发展时代,人们自身的观念发生了较为显著的变化,各行各业都在强调专业化发展趋势,对于教师而言,其职业道德建设也应当变得更加专业化,这就更需要严格按照制定好的相关标准来探索教师职业道德专业化的实现策略和方法。
SN 1002-6959
CN 52-1001/C
LA 中文;
DS CNKI
LK https://link.cnki.net/doi/10.13965/j.cnki.gzmzyj10026959.2018.06.050
DO 10.13965/j.cnki.gzmzyj10026959.2018.06.050

RT Journal Article
SR 1
A1 周晓梅;蒙毅
AD 云南财经大学;贵州银行;
T1 欧洲语言教师教育及其对中国少数民族双语师资培养的启示
JF 贵州民族研究
YR 2018
IS 06
vo 39
OP 247-250
K1 欧洲;双语教师;少数民族;培养
AB 少数民族地区双语教育师资培养工作在我国开展多年,虽然积极有效地推进双语教育师资培养,但仍面临着许多问题。论文考察了欧洲语言教师培养的理论背景及培训模式,特别介绍了整合内容的语言教学模式(CLIL),力图为培养少数民族语言教师的必要技能、学科综合知识、双语能力以及提高教师的专业发展等提供借鉴和可移植性模式。
SN 1002-6959
CN 52-1001/C
LA 中文;
DS CNKI
LK https://link.cnki.net/doi/10.13965/j.cnki.gzmzyj10026959.2018.06.055
DO 10.13965/j.cnki.gzmzyj10026959.2018.06.055

RT Journal Article
SR 1
A1 薛二勇;刘淼
AD 北京师范大学中国教育与社会发展研究院;北京师范大学教育学部;
T1 我国教育公平发展的新成就、挑战与趋势
JF 清华大学教育研究
YR 2018
IS 03
vo 39
OP 14-17
AB <正>一、我国教育公平发展的新成就改革开放以来,尤其是党的十八大以来,我国颁布并实施了一系列政策,构筑了普惠性政策和补偿性政策并举的完善政策体系,大力促进教育公平。首先,教师资源配置方面,我国通过免费师范生教育、"特岗计划"、"国培计划"等推进教师队伍建设。一方面,培养了一批新的高素质教师,我国31个省(市、区)和新疆生产建设兵团在近5年时间内(2013-2017年)新增义务教育教师172万人(1),有效补充了义务教育教师队伍。另一方面,提升了现有教师的专
SN 1001-4519
CN 11-1610/G4
LA 中文;
DS CNKI
LK https://link.cnki.net/doi/10.14138/j.1001-4519.2018.03.001404
DO 10.14138/j.1001-4519.2018.03.001404

RT Journal Article
SR 1
A1 戴妍;徐佳虹
AD 陕西师范大学民族教育学院;
T1 民族地区教师信息素养提升的现实境遇与模式建构
JF 北方民族大学学报(哲学社会科学版)
YR 2018
IS 03
vo 
OP 92-99
K1 民族地区;教师信息素养;教育信息化
AB 民族地区教师信息素养的提升是信息素养人才培养的前提条件,也是推进民族地区教育信息化的重要保障,更是实现教师终身化学习的有力后盾。民族地区教师的信息意识薄弱致使动力不足、信息知识匮乏制约表征过程、信息能力有限阻碍实践应用、信息道德缺失抵牾伦理渗透。提升民族地区教师信息素养应从政府、学校、社会出发,建构和整合成"以汉带民"、以老带新、以生带新和以少带多四种培训模式。
SN 1674-6627
CN 64-1065/G4
LA 中文;
DS CNKI
LK https://kns.cnki.net/kcms2/article/abstract?v=BlOUhu2v8Y-yrvy5e3qagPoFEKMJRWYS78QdSfbebIAuNuMHoMc8fbH6cwZpZnA_p-2GrOvVI_5y7gicCaiYrKz1w0BP2ZGnBflvD__JAqWX5ypZvAwGE8fu8ozOTgPjHxk-6nDbFIeGRkP36pSJ1xK2iwqVJ6gevGg_ZRZikSpuadnz12V9Gai8EEBHEmtCpCQcjyeoE2M=&uniplatform=NZKPT&language=CHS

RT Journal Article
SR 1
A1 李红菊
AD 北京师范大学艺术与传媒学院;
T1 2017年中国艺术教育年度报告——学前篇
JF 艺术评论
YR 2018
IS 05
vo 
OP 135-139
AB <正>每个孩子与生俱来具有欣赏艺术和进行艺术创作的潜能,学前艺术教育应该保护、开发这种潜能,促进每个孩子的全面发展。《幼儿园教育指导纲要(试行)》明确指出:"幼儿园的教育内容是全面的、启蒙性的。"在学前教育中,艺术教育是非常重要的组成部分。党的十九大把教育放在优先发展的战略地位,明确提出要"办好学前教育""幼有所育、学有所教""努力让每个孩子都能享有公平而有质量的教育"。如何学习贯彻十九大这一精神?如何保证幼儿园开展丰富多彩而有益儿
SN 1672-6243
CN 11-4907/J
LA 中文;
DS CNKI
LK https://link.cnki.net/doi/10.16364/j.cnki.cn11-4907/j.2018.05.023
DO 10.16364/j.cnki.cn11-4907/j.2018.05.023

RT Journal Article
SR 1
A1 龙雪娜;罗天豪
AD 成都师范学院教育学院;中央民族大学教育学院;
T1 台湾少数民族教师教育发展体系及其启示
JF 民族学刊
YR 2018
IS 02
vo 9
OP 12-18+98-100
K1 台湾;少数民族;教师教育;教育政策
AB 台湾少数民族教育通过三十多年的发展,取得了阶段性的成就,而教师的培养是保证顺利推动少数民族教育的关键。因此,本文主要依据"原住民族教育法"以及台湾"教育部"、"原住民族委员会"于2015年所公布的《发展原住民族教育五年中程计划(2016年至2020年)》的精神,从中梳理台湾少数民族教师教育相关政策。台湾培养少数民族教师与大陆的双语教师培养有许多共同点,对大陆的双语教师的培养乃是值得参考与借鉴的经验。
SN 1674-9391
CN 51-1731/C
LA 中文;
DS CNKI
LK https://kns.cnki.net/kcms2/article/abstract?v=BlOUhu2v8Y_jAFJFLgNroLKG7abwYRCqfOYnOHfWkC0N2gkN6VPX_xPAoBO916zjsinbqnIImRh2IxPk8vIupDwNu8RNkeTk1og2kLUfIwe_1HiubF7JDrWRX2cDc8B1f72wahDoS0PiJmC0oyLznD6YN6JNZK5SxUmK_-XOIWS-JC2gkt0gI6OONzIjs_z3rAGXIhkcCYQ=&uniplatform=NZKPT&language=CHS

RT Journal Article
SR 1
A1 蒙良秋;朱喆
AD 武汉理工大学马克思主义学院;广西民族大学预科教育学院;
T1 新常态下高校民族团结教育的未来转向
JF 学校党建与思想教育
YR 2018
IS 04
vo 
OP 55-56
K1 互联网+;高校民族团结教育;教育改革
AB 新形势下,高校民族团结教育将进入五个历史性转向:教育态式由动态随机性转向常态稳定化、课程教学由隐性渗透转向显性灌输、教育内容由碎片化转向系统性、教育对象由特定性转向普及化、师资队伍由兼职性转向专业化。
SN 1007-5968
CN 42-1422/D
LA 中文;
DS CNKI
LK https://kns.cnki.net/kcms2/article/abstract?v=BlOUhu2v8Y9UM68JIFvlOECw2PcD3YmWgbOd2Xok2wpjt5UA5W7S26w6GrQ3XrgsYTsxrivoAEJ4audIYsiZL9BqcZkNeuErGiiIWLz8s-CuYOGc1HKQncCU40p1RDxIfFEeiukJjvrksc0ede3SmGIfZIs6cQnntjCymgNCW53YTy8Dcm47hjmzr88uRS3fmvnueXt8hLo=&uniplatform=NZKPT&language=CHS

RT Journal Article
SR 1
AD 中共教育部党组;
T1 努力做中华民族“梦之队”的筑梦人
JF 中国高等教育
YR 2018
IS Z1
vo 
OP 10-13
AB <正>近日,习近平总书记对西安交通大学部分西迁老教授来信作出重要批示,向当年响应国家号召、献身大西北建设的老教授们致以崇高敬意,面对新征程、新使命,要求广大知识分子弘扬爱国奋斗精神,激发浓厚家国情怀,始终与党和国家的发展同向同行、凝心聚力,为建设新时代中国特色社会主义事业贡献
SN 1002-4417
CN 11-1200/G4
LA 中文;
DS CNKI
LK https://kns.cnki.net/kcms2/article/abstract?v=BlOUhu2v8Y-VMIc6IfxPzoCfbEsuuwxUsIaZ270wFPUJrDfAYw60MDfN6FbciTftIaG-HWsMUXbAYKU72inqZ6l3P0oH5LUtTf-6tKOwVgc_bRS30iF5mIZ0fAOPpZst1ecrITBZdDNX9-prOk9n4pQIbZ1y40jpxf-pckGV6uzMdVqq0yOJ_sXK2-275xQro2I0tu38QEI=&uniplatform=NZKPT&language=CHS

RT Journal Article
SR 1
A1 马启龙;董三主;王纬
AD 甘肃民族师范学院西北少数民族教育发展研究中心;甘肃民族师范学院藏汉双语教育学院;
T1 民族地区理科教育滞后的原因、存在的问题及今后改革的出路——以甘肃省藏族地区为例
JF 民族教育研究
YR 2018
IS 01
vo 29
OP 37-43
K1 民族地区;理科教育;现状;问题;原因;出路
AB 甘肃省藏族地区理科教育的现状是理科学生少、成绩低、招生人数少、实验设备不足,存在民族地区文化氛围浓厚和民族高校理科专业少致使学生更多地选择文科,双语理科教师紧缺是导致理科学生少成绩低的主要原因,双语理科教师专业能力不足影响教学成绩和学生兴趣,理科实验教学无法正常开展影响理科教育质量等问题,当前应从引导师生重视理科教育,通过多种措施吸引学生选择理科;创新理科双语师资培养、引进体制,补充、稳定理科双语教师队伍;变革理科双语教师培养、培训方式,提高理科双语教师专业能力;强化理科实验教学,提高理科教学质量等方面寻找改革出路。
SN 1001-7178
CN 11-2688/G4
LA 中文;
DS CNKI
LK https://link.cnki.net/doi/10.15946/j.cnki.1001-7178.2018.01.005
DO 10.15946/j.cnki.1001-7178.2018.01.005

RT Journal Article
SR 1
A1 秘云腾
AD 武汉科技大学艺术学院;
T1 少数民族地区高校美术人才培养模式创新发展研究——兼评《民族地区普通高校美术学(教师教育)专业人才培养与发展模式研究》
JF 中国高教研究
YR 2018
IS 01
vo 
OP 6
AB <正>在深化高等教育教学改革的背景下,各高校不断探索新的教学模式以期适应教育领域深化改革,达到更好的教学效果。少数民族地区普通高校也纷纷响应号召,鼓励各专业针对高校人才培养模式展开创新。在此背景下,向云根编著了《民族地区普通高校美术学(教师教育)专业人才培养与发展模式研究》(西南交通大学出版社,2016年4月出版)一书,以玉林师范学院美术学(教师教育)专业为例,针对当前教育转型背景下少数民族地区普通高校美术学(教师教育)专业的教学模式展
SN 1004-3667
CN 11-2962/G4
LA 中文;
DS CNKI
LK https://kns.cnki.net/kcms2/article/abstract?v=BlOUhu2v8Y819E9T__Fc6Qzsy_5ZtU-BgMUI3zNAu8e27P8PrEfsVyeQ8Qn2vYA443PJKNPiJT9ms2hM6RpaBsTmBL-ePY18Rk_Tclf6Ve8OLbeujZlicLp-wRbhUeCymVqwgkLE6md1LV3qjaI82MoVURdguBTZejc_NAUU26zAoQJCq7WZzVVNzOFckZmkhn8uMkZjYAM=&uniplatform=NZKPT&language=CHS

RT Journal Article
SR 1
A1 沈晓燕
AD 教育部普通高等学校人文社会科学重点研究基地北京师范大学教师教育研究中心;
T1 乡村少数民族教师地方性知识的价值、习得及运用路径
JF 教师教育研究
YR 2018
IS 01
vo 30
OP 8-12+19
K1 乡村少数民族教师;地方性知识;价值;习得;运用路径
AB 乡村少数民族教师拥有、运用地方性知识是改善民族地区教育教学质量的关键。本研究从文化阐释理论的视角,探讨乡村少数民族教师拥有地方性知识的价值、习得途径与运用路径。其中,乡村少数民族教师地方性知识的运用路径主要体现为:基于地方性知识特征的课程资源开发,在教学中运用叙事教育渗透少数民族地方性知识。
SN 1672-5905
CN 11-5147/G4
LA 中文;
DS CNKI
LK https://link.cnki.net/doi/10.13445/j.cnki.t.e.r.2018.01.002
DO 10.13445/j.cnki.t.e.r.2018.01.002

RT Journal Article
SR 1
A1 罗军兵
AD 西南大学西南民族教育与心理研究中心;安顺学院教育科学学院;
T1 实践取向视野下民族地区中小学教师特殊素养提升研究——基于云南省G县的教育考察
JF 民族教育研究
YR 2017
IS 06
vo 28
OP 103-108
K1 实践取向;民族地区;中小学教师;特殊素养
AB 实践取向作为当今世界教师教育领域的一种重要价值取向,要求教师素养的提升要在具体的教育实际情境中实施,要关注教育实践中的现实问题。民族地区的教育实践要求民族地区中小学教师要具备一些特殊素养,而笔者在对云南省G县教育考察的基础上发现,民族地区中小学教师往往缺乏这些特殊素养,不能适应民族地区教育教学的需求。文章结合成人教育理论和感官民族志理论对民族地区中小学教师特殊素养的缺失进行了深层分析,提出民族地区中小学教师特殊素养提升的实践模式。
SN 1001-7178
CN 11-2688/G4
LA 中文;
DS CNKI
LK https://link.cnki.net/doi/10.15946/j.cnki.1001-7178.2017.06.016
DO 10.15946/j.cnki.1001-7178.2017.06.016

RT Journal Article
SR 1
A1 张兰
T1 2017年《民族教育研究》总目录
JF 民族教育研究
YR 2017
IS 06
vo 28
OP 141-144
AB <正>~~
SN 1001-7178
CN 11-2688/G4
LA 中文;
DS CNKI
LK https://link.cnki.net/doi/10.15946/j.cnki.1001-7178.2017.06.023
DO 10.15946/j.cnki.1001-7178.2017.06.023

RT Journal Article
SR 1
A1 钟海青;江玲丽
AD 广西民族大学;
T1 本土化:边境民族地区乡村教师队伍建设的重要途径——基于广西边境民族地区的教育调查
JF 民族教育研究
YR 2017
IS 06
vo 28
OP 5-11
K1 边境民族教育;乡村教师;本土化
AB 当前边境民族地区乡村教师队伍建设存在招不到、留不住、教不好的问题,这是由当地的自然、政策、文化和社会诸因素以及乡村教师个人心理因素综合引起的。本土化是解决边境民族地区乡村教师队伍建设问题的重要路径。边境民族地区乡村教师本土化可从以下几个环节入手:创新定向培养、顶岗培养方式,打牢乡村教师的专业思想,增强他们的专业素质;采取倾斜政策适当扩大本地应聘的比例;推进边境民族地区乡村教师职称评定、改革提拔晋升政策,加大职业道德、育人业绩教学经历的考核权重;创设荣誉奖励,构建良好生活环境,注重人文管理、感情留人,促使外来的乡村教师本土化。
SN 1001-7178
CN 11-2688/G4
LA 中文;
DS CNKI
LK https://link.cnki.net/doi/10.15946/j.cnki.1001-7178.2017.06.001
DO 10.15946/j.cnki.1001-7178.2017.06.001

RT Journal Article
SR 1
A1 臧伟
AD 延边大学理学院;
T1 大学生创业就业教育的实证论析——以北方民族院校为例
JF 黑龙江民族丛刊
YR 2017
IS 06
vo 
OP 171-175
K1 北方民族地区;大学生创新创业教育;实证分析;发展难题;对策建议
AB 北方民族院校把鼓励创新、支持创业作为创业带动就业教育的前提基础,积极探索新形势下大学生创业带动就业教育的创新实现形式;推动实施过程中,各民族院校普遍面临大学生创业意愿不高、课程设置不合理等若干发展难题;结合创业带动就业教育的未来发展动向,应采取提升大学生创新创业意识、提升师资素质及加大引资力度等一系列针对性强的步骤措施,不断把北方民族院校创业带动就业教育引向深入。
SN 1004-4922
CN 23-1021/C
LA 中文;
DS CNKI
LK https://link.cnki.net/doi/10.16415/j.cnki.23-1021/c.2017.06.030
DO 10.16415/j.cnki.23-1021/c.2017.06.030

RT Journal Article
SR 1
A1 杜春娟
AD 内蒙古呼伦贝尔学院;
T1 卓越蒙古族幼儿教师培养及其管理机制的探讨
JF 宏观经济管理
YR 2017
IS S1
OP 328-329
K1 卓越幼儿教师;蒙古族;人才培;养管理
AB 拥有卓越、高素质的教师队伍,是提高教育质量的基本保障。卓越幼儿教师的培养,是在教师教育改革与创新的深入发展下,为实现幼儿教育质量提升,响应国家卓越人才培养计划号召提出的一项人才培养计划措施。民族幼儿教师培养作为卓越幼儿教师培养计划的重要一部分,对于促进民族幼儿教育质量提升,推动我国幼儿教育发展有着积极作用和意义。本文将结合我国民族幼儿教师培养现状,对卓越蒙古族幼儿教师培养的重要性以及人才培养过程中面临的困难问题进行分析研究,以进行卓越蒙古族幼儿教师培养及管理提升机制的研究分析,推动蒙古族幼儿教育的提升发展,推动我国教育的改革进步。
SN 1004-907X
CN 11-3199/F
LA 中文;
DS CNKI
LK https://link.cnki.net/doi/10.19709/j.cnki.11-3199/f.2017.s1.185
DO 10.19709/j.cnki.11-3199/f.2017.s1.185

RT Journal Article
SR 1
A1 吴铁军;谢利君;丁燕
AD 内蒙古科技大学;
T1 少数民族外语教育的现实困境与对策——基于文化互动维度的分析
JF 贵州民族研究
YR 2017
IS 10
vo 38
OP 245-249
K1 少数民族;外语教育;文化互动;符号域;跨文化人
AB 少数民族外语教育肩负着文化输出与培养跨文化交际人才的双重使命,而基于不同符号域的文化互动是实现这两个使命的重要途径。少数民族外语教育中阻碍文化互动的主要障碍包括少数民族文化失语、对西方文化认同度不够以及重"工具性"而轻"人文性"。因此,少数民族外语教育须从外语教育的生态环境、多元文化观的培育、少数民族文化的融入以及"人文性"服务"工具性"的教学模式构建四个方面入手,保障文化互动在教学活动中发挥其应有的作用。
SN 1002-6959
CN 52-1001/C
LA 中文;
DS CNKI
LK https://link.cnki.net/doi/10.13965/j.cnki.gzmzyj10026959.2017.10.055
DO 10.13965/j.cnki.gzmzyj10026959.2017.10.055

RT Journal Article
SR 1
A1 李适
AD 昌吉学院初等教育学院;
T1 核心素养:少数民族地区双语教师教育课程改革的新走向
JF 黑龙江高教研究
YR 2017
IS 10
vo 
OP 116-120
K1 核心素养;少数民族地区;双语师范生;双语教师教育;课程改革
AB 双语教师作为少数民族地区基础教育改革的践行者,其自身核心素养发展水平决定着学生核心素养的培育和形成。目前,双语教师职前培养中面临跨文化课程的缺失、特色课程资源的贫乏、异质化课程评价的缺位、教育者跨文化意识淡薄等问题,制约着双语师范生核心素养的形成与发展。在梳理国内外核心素养理论与实践研究的基础上,阐释了民族地区双语师范生核心素养培育的价值意义,并尝试构建了双语师范生核心素养结构体系,同时为双语师范生核心素养的培育提出改革课程的相关建议。
SN 1003-2614
CN 23-1074/G
LA 中文;
DS CNKI
LK https://kns.cnki.net/kcms2/article/abstract?v=BlOUhu2v8Y-WKcAchHQqDBCpEGLg0QdlOLZ5bqij-VxrLj33-MLsjGQBNHHfYVJeKsCht-m31lXPV_X2F5nBntkqd3vGMDXn8L2Qo02UZTgAW03HuF91LvImjJFzOkU-7eAh3NU8GOTaCe5zhw4XLqn5iGCEvFyUAkxWDX5IzkpEfcLRn-2DoSFWxEDEbU7belx6NlzF8wc=&uniplatform=NZKPT&language=CHS

RT Journal Article
SR 1
A1 马骍
AD 中国社会科学院民族学与人类学研究所《民族研究》编辑部;中国社会科学院国家治理智库;
T1 民族地区教师资源配置的城乡考察——基于2003年和2013年省际数据的比较分析
JF 西南民族大学学报(人文社科版)
YR 2017
IS 09
vo 38
OP 220-225
K1 民族教育;民族地区;教师资源配置;城乡差距;比较分析
AB 教育是民族振兴和社会进步的基石。基于2003年和2013年的省际数据,本文从数量和质量两个维度出发,考察了民族地区小学和初中教师资源城乡配置的基本情况及主要问题。研究发现:(1)最近十年民族地区教师资源的数量有明显增加,其质量也都有一定水平的提升;(2)民族地区教师资源配置在小学层面存在着明显的城乡差距,在初中层面这一差距则基本上已被消除;(3)民族地区各省区之间的教师资源配置存在着显著的差异,其中贵州、广西、云南的教师资源配置问题相对较为严重。相应的,在政策层面需要实施差别化的教育扶持政策、落实和优化中小学教职工编制标准、引进与在职培训相结合以提升教师资源质量。
SN 1004-3926
CN 51-1671/C
LA 中文;
DS CNKI
LK https://kns.cnki.net/kcms2/article/abstract?v=BlOUhu2v8Y83U8nv1D7Q9EgRZNiQfHVG-_m0qghh1CwKI3vzsw6pEQeqZ9XrBFiKQTEa9Fpylsm6aIKnZMyad1TgjVe-JzHvHF_im_SoYt4SAS-sFaVzCbn9H8bn69VHwGZmNFLaWSjTL2n4sRkyKA4e17pXzmwUnnq0yntCIjZ4e-bJdkP76RlyLpO_IxpvByECq13oio0=&uniplatform=NZKPT&language=CHS

RT Journal Article
SR 1
A1 张健
AD 西南大学西南民族教育与心理研究中心;
T1 优化民族地区师资队伍促进民族教育现代化
JF 教育发展研究
YR 2017
IS 17
vo 37
OP 82-84
AB <正>一、民族地区教师素养现代化是实现民族教育现代化的首要条件民族教育现代化有自身的特殊性。从宏观来看,不断提升公共教育质量、开展民族团结教育、践行多元一体化教育等,是民族教育现代化的重要环节。微观来看,有效推进双语教学、开发民族文化课程、促进教师能力素质提升等是当前主要的需求。教师素养是指教师在教育、教学活动中表现出来
SN 1008-3855
CN 31-1772/G4
LA 中文;
DS CNKI
LK https://link.cnki.net/doi/10.14121/j.cnki.1008-3855.2017.17.017
DO 10.14121/j.cnki.1008-3855.2017.17.017

RT Journal Article
SR 1
A1 安富海
AD 西北师范大学教育技术学院/西北少数民族教育发展研究中心;
T1 学习空间支持的智力流动:破解民族地区教师交流困境的有效途径
JF 电化教育研究
YR 2017
IS 09
vo 38
OP 102-107
K1 智力流动;民族地区;教师交流
AB 文章针对我国民族地区义务教育学校教师交流遭遇的困境,在"保峰填谷"思想的指导下,以"人岗不动"为前提,利用互联网技术和信息化手段,将优质师资的智力服务聚合在网络学习空间,通过机制创新、服务迁移等手段和方式,使教师的智力流动起来,最大限度地发挥优质资源的辐射能力和优质资源的共享,在虚拟的空间中帮助薄弱学校的教师发展和学生成长,解决民族地区义务教育学校教师交流的问题,促进民族地区义务教育均衡发展。
SN 1003-1553
CN 62-1022/G4
LA 中文;
DS CNKI
LK https://link.cnki.net/doi/10.13811/j.cnki.eer.2017.09.015
DO 10.13811/j.cnki.eer.2017.09.015

RT Journal Article
SR 1
A1 洪勇明;马小玲
AD 新疆师范大学语言学院;新疆大学语言学院;
T1 以评价引导双语教师继续教育
JF 语言与翻译
YR 2017
IS 03
vo 
OP 89-92
K1 教师评价;继续教育;队伍建设
AB 双语教育的效果直接影响民族教育的质量,甚至关系到民族地区的社会稳定和经济发展。双语教师在一定程度上决定了双语教育的效果,因此不断提高双语教师的知识素养和教学水平是民族地区教育领域常抓不懈的工作。文章对新疆双语教师继续教育进行思考,分析其不足,并提出以教师评价为导向,切实提高教师队伍建设。
SN 1001-0823
CN 65-1015/H
LA 中文;
DS CNKI
LK https://kns.cnki.net/kcms2/article/abstract?v=BlOUhu2v8Y8cQrM5RWh79aPRprBVg5R9HJizk8XXbXWGTPvCuOgBJkFujKdHtRyjjQIUovsccBVHTnHNM38WZVd8QwuvG8nU8TpBhJLLMWEuRdp9JajiXOj1HTE5o4G1wi5y023pTThoDeQHiHpQ2AWqIZPrSi5gaMT4gRFnYTpDUnOnEHn5AwUK0pFWS8vRdPsA_BDWH50=&uniplatform=NZKPT&language=CHS

RT Journal Article
SR 1
A1 杨建红;张红艳
AD 石河子大学师范学院;
T1 新疆中小学少数民族双语教师培训效果评估的设计与实现
JF 中国电化教育
YR 2017
IS 05
vo 
OP 111-116
K1 双语教师培训;效果评估;设计;少数民族;新疆
AB 培训效果评估是培训质量的重要保障措施,新疆中小学少数民族双语教师培训工程已经实施十余年,实践中急需切实可行的培训效果评估模型以保证培训取得理想的效果。该研究以柯氏评估模型为基础,结合新疆中小学少数民族双语教育发展实际对少数民族双语教师的要求,从反应、学习、行为和结果四个层次设计了新疆中小学少数民族双语教师培训效果评估模型。利用所建立的新疆中小学少数民族双语教师培训效果评估模型,研究对225名接受过各种形式双语培训的教师进行了调查研究,通过对调查结果的分析实现了对新疆中小学少数民族双语教师培训效果的评估。评估结果表明:新疆中小学少数民族双语教师培训效果总体水平偏低,培训达标率仅为61.78%,四个一级指标中:"反应"指标达标率为69.5%,"学习"指标达标率为63.75%,"行为"指标达标率为62.1%,而"结果"指标达标率仅为56.37%。研究提出应该从培训内容的设计、培训过程的评价、语言环境的营造及双语课程教学设计等方面入手,才能从根本上有效提升培训效果。
SN 1006-9860
CN 11-3792/G4
LA 中文;
DS CNKI
LK https://link.cnki.net/urlid/11.3792.20170503.1833.034

RT Journal Article
SR 1
A1 塔娜
AD 内蒙古师范大学外国语学院;
T1 试论牧区双语教师职业发展现实困境及其改进策略
JF 民族教育研究
YR 2017
IS 02
vo 28
OP 99-103
K1 民族教育;牧区;双语教师;教师困境;职业发展
AB 近年来,虽然倾斜于少数民族地区或西部偏远地区双语教师职业发展的专项资金投入越来越多,但牧区双语教师职业发展仍面临不少困境,尤其表现在牧区的双语教师职业缺乏吸引力、双语教师民族文化传承能力缺乏、专业发展措施不力等方面。面对这些困境,需要通过政府、学校和双语教师共同努力,采取多种措施不断增强牧区学校对双语教师的吸引力、不断提高双语教师的民族文化水平和职业发展能力。
SN 1001-7178
CN 11-2688/G4
LA 中文;
DS CNKI
LK https://link.cnki.net/doi/10.15946/j.cnki.1001-7178.2017.02.016
DO 10.15946/j.cnki.1001-7178.2017.02.016

RT Journal Article
SR 1
A1 薛勇军;杨林
AD 云南师范大学经济与管理学院;云南大学;
T1 边疆民族地区民办教育相关问题研究
JF 思想战线
YR 2017
IS 02
vo 43
OP 26-30
K1 边疆民族地区;民办教育;相关问题
AB 近些年来,随着竞争的日益加剧,边疆民族地区民办教育自身办学的种种问题日益凸显。如何解决边疆民族地区民办教育存在的相关问题,提高边疆民族地区民办教育人才培养质量,已引起社会各界的广泛关注。边疆民族地区民办教育存在的相关问题主要有:教师队伍结构不稳定、教学管理服务模式落后、欠缺对学生实践能力的培养、办学缺乏民族文化特色。解决边疆民族地区民办教育存在的相关问题的主要建议是:提升教师队伍的质量和水平、创新教学管理服务模式、提高学生实践动手能力、办学体现民族文化特色。
SN 1001-778X
CN 53-1002/C
LA 中文;
DS CNKI
LK https://kns.cnki.net/kcms2/article/abstract?v=BlOUhu2v8Y8URog-D-4Fhtt7NpK7kSbSL9tqhQ1nvQP42IP3YSpDwjYQh2254Do2L7p7GaR8N03rNBDsPZGsxqTppF6335unjsXeopAyWIYHF90Vju20Ay_aaPWcMdz5CVJo5Go2wwVQ9TfQJv265tH1AWYDce4NprpVaumaer-wnARMHET1TIGQ8qDI70WnxCaymh7RPKw=&uniplatform=NZKPT&language=CHS

RT Journal Article
SR 1
A1 黄启发
AD 江苏理工学院外国语学院;
T1 多元文化环境下民族英语教师自我身份建构
JF 贵州民族研究
YR 2017
IS 02
vo 38
OP 201-204
K1 多元文化;英语教育;民族英语教师;身份建构
AB 民族英语教师正确的身份建构可以使其在教育过程中明确自身的角色需求,摆正自身的位置,推进民族英语教育目标完成。多元文化环境下,民族英语教师除了英语教育的职能外,还需建构民族文化传承主导者、多元文化沟通者、多元文化实践者、多元文化意识塑造者等身份与角色。
SN 1002-6959
CN 52-1001/C
LA 中文;
DS CNKI
LK https://link.cnki.net/doi/10.13965/j.cnki.gzmzyj10026959.2017.02.045
DO 10.13965/j.cnki.gzmzyj10026959.2017.02.045

RT Journal Article
SR 1
A1 唐雯谦
AD 海南大学外国语学院;
T1 少数民族地区教师教学心理研究——以海南省为例
JF 贵州民族研究
YR 2017
IS 02
vo 38
OP 211-215
K1 教师;教学心理;少数民族;海南
AB 发展民族教育是实现各民族共同繁荣的重要途径和基础条件。教师是最普遍的文化传播者,也是教育活动的领导者和最主要的参与者。在少数民族分布较多的偏远地区,由于交通闭塞、经济发展滞后、文化底蕴不足等问题,导致少数民族教育不足之处的弊端日渐显露。少数民族地区教师教学心理问题也随之凸显,教师的心理问题会直接影响其教学质量和教学热情,阻碍少数民族地区的教育发展,因而在发展教育的同时,更应关注教师的教学心理。在此采用比较分析、调查问卷、访谈、参考文献等方法,基于对海南教育的调查研究,总结出海南省教师教学心理的不足之处、教学心理的影响因素以及改进办法。
SN 1002-6959
CN 52-1001/C
LA 中文;
DS CNKI
LK https://link.cnki.net/doi/10.13965/j.cnki.gzmzyj10026959.2017.02.047
DO 10.13965/j.cnki.gzmzyj10026959.2017.02.047

RT Journal Article
SR 1
A1 袁媛;李俊奎
AD 南京理工大学马克思主义学院;
T1 论少数民族大学生思想政治教育学习型组织的实现
JF 贵州民族研究
YR 2017
IS 02
vo 38
OP 225-228
K1 少数民族大学生;思想政治教育;学习型组织
AB 以学习型组织为视角来探讨少数民族大学生思想政治教育的创新是一个必不可少的内容,内在地来讲,两者之间在共同的教育愿景的塑造、教育方式的耦合、教育内容上的需要、教育载体整合等方面存在着内在的契合。当前,我们的少数民族大学生思想政治教育主要面临着文化教育理念的多元化、教育文化的世俗化、社会交往的部落化等挑战。为了应对这些突出的问题,我们的教育应当从通过建立教育共同体和塑造共同教育愿景、团体学习和交互式对话、改善教育心智模式、系统化思考和生活化教育来着手。
SN 1002-6959
CN 52-1001/C
LA 中文;
DS CNKI
LK https://link.cnki.net/doi/10.13965/j.cnki.gzmzyj10026959.2017.02.050
DO 10.13965/j.cnki.gzmzyj10026959.2017.02.050

RT Journal Article
SR 1
A1 刘录护
AD 华南师范大学教育科学学院;
T1 科层制学校中教师职业发展的民族志研究——兼对教师专业发展研究的反思与比较
JF 学术研究
YR 2017
IS 02
vo 
OP 49-58
K1 教师职业发展;教师专业发展;科层制;职业路径;民族志研究
AB 研究借鉴社会学的职业发展概念,以科层制理论作为解释性框架,采用民族志的研究方法,探究了中小学教师的职业发展路径及其专业能力需要,并有如下发现:一是受科层制中等级制特征的影响,中小学教师的职业发展具有制度职称、组织岗位、市场化收入与逆向选择的家庭化四种路径;二是科层制的岗位分工与教师发展路径的多样化,需要教师具备不局限于教学的多样化专业能力;三是集中于提高教学能力的教师专业发展研究,具有与实践相脱节的局限性、狭隘性与损害性,教师职业发展研究具有教师专业研究难以替代的重要学术与实践价值,四是国内延循西方研究注重教师专业发展,并以此替代教师职业发展的倾向,具有忽略中西经济与学校组织差异的错误。
SN 1000-7326
CN 44-1070/C
LA 中文;
DS CNKI
LK https://kns.cnki.net/kcms2/article/abstract?v=BlOUhu2v8Y9yfNaG5tCANIEdIFOCS3PzbU5gz8OLE9qAANMAf3Ah66jB-lHbxQ_XzQfP_aOrcVL8MhmePIsTYXVZ25L26h_5xaRyNoMegCzZRBp6-kiewNmBcJE6cY9x-ajj8a78QPPGzdzWGU3AlGu_2w6vuOfeUuOo838gyjKMlkOp0SkMJC65WzNJffb7kJQHWgKxKV0=&uniplatform=NZKPT&language=CHS

RT Journal Article
SR 1
A1 范文彦
AD 西安音乐学院;
T1 少数民族音乐艺术教育地位合理化研究——鉴于多元音乐教育理念
JF 贵州民族研究
YR 2016
IS 12
vo 37
OP 230-233
K1 民族音乐;边缘化;多元文化
AB 多元音乐教育理念倡导音乐教育中各种音乐形式的兼容并蓄,但是国内音乐教育在音乐教育领域进行钢琴音乐等西方音乐多元同构的同时,却忽略了多元音乐教育对本土音乐基础的强调,传统音乐教育被轻视,少数民族音乐教育边缘化发展;要真正践行多元音乐教育理念,就必须从教学理念、教材、教学内容、师资等方面突出民族音乐教育,推动少数民族音乐艺术教育地位合理化调整。
SN 1002-6959
CN 52-1001/C
LA 中文;
DS CNKI
LK https://link.cnki.net/doi/10.13965/j.cnki.gzmzyj10026959.2016.12.049
DO 10.13965/j.cnki.gzmzyj10026959.2016.12.049

RT Journal Article
SR 1
A1 刘河燕
AD 长江师范学院教师教育学院;
T1 民族地区幼儿教师全纳教育素养的培养
JF 社会科学家
YR 2016
IS 12
vo 
OP 119-122
K1 民族地区;幼儿教师;全纳教育;教育素养;培养
AB 在全世界呼唤全纳教育的背景下,基于民族地区幼儿教师全纳教育素养调查的现状,阐述了民族地区幼儿园实施全纳教育的意义、民族地区幼儿全纳教师教育素养的构成,最后针对性地提出了提高民族地区幼儿教师全纳素养的策略:成立专业的全纳教师专业发展学校;加强监管,严格实施全纳教育的实践课程;增设民族地区幼儿教师全纳培训课程;建立健全全纳教师资格认证制度;建立全纳教育协作团队。
SN 1002-3240
CN 45-1008/C
LA 中文;
DS CNKI
LK https://kns.cnki.net/kcms2/article/abstract?v=BlOUhu2v8Y8Y6aGob6ngroAwHUNY1Te5h3Mw5FzU4WJhS5oDDwTLiVLGe8gmVBPYI-eztKbG7PzgyWMi9SNRf3aQJuilWEJHtcMAzVa0_cytdKKuVBR6-sYyvHWWLSebSFd1WMtMdYYlwLxkUPfMzoE4o4Ij63VeOKsUZ5qaqiKd9QhnbkWQ22T_5-gDJaFZo3t4ms28KLw=&uniplatform=NZKPT&language=CHS

RT Journal Article
SR 1
A1 张杰夫
AD 中国教育科学研究院;
T1 全日制远程教学有效促进边远、民族地区教育发展的成因与启示
JF 中国电化教育
YR 2016
IS 12
vo 
OP 59-66
K1 边远民族地区教育;远程教学;跨越式发展
AB 为加快边远、民族地区教育发展,寻找其有效发展途径,通过访谈、问卷调查、质性研究等方法,对我国开展的全日制远程教学进行了深入调查研究。全日制远程教学通过卫星、网络等信息技术,将城市优秀教师智慧辐射到边远、民族地区,为该地区学生成长和教师专业发展开辟出新的天地,有效地解决了困扰我国多年的偏远地区教育发展中的问题。其成功经验带来许多启示,边远、民族地区教育要实现大的发展,关键在于敢于突破"梯度理论"束缚,树立学生自信,引入城市巨大发展动力,名校带领薄弱校发展。全日制远程教学已经探索出一条利用信息技术促进边远、民族地区优质教育资源共享、实现跨越式发展的新路。
SN 1006-9860
CN 11-3792/G4
LA 中文;
DS CNKI
LK https://link.cnki.net/urlid/11.3792.20161202.1437.018

RT Journal Article
SR 1
A1 林云
AD 华中师范大学教育学院;云南财经大学公共管理学院;
T1 民族地区农村小规模学校教师队伍建设:问题与对策
JF 教育与经济
YR 2016
IS 05
vo 
OP 84-90
K1 民族地区;农村教育;小规模学校;师资建设
AB 随着城镇化建设的推进,民族地区农村学校发展日趋小规模化,而其教师队伍建设面临着老龄化现象严重、学科结构失衡、双语师资匮乏、培训机会较少、经济待遇偏低等突出问题。优秀的教师队伍是民族地区农村小规模学校发展的根本保障,可以通过市场与计划的有机结合,多渠道补充教师;班师比与师生比相结合,灵活教师编制配置;着力培养多科教师;大幅度提高教师待遇;完善教师教育及培训经费投入保障机制等措施加强师资队伍建设,从而促进小规模学校健康发展,为民族地区农村儿童提供公平的教育机会。
SN 1003-4870
CN 42-1268/G4
LA 中文;
DS CNKI
LK https://kns.cnki.net/kcms2/article/abstract?v=BlOUhu2v8Y-9usuJ_M2kn32nYcEQ_5szwQ8v2D3fGwVfsWAkfPk7uRpKmPojU0Fa6BXoJTapGgswjK02umUcI-51WW2u9jzj2nbrfHsACzrXhJ-ZUe-vRD_p81Gny42K-FvhxvQWeOHAaENfolWLxU5g2CSqT1z4BQICUJ6lrsNgc_X0fD3dhJqEp8265QKF3PB1TS3lRDE=&uniplatform=NZKPT&language=CHS

RT Journal Article
SR 1
A1 罗明东
AD 楚雄师范学院;
T1 乡村教师培养模式新探索——边疆民族地区教师教育模式改革的创新实践
JF 学术探索
YR 2016
IS 10
vo 
OP 138-142
K1 乡村教师;培养模式;体系
AB 地方高师院校的根本任务主要就是为地方建设发展培养合格的中小学教师。边疆民族地区山区面积比重大,地方高师院校的根本任务主要就是培养乡村教师。楚雄师范学院地处云南边疆少数民族地区,在培养乡村教师中立足边疆民族地区乡村教育的实际情况以及目前师范教育的现状,重点针对乡村教育师资培养的薄弱环节,以实际需求和解决问题为导向,有针对性地构建了整合连贯型、全科型、分科型等多元化的乡村教师培养模式体系,培养多类型有特色的师范生,以适应乡村教育教学实践的需要,取得了良好的实践效果。
SN 1006-723X
CN 53-1148/C
LA 中文;
DS CNKI
LK https://kns.cnki.net/kcms2/article/abstract?v=BlOUhu2v8Y8SDieZIsRXBZIIjzge63rF7fuwiGw7AZC2fpgEGSJxK3g8pAHfq9FRI_4l7UGDCfS__qukFbf-47XA8_SCwmOuWyvsLrWU5tAszWqdr4l8BlcINI3q_QI3SLGjPiOnL0pXWxtPG9V7XfobRuocQubPhRAxJzdFLZbZlA74Jfw5-KKrESvCESrCBTKOFtsU1mc=&uniplatform=NZKPT&language=CHS

RT Journal Article
SR 1
A1 谈云波
AD 青海师范大学;
T1 青海少数民族地区音乐教育现状及对策研究
JF 青海民族研究
YR 2016
IS 04
vo 27
OP 111-113
K1 青海;少数民族音乐教育;校际合作;音乐教师
AB 受历史、区域等多种因素制约,导致青海少数民族地区学校音乐教育起步晚、基础设施差、教师配备困难等现状,存在着专职教师缺额、教师缺乏职后继续教育的机会、音乐教师力量更新缓慢等现实问题。本人意在探索建立大学与中小学的校际合作,为音乐教师的职前培养和职后培训以及终身音乐教育搭建可行性,认为通过地方性师范院校音乐教师的培养方案、增设适用于本地区少数民族学生的课程、编写适合于民族地区生态的民族教材和地方教材、扩大对少数民族学生的招收培养等手段,是解决这些困境的基本途径。
SN 1005-5681
CN 63-1016/C
LA 中文;
DS CNKI
LK https://link.cnki.net/doi/10.15899/j.cnki.1005-5681.2016.04.024
DO 10.15899/j.cnki.1005-5681.2016.04.024

RT Journal Article
SR 1
A1 王燕红
AD 南京师范大学教育科学学院;潮州师范学院;
T1 论芬兰教师教育的“三角形”架构
JF 外国中小学教育
YR 2016
IS 10
vo 
OP 43-49
K1 教师教育;民族主义教育;研究;信任
AB 芬兰教育的成功全世界有目共睹,芬兰教师教育是其成功的关键因素之一。在几何图形中,三角形是最为稳定的结构,"研究"、"民族主义教育传统"、"信任文化"构成了芬兰教师教育体系的三角形架构,这三者之间互相影响,互相渗透,造就了芬兰教育成功。从这一视角可以更好地理解教育成功的背后是由多种因素共同努力所形成的,也给我国教师教育体系的建立提供更好的启示。
SN 1007-8495
CN 31-1037/G4
LA 中文;
DS CNKI
LK https://kns.cnki.net/kcms2/article/abstract?v=BlOUhu2v8Y8wuidqkWWwgmxctMwBHZAxb1ojtTCKKuRoek7htqmdq53i4M30hLrG8sPyNWCFtqysz8SpGrK1rWNm7fh4hudHxGBzvKqpSOQcYVd2REXsCw9J6dj7jk2eaa7DZR0y3LtnVf50SbqTNiqsqXeWZTrD51NYqsDGPioMF4ZmqDxvtGdDYzeNJeLCyGpIGgfZI8g=&uniplatform=NZKPT&language=CHS

RT Journal Article
SR 1
A1 王静
AD 新疆大学预科学院;新疆师范大学教育科学学院;
T1 基于布雷岑卡实践教育理论的少数民族双语教育研究
JF 江西师范大学学报(哲学社会科学版)
YR 2016
IS 05
vo 49
OP 110-114
K1 布雷岑卡;实践教育理论;少数民族教育
AB 基于元教育学代表人物布雷岑卡的实践教育理论陈述体系的四个标准:情景分析、目的论、方法论和职业伦理取向情感论,对日渐成为民族教育研究热点的少数民族双语教育问题进行分析,认为在少数民族双语教育研究中,对双语教育的某些方面应加大研究力度,如目的论、定性和定量分析、双语教师职业动机等。
SN 1000-579X
CN 36-1025/C
LA 中文;
DS CNKI
LK https://kns.cnki.net/kcms2/article/abstract?v=BlOUhu2v8Y_0fVAJGhxt6_85vLYU_3RPFQZ0zONvMrm3FpB-CmPuYGMRfxJZUbcNDqZshCg8lwJYwd2pM3aVJW-D9_S6UzjSEbSZabImjyD_vjje_OMPh5-9paDXIUZw2BSNTHFYckus4z_shWrkCzHK-15Su4xvC5WTPGkbq1h7C_SfGxG88_PzVueg3wcx2AndR6yfAPs=&uniplatform=NZKPT&language=CHS

RT Journal Article
SR 1
A1 石娟
AD 西南大学教育学部;西华师范大学教师教育学院;
T1 少数民族教师专业发展的文化自觉
JF 中国教育学刊
YR 2016
IS 08
vo 
OP 96-100
K1 少数民族教师;专业发展;文化自觉
AB 少数民族教师在多元文化背景下需要保持必要的文化自觉,才能形成独具特色的文化素养,也有利于更好地实现自身专业发展。本土化、互利共生与传承性分别是少数民族教师文化自觉的基础、内核与旨归。文化冲突、文化顺从与民族身份迷失分别是少数民族教师专业发展的社会阻力、制度阻力与情感阻力。通过不同文化间的和谐共生、开发民族文化课程资源、提升少数民族教师的民族素养,促进少数民族教师的文化自觉意识、文化创建能力与民族身份认同,成为少数民族教师专业发展的文化自觉建构路径。
SN 1002-4808
CN 11-2606/G4
LA 中文;
DS CNKI
LK https://kns.cnki.net/kcms2/article/abstract?v=BlOUhu2v8Y_0fVAJGhxt6_85vLYU_3RPFQZ0zONvMrmFKA8vMFLLsKReMuj_yHwF6YV4IR0tC4Hviq79yxsN4Imfp5VHNY2rIU2aJ-SHzoE1pwQY-jA2X9ArPpmm_TdmGEj8CQbRWssNUU1uN39npPwEzfaw2OXd2h9H8lUDqsLoJmoLhLxp9NfeRMQQQrDyZ-YHGKjyUQ0=&uniplatform=NZKPT&language=CHS

RT Journal Article
SR 1
A1 万力勇;赵呈领
AD 中南民族大学;华中师范大学;
T1 基于UTAUT模型的民族地区中小学教师信息技术采纳与使用影响因素研究
JF 现代远距离教育
YR 2016
IS 02
vo 
OP 70-75
K1 民族地区;中小学教师;信息技术使用意向;UTAUT模型;教育信息化
AB 教师对信息技术的采纳和持续使用是推进民族地区基础教育信息化发展的关键所在,因此对影响民族地区中小学教师采纳和使用信息技术的因素进行分析显得尤为重要。在参考技术采纳与利用整合理论模型(UTAUT模型)基础上建立了民族地区中小学教师信息技术采纳与使用影响因素模型,选取湖北省武陵山区部分中小学教师为研究对象进行了问卷数据的收集和处理,并采用结构方程模型对相关研究假设进行了检验,得出了影响民族地区中小学教师信息技术采纳与使用的关键因素,提出了相应建议。
SN 1001-8700
CN 23-1066/G4
LA 中文;
DS CNKI
LK https://link.cnki.net/doi/10.13927/j.cnki.yuan.2016.0021
DO 10.13927/j.cnki.yuan.2016.0021

RT Journal Article
SR 1
A1 金洪培;靳淑梅
AD 延边大学;
T1 地方民族高校提升初级中学双语教师教学能力探析——以延边大学为例
JF 黑龙江民族丛刊
YR 2016
IS 02
vo 
OP 186-190
K1 少数民族;初级中学;教师;双语教学能力;培训
AB 为区域教育现代化提供智力支持与全面、专业性的服务是地方高校的重要使命。开展中小学双语教师职后培训,提高双语教师教学能力是中国民族教育跨越发展期的重要任务。延边大学教师教育培训中心是延边朝鲜族自治州唯一具备国培资质的教师培训机构,是培养朝鲜族中小学教师的最主要机构。为更好地开展培训,提高双语教师教学能力,促进朝鲜族中小学双语教师专业发展,培训中心对延边地区初中双语教师进行了调查。调查表明,朝鲜族学校教师的双语教学能力一般,教师的双语教学认知能力比操作能力强。除了汉语学科教师外,其他学科教师缺乏对自己学科实施双语教学意义的认识。针对具体存在的问题,培训机构应该在调查研究基础上设计培训方案,加强对校本研修的指导,并且强化培训反馈制度。
SN 1004-4922
CN 23-1021/C
LA 中文;
DS CNKI
LK https://link.cnki.net/doi/10.16415/j.cnki.23-1021/c.2016.02.036
DO 10.16415/j.cnki.23-1021/c.2016.02.036

RT Journal Article
SR 1
A1 欧阳明昆;钟海青
AD 广西民族大学教育科学学院;广西民族大学民族教育研究中心;
T1 广西边境民族地区教师队伍建设现状与对策研究——基于三个中越边境县的实地调查
JF 民族教育研究
YR 2016
IS 02
vo 27
OP 62-67
K1 广西边境民族地区;教师队伍;工作环境和工资待遇
AB 通过对广西民族地区实地调查发现,边境民族地区教师队伍总体存在如下三个方面的问题:一、教师工资待遇和福利标准偏低;二、教师专业化培训内容及主体针对性不强;三、教师职称评定难,职业上升通道受阻。如何完善边境地区教师队伍建设,可以从如下三个方面入手:一要加强本土化教师队伍建设,完善教师流动机制;二要加强教师培训工作的针对性,不断提高边境地区教师专业水平;三要健全边境地区教师激励保障机制,提高边境地区教师工资待遇和福利标准。
SN 1001-7178
CN 11-2688/G4
LA 中文;
DS CNKI
LK https://link.cnki.net/doi/10.15946/j.cnki.1001-7178.2016.02.009
DO 10.15946/j.cnki.1001-7178.2016.02.009

RT Journal Article
SR 1
A1 韩雪军;王凯
AD 呼伦贝尔学院教育科学学院;中央民族大学教育学院;
T1 教育信息技术与民族地区卓越教师的成长——基于内蒙古A旗民族小学巴特尔老师的叙事研究
JF 现代教育技术
YR 2015
IS 11
vo 25
OP 39-45
K1 教育信息技术;民族地区;卓越教师;叙事;个案
AB 文章以工作在民族地区的巴特尔老师为个案,运用叙事法、观察法和文本分析法搜集数据。通过分析质性资料发现,教育信息技术是其成长为卓越教师的"脚手架",主要扮演着意识强化剂、知识购物车、能力训练场、多科助力器等重要角色。对巴特尔老师的个案研究带来了如下启示:教育信息技术不仅可以提高教师学习的质量,而且能使教师的学科教学法知识升级成整合技术的学科教学法知识,还能驱动教师实现跨文化学习,从而使其具备文化多样性的特质。
SN 1009-8097
CN 11-4525/N
LA 中文;
DS CNKI
LK https://link.cnki.net/urlid/11.4525.n.20151124.1035.012

RT Journal Article
SR 1
A1 曾煜
AD 云南师范大学成人继续教育学院;
T1 民国时期边疆民族地区教师教育的特点及其意义
JF 云南师范大学学报(哲学社会科学版)
YR 2015
IS 06
vo 47
OP 140-144
K1 民国时期;边疆民族地区;教师教育
AB 民国时期,为落实孙中山先生关于民族平等、国家统一的治国方略,政府致力于建设边疆,发展边疆教育,先后采取一系列措施开展教师教育工作,初步建立了适应当地需求的教师教育体系,努力提高边疆教师待遇,培养和培训了大批边疆教师。这在教师教育史上具有开创性意义,对今天我们深入推进此项工作也有重要的现实意义。
SN 1000-5110
CN 53-1003/C
LA 中文;
DS CNKI
LK https://kns.cnki.net/kcms2/article/abstract?v=BlOUhu2v8Y_8g7G_T5k-XghgtgSp19vBjxZoYaTtseMmyDRvJVhNLy5kbyKwGfs0KDPY7-WaqZx3Ktd14K_ufkBlBCvQ91QDaJd0Nyze-Mb_wjwImd5gQnhSpVhYlwST2_iM_KgSQvSgAPVY6H921f5fy5Mv1yc5syP1MLA6QRO9p9VSSY-VyJ7YqA_tAD3oYcvXjIeUYyk=&uniplatform=NZKPT&language=CHS

RT Journal Article
SR 1
A1 蔡文伯;韩琦
AD 石河子大学师范学院;
T1 双语教育对维系新疆各民族和睦关系的政策学分析
JF 民族教育研究
YR 2015
IS 02
vo 26
OP 16-22
K1 双语教育;民族和睦;双语政策
AB 新疆双语教育事业正朝着科学有效的方向持续发展,双语教育政策的全面出台对新疆民族教育发展具有正向推动作用,对新疆各民族关系和睦发展意义重大。但在双语教育政策执行的同时也引发了一系列严峻的问题,诸如师资力量不足、教学质量难以提升等,导致各族群间和谐融洽的关系发生了微妙的变化。这些问题也成为民族关系和谐进步的羁绊。因此,基于双语教育视角下的政策制度应保障双语教育事业稳步蓬勃发展,并推动民族关系向和睦融洽的方向迈进。
SN 1001-7178
CN 11-2688/G4
LA 中文;
DS CNKI
LK https://link.cnki.net/doi/10.15946/j.cnki.1001-7178.2015.02.003
DO 10.15946/j.cnki.1001-7178.2015.02.003

RT Journal Article
SR 1
A1 张东辉;黄晶晶
AD 中国人民大学教育学院;湖南省长沙市芙蓉区东湖街道办事处;
T1 “我们”与“他们”:内地西藏散插生的社会网络构建——一项教育民族志研究
JF 湖南师范大学教育科学学报
YR 2015
IS 02
vo 14
OP 86-91
K1 内地西藏班;社会网络;文化适应;散插生;教育民族志
AB 采用民族志的研究方法,对北京市一所内地西藏班学校的两名西藏学生进行为期一年的深入访谈和观察,力图走进西藏散插生的生活世界,了解他们与远在家乡的亲人、藏族同学和同乡、内地校里的汉族同学、汉族教师之间的交往互动及文化体验,探索西藏生在内地学校的社会网络构建,并以民族志的方式将他们的日常行为及其背后的实践逻辑呈现出来。
SN 1671-6124
CN 43-1381/G4
LA 中文;
DS CNKI
LK https://link.cnki.net/urlid/43.1381.g4.20150331.1346.010

RT Journal Article
SR 1
A1 马晓凤
AD 陕西师范大学教育学院;宁夏大学教育学院;
T1 整体观念下少数民族教师教育培训的“因材施教”
JF 贵州民族研究
YR 2015
IS 03
vo 36
OP 214-217
K1 民族教师;教育培训;多元文化
AB 在特殊的身份地位限定下,少数民族教师形成了多重角色内涵,不同角色对应不同的职责和义务,因此少数民族教师的教育培训必须树立整体观念,首先梳理其角色构成,其次明确角色轻重,最后对重点角色展开针对性培训教育,只有这样,民族教师的教育培训才能做到真正意义上的"因材施教",与教育培训推进民族教育发展、推进民族发展的最终目地达成一致。
SN 1002-6959
CN 52-1001/C
LA 中文;
DS CNKI
LK https://link.cnki.net/doi/10.13965/j.cnki.gzmzyj10026959.2015.03.051
DO 10.13965/j.cnki.gzmzyj10026959.2015.03.051

RT Journal Article
SR 1
A1 郑新蓉;王学男
AD 北京师范大学教育学部;中国教育科学研究院;
T1 少数民族理科学习困境的因素分析
JF 教育学报
YR 2015
IS 01
vo 11
OP 63-70
K1 少数民族;语言-教学模式;理科学习;语言和文化适宜
AB 理科教育质量事关少数民族学生认知发展、就业前途以及社会和谐与稳定。本文分析影响少数民族理科教育质量的主要因素:民族地区语言-教学模式处于新的探索阶段,理科教师的语言转换能力难度较大,理科课程标准难度过高,理科教师的招聘与配置不足,以及缺乏语言与文化适宜的教育资源等。应兼顾民族地区社会经济与自然生态的特殊发展需求,理科教育需定位于培养学生的基本科学素养,以及解决生产生活问题的实际能力。建议开设"语言与文化适宜的教学法"等课程,提高民族地区教师的教学能力和语言转化能力;加强基于教育与心理的实证研究与理科教学实践探索。
SN 1673-1298
CN 11-5306/G4
LA 中文;
DS CNKI
LK https://link.cnki.net/doi/10.14082/j.cnki.1673-1298.2015.01.009
DO 10.14082/j.cnki.1673-1298.2015.01.009

RT Journal Article
SR 1
A1 黄洁
AD 浙江传媒学院桐乡校区管委会;
T1 论国学教育与媒介素养教育
JF 中国广播电视学刊
YR 2015
IS 02
vo 
OP 87-89
K1 国学教育;媒介素养教育;共性
AB 国学教育和媒介素养教育具有相同的兴起背景和培养目标,本文通过挖掘两者的内涵及互为影响关系,从课程体系、教学内容及方法、教师素养及氛围营造上探索两者融合互补发展的路径,以期对两者发展有所启示。
SN 1002-8552
CN 11-1746/G2
LA 中文;
DS CNKI
LK https://kns.cnki.net/kcms2/article/abstract?v=BlOUhu2v8Y-NK4v7p-jA0_eBp6ePTCoiTgpx9sUf7DT_-cRhxlqDRfEQfQZwdML1iaV3b0fRmFsAONJvhAPGiEbKa4aH3ubsp0wf_PiMGNwzu2_zQlEqiRhNg4T8QsMMzKNcKpLjl2hSrPjonrZNkeHsbIBeMRaxYHxUcOI7hXmt41rS-OMt-niLNu-K8ztNda-6K1xsj2E=&uniplatform=NZKPT&language=CHS

RT Journal Article
SR 1
A1 崔英锦
AD 哈尔滨师范大学教育科学学院;
T1 民族幼儿师资的现状研究——以黑龙江省为例
JF 中国教育学刊
YR 2015
IS 01
vo 
OP 93-96
K1 民族幼儿园;师资培训;教师编制
AB 通过对黑龙江省牡丹江市以及海林、宁安、东宁等地4所朝鲜族幼儿园和杜尔伯特蒙古族自治县4所蒙古族幼儿园进行实地调查,发现目前民族幼儿师资的年龄结构趋于合理,学历集中在本、专科,职称以小学一级到高级为主,大多数教师具备教师专业资格。同时,各民族幼儿园也面临着幼儿教师编制不足,专职教师紧缺和民族幼儿教育专业师资培训力度不够等现实困境。为此,可采取扩充教师编制,增加专职教师岗位,大力开展民族幼儿教育专业师资培训等一系列措施以改善民族幼儿师资现状,从而在一定程度上促进黑龙江省民族幼儿教育的发展。
SN 1002-4808
CN 11-2606/G4
LA 中文;
DS CNKI
LK https://kns.cnki.net/kcms2/article/abstract?v=BlOUhu2v8Y8x8sL-k2v_XPU0-p-Rx-uB88R6HX3xVkj7YF5lIXM4_clA1YA6E1ruDLKJQKfiShO7m0WapB7BbAh8PTfswCjByqsykGp3qjHfMa3QYmFGZF8U8AeLSNjkenwEea-pl6A5pIiwQ32hRyRZ_HN2rz1fihaVsF-0HhKtGoqdQ5U0J-ZbUXlMQsXzoM5zPTb966I=&uniplatform=NZKPT&language=CHS

RT Journal Article
SR 1
A1 卡米力江·阿不都克力木
AD 新疆大学人文学院;
T1 从语言态度探析新疆双语教育中的问题与对策——以阿克苏中小学少数民族教师为例
JF 新疆大学学报(哲学·人文社会科学版)
YR 2014
IS 06
vo 42
OP 145-148
K1 语言态度;双语教育;双语;少数民族
AB 文章以阿克苏中小学维吾尔族教师为例,从少数民族教师语言态度入手,对其进行了调查研究,发现目前新疆双语教育中存在双语教育师资队伍力量薄弱、语言环境较差、对双语教育认识不统一等问题,提出了立足实际、深化认识;科学规划双语教育、强化师资队伍建设;重视民族语言、优化双语教育等相应的改进对策。
SN 1000-2820
CN 65-1034/G4
LA 中文;
DS CNKI
LK https://link.cnki.net/doi/10.13568/j.cnki.issn1000-2820.2014.06.008
DO 10.13568/j.cnki.issn1000-2820.2014.06.008

RT Journal Article
SR 1
A1 黄奕华
AD 北京舞蹈学院中国民族民间舞系;
T1 舞蹈高等教育中中国民族民间舞教师的多重价值思考
JF 北京舞蹈学院学报
YR 2014
IS 05
vo 
OP 9-11
K1 舞蹈教育;舞蹈教师;多重价值
AB 随着国家提出"中华民族伟大复兴"、文化产业的日益发展,社会对舞蹈人才专业能力的要求趋向多元与立体:拥有正确的世界观、人生观、价值观、道德观和艺术观,具备职业舞者的肢体、文化学者的头脑、戏剧演员式的情感表现、舞蹈编导者的创造力、舞蹈管理者的理性等方面的综合能力。舞蹈人才培养标准的提升,使得舞蹈教师在舞蹈教育中的价值已经不仅限于传授舞蹈知识,训练学生肢体的单一层面,多重价值的需求日益凸显。本文从八个方面阐述了高等教育中中国民族民间舞教师的多重价值,以鞭策自己不断保持警惕、敏锐与修炼,与同行共勉!
SN 1008-2018
CN 11-3982/J
LA 中文;
DS CNKI
LK https://kns.cnki.net/kcms2/article/abstract?v=BlOUhu2v8Y-SqhkyVre5Qx9C1qpD7J-GGjOe8MHTzn1CnSaKp9gpnoZCNPMRPOtahTZrKW9xYNMWpFAHd3nFSozsQqjZYva3kN1IKEbaUjX2cKEeDCquBv6XmT9thj0poBjQFQRenyfmEVCccPOGHoEjie7GKGEOLmswHu4ym7BADTi5V3zOZqjoWtujMRaJ&uniplatform=NZKPT&language=CHS

RT Journal Article
SR 1
A1 李硕
AD 昌吉学院数学系;
T1 基于新疆民族特点的小学数学教师国培效益分析
JF 数学教育学报
YR 2014
IS 05
vo 23
OP 99-102
K1 民族;教师;培训;效益
AB 国培计划实施3年多来取得了一定的成绩,也引发了诸如培训效益等问题的一系列思考.通过国培效益数学模型的建立和讨论,根据考虑因素的不同情况,给出可定量化的实施思路.并对基于新疆民族特点小学数学教师国培活动的分析,结合培训前的需求分析、方案设计、培训特色等方面也给出了提高民族地区国培效益的一些经验和对策.
SN 1004-9894
CN 12-1194/G4
LA 中文;
DS CNKI
LK https://kns.cnki.net/kcms2/article/abstract?v=BlOUhu2v8Y9bRDaQr021traIx54a5UVloU0TFbo4N3v89xRz1sk2BKby7fSflykla9WvwrZYsSxNh3ZmK9fWo9hoxX49CjCIgiHmHSNIrQ4dQBa0dIAhR-DDJPXhcqz4Uvey3oQywXJb9T_VR7En4wtlcUkm_gPdL3ETxNBt3FmZvVucQgyAS7N1E6uKGdpcAPSVNK3YqIc=&uniplatform=NZKPT&language=CHS

RT Journal Article
SR 1
A1 何丽芬
AD 川北医学院外语系;
T1 生态视域下民族地区教师专业发展
JF 黑龙江民族丛刊
YR 2014
IS 04
vo 
OP 162-168
K1 生态;民族地区;教师;专业化发展
AB 民族地区教师专业发展是教育理论工作者和教师所共同关注的问题。教师专业发展既是职业特点的内在要求,又是教育发展向教师特别是民族地区教师提出的挑战。从生态视角来分析民族地区教师专业发展的现状有利于发现其发展过程中的问题,同时也能为民族地区教师专业发展提供有效的途径与方法。
SN 1004-4922
CN 23-1021/C
LA 中文;
DS CNKI
LK https://link.cnki.net/doi/10.16415/j.cnki.23-1021/c.2014.04.032
DO 10.16415/j.cnki.23-1021/c.2014.04.032

RT Journal Article
SR 1
A1 丛静
AD 中央民族大学人事处;
T1 论民族院校教师在隐性课程建设中的“缺位”与“复位”
JF 中央民族大学学报(哲学社会科学版)
YR 2014
IS 04
vo 41
OP 160-163
K1 民族院校;教师;隐性课程
AB 隐性课程对学生的成长具有潜在的影响,在隐性课程的影响下,学生的思想、性格等在不知不觉中发生变化。民族院校教师在建设和引领隐性课程建设中具有重要的作用。当前,民族院校存在教师在隐性课程建设中"缺位"现象。应加强教师的教育理论学习,宣传多元文化教育,培训考核教师以提升教师素养,出台奖惩制度促进教师对隐性课程建设的参与,以此实现教师在隐性课程建设中的"复位",更好发挥民族院校的育人功能。
SN 1005-8575
CN 11-3530/C
LA 中文;
DS CNKI
LK https://link.cnki.net/doi/10.15970/j.cnki.1005-8575.2014.04.026
DO 10.15970/j.cnki.1005-8575.2014.04.026

RT Journal Article
SR 1
A1 倪胜利
AD 西南大学西南民族教育与心理研究中心;
T1 民族地区基础教育均衡发展与多元文化教师培养
JF 民族教育研究
YR 2014
IS 03
vo 25
OP 124-128
K1 民族教育;均衡发展;多元文化教师
AB 推进民族地区基础教育均衡发展,不仅仅是致力于外部条件的改善,内源性发展是其根本任务和最终目的。根据科学发展观和以人为本的理念,促进内源性发展的教育战略,必须从多元文化并存的现实和民族发展的实际出发,以激发源动力、提高子系统的自主性为逻辑起点,多元文化教师培养正是这样一种基于底层的文化建构。
SN 1001-7178
CN 11-2688/G4
LA 中文;
DS CNKI
LK https://link.cnki.net/doi/10.15946/j.cnki.1001-7178.2014.03.017
DO 10.15946/j.cnki.1001-7178.2014.03.017

RT Journal Article
SR 1
A1 倪胜利
AD 西南大学;
T1 自组织原理与民族地区教育均衡发展
JF 国家教育行政学院学报
YR 2014
IS 06
vo 
OP 40-44
K1 自组织理论;民族教育;均衡发展
AB 均衡问题充满了复杂性。非平衡是有序之源,人类社会文化追求公平与正义,要遵循自然规律。大一统的教育模式不符合民族发展的实际,教育方针应遵循以人为本、科学发展的理念,摈弃简单化的思维方式,从民族地区多元文化并存的现实和民族发展的实际出发,着力于底层的文化建构。以多元文化教师培养为起点,激发源动力,提高子系统的自主性,是促进民族教育均衡发展的现实途径。
SN 1672-4038
CN 11-5047/D
LA 中文;
DS CNKI
LK https://kns.cnki.net/kcms2/article/abstract?v=BlOUhu2v8Y-eLJKmgQ1SRep5qx9jkM9t3U2_plfjERIEenN92xoUuPLtKqEAyy4Y_KstbIKhMlAVIwtmz0NLU3ayVrutDMoKSqZ0qmLEKuReGSb-hQ1agUYQMuHEuxftGkwuSD4qwQic8x2fvbqhGRfpobvZKVWQ2r6i9nMoWJBTu5rLRp4nZk-A10R6zUus&uniplatform=NZKPT&language=CHS

RT Journal Article
SR 1
A1 王淼
AD 中央民族大学工会;
T1 民族地区农村教师流动特点、成因与对策研究——以湖南通道侗族自治县为例
JF 民族教育研究
YR 2014
IS 02
vo 25
OP 88-92
K1 民族地区;农村教师;流动;教育管理
AB 本文通过对通道县农村教师流动情况的调查,发现当地农村教师呈现一种不合理的单向上位流动趋势,流动教师以中青年、高职称高学历、非少数民族教师为主。其主要根源在于经济因素、学校因素、政策因素和社会因素。为稳定少数民族地区农村教师队伍,有关部门需完善政策管理机制、建立教师流动保障机制和加大教育经费投入力度。
SN 1001-7178
CN 11-2688/G4
LA 中文;
DS CNKI
LK https://link.cnki.net/doi/10.15946/j.cnki.1001-7178.2014.02.009
DO 10.15946/j.cnki.1001-7178.2014.02.009

RT Journal Article
SR 1
A1 苟顺明;王艳玲
AD 云南师范大学初等教育学院;云南师范大学教育科学与管理学院;
T1 民族地区教师的文化敏感性与教师培训的重构
JF 当代教育与文化
YR 2014
IS 02
vo 6
OP 25-30
K1 民族教育;文化敏感性;教师培训;教师素质
AB 民族地区教师的文化敏感性即民族地区教师对学生文化背景和生活经验的感知程度,以及在此基础上采取适切的方式帮助学生实现有意义的学习的能力。当前民族地区教师文化敏感性的缺失,很大原因是由于教师培养和培训中忽视当地文化背景的特殊性。民族地区教师培训要把该地区教师发展的文化属性重新还给教师,使教师的教和学生的学植根于当地学校生活的文化土壤。教师培训的内容应包括:正确的民族文化观和民族教育观,当地学生中主体民族的历史文化和风俗习惯,学生的文化背景对其学习和发展的影响,对课程内容进行文化分析和开发民族文化课程资源的能力。
SN 1674-5779
CN 62-1202/G4
LA 中文;
DS CNKI
LK https://link.cnki.net/doi/10.13749/j.cnki.cn62-1202/g4.2014.02.006
DO 10.13749/j.cnki.cn62-1202/g4.2014.02.006

RT Journal Article
SR 1
T1 教育部2014年工作要点
JF 人民教育
YR 2014
IS 04
vo 
OP 7-11
AB <正>2014年教育工作的总体要求是:深入学习贯彻党的十八大及十八届二中、三中全会精神,深入学习贯彻习近平总书记系列重要讲话精神,坚定方向、保持定力,深化改革狠抓落实,统筹兼顾、突出重点,积极稳妥务求实效,加快推进教育治理体系和治理能力现代化,努力办好人民满意的教育,更好地为打造中国经济升级版、全面建成小康社会提供强有力的人才支撑和智力支持。
SN 0448-9365
CN 11-1199/G4
LA 中文;
DS CNKI
LK https://kns.cnki.net/kcms2/article/abstract?v=BlOUhu2v8Y-WS3xrISuxzdAazETFv_UYge1pPxaaho4JrFqlPLk7gBPdC9eeDuYB3pLFsmNdYBfG6mLPVTpKE5-NkE7pafgLliMLWD18V2711KsnTGH9LC31MdW9tVFC5WCywsabohulB3GRxb1mi_K-x5lpKepiENpi8tNMp02kN-2MVWxvVkRFkVkHUhYc&uniplatform=NZKPT&language=CHS

RT Journal Article
SR 1
A1 田振清;边琦;杜春雁
AD 内蒙古师范大学传媒学院教育技术系;
T1 内蒙古鄂尔多斯市蒙古族教师教育技术水平状况的调查与分析
JF 民族教育研究
YR 2014
IS 01
vo 25
OP 131-136
K1 蒙古族;教师;教育技术
AB 以笔者所编制的教育技术水平测试问卷为工具,实地收集鄂尔多斯市蒙古族教师的调查测试数据;运用统计检验的方法,分析影响民族教师教育技术学习与培训效果的因素;初步讨论了问题产生的原因,对进一步开展教育技术学习与培训工作就性别、年龄、学历和学科差异等提出了相关建议。
SN 1001-7178
CN 11-2688/G4
LA 中文;
DS CNKI
LK https://link.cnki.net/doi/10.15946/j.cnki.1001-7178.2014.01.013
DO 10.15946/j.cnki.1001-7178.2014.01.013

RT Journal Article
SR 1
A1 唐开福;黄得昊
AD 华东师范大学教育学系;华东师范大学课程与教学系;
T1 边疆民族地区教师队伍建设的主要问题与对策思考——以云南省G县为例
JF 基础教育
YR 2014
IS 01
vo 11
OP 90-96
K1 边疆民族地区;教师队伍;问题;对策
AB 在提高农村教育质量,促进我国教育均衡发展的背景下,加强教师队伍建设是提高边疆民族地区教育质量的前提条件和决定性因素。当前,我国边疆民族地区教师结构不合理、专业水平较低、培训机会较少、流失率高以及双语教师缺乏。针对这些主要问题,本文提出如下建议:完善边疆民族地区教师待遇的保障机制;创新边疆民族地区教师的配置机制;加大边疆民族地区教师的培训力度;坚守教师队伍建设的民族特色和地区特色;拓展教师队伍建设的外部支持系统。
SN 1005-2232
CN 31-1914/G4
LA 中文;
DS CNKI
LK https://kns.cnki.net/kcms2/article/abstract?v=BlOUhu2v8Y9YJEm7PwNex0wou9We83Q-qCvHOySNrgC2iSUM6gXK9lcObhVnGcH7btIbM5R_-N07Q1zDFHmF8WBeqLAZ8dK6_NuFx7_Ty6uDtpAgRaR8C31utuiQJtv5CbEZ4EVGjRPmg-nl4_HBBlm3qBQvGdVc_3XE7IakC5BPXJqvEF3L8BGlgclRx62M&uniplatform=NZKPT&language=CHS

RT Journal Article
SR 1
A1 李孝川;王凌
AD 云南师范大学教育科学与管理学院;云南师范大学民族教育信息化教育部重点实验室;
T1 云南边境沿线学校教育发展现实困境阐析
JF 学术探索
YR 2014
IS 01
vo 
OP 145-147
K1 云南沿边线;学校教育;特殊问题;阐析
AB 云南省特殊的地理位置决定了沿边线一带学校教育呈现出"离农"性的倾向,教师流失严重,以及"双(多)语"教学开展困难等特殊的问题形态。而学校教育的功能定位游离于边民的需求之外,特殊的地理生态环境很难留住人才,以及多民族杂居的实情带来双(多)语教学工作的困境是引发这些问题的根源所在。要应对这一局面,必须从云南边民的实际需求入手,重新定位沿边线学校教育的价值和功能,以待遇和生活环境的改善为基点稳定教师队伍,并大力培养和培训双(多)语教师,确保双(多)语教学工作的顺利开展,以此促进沿边线学校教育的良性发展。
SN 1006-723X
CN 53-1148/C
LA 中文;
DS CNKI
LK https://kns.cnki.net/kcms2/article/abstract?v=BlOUhu2v8Y8J-nUGxElBC1Nel0D5L6qZeaBuSsylDuO-peTXPzaV9i_BIDhb6PXalxdMEF7_hVhefsK637rpK0x2g3ChR63OuRVJhSKLIWKJ5WYLcoi4jqN-KEuEUUDew8EOjeqqxChQQfMhpr6m-Gv4TTIXDzrEwQSqZ_fkkqb6rZ6mPKCDl0UPIw1pkLjj&uniplatform=NZKPT&language=CHS

RT Journal Article
SR 1
A1 程新元
AD 玉林师范学院美术与设计学院;
T1 新课改背景下民族地区高校美术学(教师教育)专业课程体系的构建
JF 艺术百家
YR 2013
IS S2
vo 29
OP 372-374
K1 美术教学;新课程改革;民族地区;构建;美术学;课程体系
AB 高校美术学(教师教育)专业肩负着为基础教育输送合格美术师资的重任,然而,由于大多数院校还是照搬美院式教学模式,很难满足当前的美术新课改的需要。因此,如何在新课改背景下明确民族地区高校美术学(教师教育)专业目标,构建比较合理的美术学(教师教育)专业课程体系就变得尤为重要。
SN 1003-9104
CN 32-1092/J
LA 中文;
DS CNKI
LK https://kns.cnki.net/kcms2/article/abstract?v=BlOUhu2v8Y9wuCHUEx6Eg4M0WACmehm7pMYdk_-Zt4t4kQo-A6xMYSIoQWR_Xs46s05SXWOjpfsgQaM3-Vfv9n1ECo4gnKwfSV-1VY2SVglKj-SCXyM0oqN4YuVvQkAfZnub3UMY1V6RSwZkPtnXhq8Ojgn5qfNqtDZuskGQgGxX1HbvF8hLN4mHqqK29IvU&uniplatform=NZKPT&language=CHS

RT Journal Article
SR 1
A1 颜碧波
AD 湖南师范大学音乐学院;
T1 幼儿园民族音乐教育的实施现状与发展建议
JF 学前教育研究
YR 2013
IS 12
vo 
OP 41-44
K1 音乐教育;民族音乐教育;幼儿园课程
AB 包括民族音乐在内的民族文化,是国家软实力的重要组成部分,是民族文化传承的重要内容,幼儿园应重视并开展民族音乐启蒙教育,但调查结果显示无论是教师素质还是其教学实践都未对民族音乐教育给予足够的关注。为改变这一现状,首先应提高民族音乐教育在幼儿园教育中的地位,其次应从教材、教学活动、教师选用标准等方面规范幼儿园民族音乐教育实践,并提高民族音乐教育在学前师范教育中的比重。
SN 1007-8169
CN 43-1038/G4
LA 中文;
DS CNKI
LK https://link.cnki.net/doi/10.13861/j.cnki.sece.2013.12.007
DO 10.13861/j.cnki.sece.2013.12.007

RT Journal Article
SR 1
A1 安富海
AD 西北师范大学西北少数民族教育发展研究中心;
T1 内涵发展:民族地区基础教育发展的路径
JF 学术探索
YR 2013
IS 11
vo 
OP 138-142
K1 民族地区;基础教育;内涵发展
AB 我国民族地区基础教育经过几十年的发展,取得了举世瞩目的成就。办学条件发生了巨大的变化,教学设备得到了应有的更新,师资数量不断增加、质量有所提升,适龄儿童的入学率逐年上升,辍学现象逐渐减少。然而,我们还必须认识到,我国民族地区基础教育仍然处在一个相对较低的发展水平,教师教学方法单一,课堂教学效率低下,学生厌学情绪明显、教学质量亟待提升。这些已成为制约民族地区基础教育发展的瓶颈,民族地区基础教育要想获得进一步的发展,必须以课堂教学改革突破口、以课程开发为特色、以校本教研为动力、以教师发展为重点,以制度建设为保障,整合资源、优化结构、提高效能,走内涵发展的道路。
SN 1006-723X
CN 53-1148/C
LA 中文;
DS CNKI
LK https://kns.cnki.net/kcms2/article/abstract?v=BlOUhu2v8Y8tljL2eQbHhUr70FOJ-do8u-JFz9YHYMrf64bV_re04qYC7YiYvt4cKG4-dpars_gaUGB5eI3Lch-8YpEUewXdtaOWfiuR5gQFHrsHJe83u8sVHezZzPjfP7prtOXjYiFwOTZ-vUp5WBb7L9azCJkDHdGj7LiaEjecuIVfX5TDUTlxvTZK8Ovu&uniplatform=NZKPT&language=CHS

RT Journal Article
SR 1
A1 蒋红;杨菲
AD 云南大学马克思主义研究院;
T1 边疆多民族地区高校“六观”教育现状及实施路径研究
JF 思想理论教育导刊
YR 2013
IS 10
vo 
OP 118-122
K1 “六观”教育;德育;边疆多民族地区;高校思政课
AB "六观"教育即对大学生开展科学、系统、有效的世界观、人生观、价值观、国家观、民族观和宗教观教育。"六观"教育是"三观"教育的必要延伸,是高校思政课需要解决的重要问题和高校德育工作的重要内容,边疆多民族地区民族问题和宗教问题的普遍性、复杂性进一步凸显了"六观"教育的重要性与必要性。立足问卷调查及访谈,依据边疆多民族地区高校大学生对"六观"教育的认知现状,高校应主要从提升思政课教师队伍整体素质、实现从教材体系向教学体系的有效转化、强化实践型教学导向、拓宽大学生思想政治教育途径等方面多措并举,不断增强"六观"教育的实效性。
SN 1009-2528
CN 11-4062/G4
LA 中文;
DS CNKI
LK https://kns.cnki.net/kcms2/article/abstract?v=BlOUhu2v8Y-6cJOTGVbS8tu0_FjcGJoHjmc7J8KDM12LksaynqgvFS4v3A9EVtWNOxkxIgflvTHiQcpFCNIHNEjpRZ7-07fb_bnD6fihePolZWBV1wpB-7BJc18FwL7OzN20_CaU_4TGo5ibNFiWt_JrIGtvdPfLGvkBaJUidP_HCKXwMcaeT3PqGzLQYmqN&uniplatform=NZKPT&language=CHS

RT Journal Article
SR 1
A1 周欣;冯江英
AD 新疆教育学院学前教育研究中心;新疆师范大学教育科学学院;
T1 越南少数民族双语教育经验及其启示——以联合国儿基会越南项目为例
JF 学前教育研究
YR 2013
IS 10
vo 
OP 59-63
K1 学前教育;少数民族教育;双语教育
AB 联合国儿童基金会在越南开展了"基于母语的双语教育研究"项目,其显著特点是政府高度重视项目,政策保障到位,各级部门通力协作;以项目研究为引领,以项目成果为依据,以政策配套为保障,逐步推进双语教育;高度重视双语教师队伍建设。实践证明这些措施是有效的,我国在实施少数民族幼儿双语教育时,也应首先建立健全学前教育组织管理机构及人员配备;高度重视学前阶段双语教育的行动研究;师资队伍建设方面要加强培训的针对性和操作性,重视培训资源的建设。
SN 1007-8169
CN 43-1038/G4
LA 中文;
DS CNKI
LK https://link.cnki.net/doi/10.13861/j.cnki.sece.2013.10.014
DO 10.13861/j.cnki.sece.2013.10.014

RT Journal Article
SR 1
A1 周裕兰
AD 四川民族学院;
T1 非物质文化遗产启蒙教育研究
JF 广西社会科学
YR 2013
IS 08
vo 
OP 48-52
K1 非物质文化遗产;启蒙教育;学前教育;民族文化
AB 目前,非物质文化遗产启蒙教育存在教师对教育认识不够清晰、教育内容不够丰富、教育形式稍显单一等问题,出现上述问题,主要由非物质文化遗产自身特性、传承中教育功能的缺失、学前教师自身相关素质不高、社会对非物质文化遗产启蒙教育重视不够等引起。基于此,政府、学校和家长应合力采取行动,从理论上、实践上对非物质文化遗产启蒙课程进行深层次的挖掘和改革。
SN 1004-6917
CN 45-1185/C
LA 中文;
DS CNKI
LK https://kns.cnki.net/kcms2/article/abstract?v=BlOUhu2v8Y_MqInhd1J5E9pxsa-qxOGf4q59n3--llffkOcfXIqQNPDcW4TXZ7rY-xn7ZQk1RmbrMZEO2ciCjU6GS7lIx-0c21jq9GSNG9Kg5ElWCZwqcoFtk4q0G3x_Gws8QhDCW20S4HBThmTDgHWCkPTguzdAQ3homqYL99Vl707r353JP-vCmIRsl6k8&uniplatform=NZKPT&language=CHS

RT Journal Article
SR 1
A1 唐兴萍
AD 贵阳职业技术学院;
T1 关于提高贵州少数民族地区农村英语教学水平的思考
JF 贵州民族研究
YR 2013
IS 03
vo 34
OP 199-202
K1 少数民族地区;英语教学;教学水平
AB 进入21世纪以来,英语教育在贵州少数民族地区得到了较全面的普及,贵州少数民族地区的英语教育水平也得到了一定的提高,但在民族地区的农村,英语教学存在着不少问题和不足。从贵州少数民族地区英语教育的现状出发,揭示不足,重在对策。力求为贵州少数民族地区农村英语教学水平的改善提供对策。
SN 1002-6959
CN 52-1001/C
LA 中文;
DS CNKI
LK https://link.cnki.net/doi/10.13965/j.cnki.gzmzyj10026959.2013.03.010
DO 10.13965/j.cnki.gzmzyj10026959.2013.03.010

RT Journal Article
SR 1
A1 徐启丽
AD 贵阳学院教育科学学院;
T1 论多元民族文化教育视野下幼儿教师素质的构建——学前多元民族文化课程研究引发的思考
JF 贵州民族研究
YR 2013
IS 03
vo 34
OP 187-190
K1 多元民族文化教育;课程;幼儿教师;素质
AB 多元民族文化教育是少数民族地区儿童成为全面个体的关键性途径。学前教育阶段多元民族文化课程的研究引发了对课程建构者——"教师"的关注。研究认为,多元民族文化教育视野下幼儿教师应具备多元民族文化教育的态度和理念、多元民族文化知识、开发和实施多元民族文化课程的能力等三方面的素质,倡导通过组建教育讲师团和借助学前教育专业学生等途径有差异性地推进少数民族地区幼儿教师的专业发展。
SN 1002-6959
CN 52-1001/C
LA 中文;
DS CNKI
LK https://link.cnki.net/doi/10.13965/j.cnki.gzmzyj10026959.2013.03.055
DO 10.13965/j.cnki.gzmzyj10026959.2013.03.055

RT Journal Article
SR 1
A1 罗竞;罗之勇
AD 河池学院教师教育学院;
T1 广西仫佬族文化对民族地区学前教育的启示
JF 学术论坛
YR 2013
IS 05
vo 36
OP 225-228
K1 广西仫佬族文化;学前教育;民族文化传承
AB 广西仫佬族拥有悠久的历史与灿烂的文化,对民族地区学前教育有着重要的价值。我们应该充分重视中华民族的优秀传统文化,培养师幼民族文化认同感,构建传承民族文化的园本课程体系,加强民族地区幼儿园与家庭、社区的合作,共同为民族文化的传承与学前儿童的全面和谐发展而努力。
SN 1004-4434
CN 45-1002/C
LA 中文;
DS CNKI
LK https://link.cnki.net/doi/10.16524/j.45-1002.2013.05.017
DO 10.16524/j.45-1002.2013.05.017

RT Journal Article
SR 1
A1 龚婷;罗之勇
AD 广西师范大学教育科学学院;河池学院教师教育学院;
T1 广西少数民族乡村女教师发展的瓶颈与路径选择
JF 民族教育研究
YR 2013
IS 02
vo 24
OP 54-58
K1 乡村女教师;发展关键;路径依赖
AB 随着广西基础教育的快速发展,全区民族乡村女教师队伍规模在不断壮大,整体素质明显提升。但是传统文化的式微、去性别化的制度安排以及身份焦虑、职业生涯阻隔等因素,也在阻碍着乡村女教师队伍的发展。
SN 1001-7178
CN 11-2688/G4
LA 中文;
DS CNKI
LK https://link.cnki.net/doi/10.15946/j.cnki.1001-7178.2013.02.013
DO 10.15946/j.cnki.1001-7178.2013.02.013

RT Journal Article
SR 1
A1 张力;董威
AD 秦皇岛职业技术学院;
T1 西南民族地区高职教育师资素质初探
JF 黑龙江民族丛刊
YR 2013
IS 02
vo 
OP 170-174
K1 西南民族地区;高职教育;问题分析;原因解读;对策措施
AB 虽然西南民族地区高职院校师资素质主流是好的,但仍存在"学历结构不尽合理、职称结构不成比例、年龄结构不相匹配、兼职教师不是很多、实战能力较差及双师型教师数量不足"等问题;造成师资素质不高的原因涉及"地域因素、经济因素、观念因素和制度因素",直接影响了民族地区高职教育的质量水平;结合民族地区高职院校未来发展实际,应采取"拓宽师资素质提高途径、加快引进兼职人才及强化体制机制建设"等政策措施,不断推动现有师资素质实现新跨越。
SN 1004-4922
CN 23-1021/C
LA 中文;
DS CNKI
LK https://link.cnki.net/doi/10.16415/j.cnki.23-1021/c.2013.02.033
DO 10.16415/j.cnki.23-1021/c.2013.02.033

RT Journal Article
SR 1
A1 郑丽萍
AD 广西工学院外语系;
T1 基于教师教学需求的少数民族地区高校外语教育反思
JF 广西社会科学
YR 2013
IS 01
vo 
OP 185-188
K1 教师;教学需求;少数民族地区;高校;外语教育
AB 少数民族地区高校外语教师在课程设置、教材使用、自身发展方面具有拓展相关专业知识、加强教材使用培训、进一步进修深造等需求。对此,应从细化特色外语人才培养目标,优化教师教材使用效果,加大少数民族地区外语教师进修力度,多渠道、多方面培养"双师型"外语师资等方面改进少数民族地区高校外语教育。
SN 1004-6917
CN 45-1185/C
LA 中文;
DS CNKI
LK https://kns.cnki.net/kcms2/article/abstract?v=BlOUhu2v8Y-P4XsT4p8_2sILaR_nw6vCc93Z0w0yXjaNOr55rP3YqTJIk9EIxW3NHgz8RErSGLaFc51piIuETIyM2qGO0v-9Bv-DU8EzRJWg0Bv-C6wIdt3So4xo6usXEeWTOUGjdGOHTePbuUd9gA20tuyS2yWBERpMv6DXysVlOMsUBJgKjlSwSgOrBjYn&uniplatform=NZKPT&language=CHS

RT Journal Article
SR 1
A1 郭学文
AD 乐山师范学院外国语学院;
T1 民族地区英语教师专业发展存在的问题与策略研究
JF 贵州民族研究
YR 2012
IS 06
vo 33
OP 203-206
K1 民族地区;英语教师;专业发展;问题;策略
AB 通过剖析民族地区英语教师专业发展存在的问题,提出了提高民族地区英语教师专业化水平的策略:加强现代教育理论学习,转变教育观念;加强英语专业知识、技能学习,通过实训提高英语教学能力;加强校本课程开发研究,促进科研能力提升。
SN 1002-6959
CN 52-1001/C
LA 中文;
DS CNKI
LK https://link.cnki.net/doi/10.13965/j.cnki.gzmzyj10026959.2012.06.011
DO 10.13965/j.cnki.gzmzyj10026959.2012.06.011

RT Journal Article
SR 1
A1 安静
AD 四川民族学院政法系;
T1 重视民族院校大学生思想道德教育,提高思政师资队伍建设
JF 西南民族大学学报(人文社会科学版)
YR 2012
IS S2
vo 33
OP 281-283
K1 民族院校;大学生德育教育;师德建设;师资队伍建设
AB 多元文化背景下的民族地区学生,身处多种文化、多种道德观念的选择,他们是特殊的教育主体,应配套特殊的教育方式、方法,引导他们建立稳定的、正确的价值取向和道德观。推动大学生德育教育的根本是加强教师队伍师德建设,因为榜样的作用是非常重要的,大学生道德推理和道德行为的获取,与教师本身的素养息息相关。重视当代大学生思想道德教育提高民族院校思政师资队伍建设。
SN 1004-3926
CN 51-1671/C
LA 中文;
DS CNKI
LK https://kns.cnki.net/kcms2/article/abstract?v=BlOUhu2v8Y-Cc4fw_Wu6_0hEhdP9vYxEeHMi2Otu7RsnCmGb_NRec8wTTDQs7CS_zlJLmIeQvUQAUahb_tkT7BvOd7tsuWMO0IagNnVOc-FlSCXPligIrnNfov8-TkdiZctUQC0aZGe0c0ZfgQvbfKob63MpHzWSj3VzqVOVqL72vny_CTroLUcHlbOT27DL&uniplatform=NZKPT&language=CHS

RT Journal Article
SR 1
A1 方晓华
AD 新疆师范大学新疆少数民族双语教育研究中心;
T1 试论双语教师培养模式
JF 新疆师范大学学报(哲学社会科学版)
YR 2012
IS 05
vo 33
OP 70-78
K1 双语教师;培养;模式
AB 双语教育是我国少数民族教育的主要模式之一,制约双语教育发展的瓶颈是双语教师数量不足和质量欠佳。文章论证了加强双语教师培养的必要性,阐述了双语教师的培养目标,并根据不同层次双语教育发展的需要,设计了七种双语教师培养模式。
SN 1005-9245
CN 65-1039/G4
LA 中文;
DS CNKI
LK https://link.cnki.net/doi/10.14100/j.cnki.65-1039/g4.2012.05.002
DO 10.14100/j.cnki.65-1039/g4.2012.05.002

RT Journal Article
SR 1
A1 李剑
AD 中央民族大学教育学院;
T1 论中国民族聚居区师资培训的有效形式:“临床指导式”
JF 国家教育行政学院学报
YR 2012
IS 08
vo 
OP 34-37
K1 民族聚居区;师资培训;临床指导式
AB 师资培训是"提高质量、促进公平"的重要举措,然而,在我国广大边疆农村民族地区,目前惯常的培训还不能有效地提高师资培训质量。在进行实地调研、田野工作及其行动研究基础之上,论证在诸多的师资培训形式之中,"临床指导式"是民族聚居区农村基础教育师资培训的有效形式。
SN 1672-4038
CN 11-5047/D
LA 中文;
DS CNKI
LK https://kns.cnki.net/kcms2/article/abstract?v=BlOUhu2v8Y8Udcni-Thxp7yjtluOslK1pj0x4Pf1_RS9zbLQyRMV94I9YxCJJTuWwPVOIF42Oq--gB2CenO4ymnp3nGEqT3dJvyMTMlFT9YL47v0Yl2ZyPk-uRGeFQm8c33sPcsQlkrSCsqOM5t4nQAAcLYhJ3DD_slTGl0PqWbNhP127Wa6XioayljMBx_h&uniplatform=NZKPT&language=CHS

RT Journal Article
SR 1
A1 盛静
AD 首都师范大学外国语学院;
T1 关于加强民族地区师资培养的几点思考——以内蒙古高等师范教育为例
JF 黑龙江民族丛刊
YR 2012
IS 04
vo 
OP 181-186
K1 民族教育;师资培养;内蒙古
AB 发展民族地区高等师范教育,提高少数民族地区的师资力量,是发展民族教育的一项战略任务。针对师资的任务及师资培养的特殊性,民族地区高等师范院校在师资培养过程中应转变观念,在人才培养过程中一要继承,二要引进,三要结合民族地区的实际,为民族地区培养经济社会急需的人才。
SN 1004-4922
CN 23-1021/C
LA 中文;
DS CNKI
LK https://link.cnki.net/doi/10.16415/j.cnki.23-1021/c.2012.04.035
DO 10.16415/j.cnki.23-1021/c.2012.04.035

RT Journal Article
SR 1
A1 毛菊
AD 北京师范大学教师教育研究中心;新疆师范大学教科院;
T1 少数民族教师专业发展的困境及路径选择
JF 湖南师范大学教育科学学报
YR 2012
IS 04
vo 11
OP 32-35
K1 少数民族教师;专业发展;困境
AB 民族教师教育经历了关注教师数量到质量的不同阶段,当下少数民族教师专业发展面临着多重教育诉求。"素质重构""、身份危机"、"文化冲击"是其遭遇的主要发展困境。为了改善少数民族教师专业发展现状,应加强对其专业发展体系的构建,关注其"源头""、需求"及"文化",通过建立教师共同体为教师提供身份归属感。同时教师也要激发内在自觉意识,树立辩证合理的文化态度与承担发展民族文化的责任感。
SN 1671-6124
CN 43-1381/G4
LA 中文;
DS CNKI
LK https://link.cnki.net/urlid/43.1381.G4.20120710.0951.201204.32_007

RT Journal Article
SR 1
AD 中央民族大学教育学院;
T1 中央民族大学教育学院
JF 中央民族大学学报(哲学社会科学版)
YR 2012
IS 03
vo 39
OP 1+161
AB <正>教育学院是一个院、所合一的教学科研单位,是国家"211工程"、"985工程"项目重点建设单位。其前身是20世纪50年代成立的教育学教研室,1991年由高教研究室和《民族教育研究》编辑部以及教育学心理学教研室合并成立了民族教育研究所,2000年9月成立教育系,2003年成立
SN 1005-8575
CN 11-3530/C
LA 中文;
DS CNKI
LK https://link.cnki.net/doi/10.15970/j.cnki.1005-8575.2012.03.025
DO 10.15970/j.cnki.1005-8575.2012.03.025

RT Journal Article
SR 1
A1 张应华
AD 贵州大学艺术学院;中国音乐学院;
T1 理解与对话:2011南京国际音乐教育高层论坛记述
JF 人民音乐
YR 2012
IS 05
vo 
OP 70-71
AB <正>"2011南京国际音乐教育高层论坛"于2011年11月4—6日在金陵南京举行,此次论坛由中央音乐学院、上海音乐学院、中国音乐学院、南京艺术学院举办。本次论坛是一次音乐教育研究的国际盛会,来自德国、芬兰、瑞士、印度、巴
SN 0447-6573
CN 11-1655/J
LA 中文;
DS CNKI
LK https://kns.cnki.net/kcms2/article/abstract?v=BlOUhu2v8Y_-dg8uzniPQJ0uNVTnnbHZYWZlFOFDOoKw-v7KF2E_Dj0iGoR1bzuheKR15PQWlLR_EjTOAcVCb6BOG8V6hHHRXBq1WZmGqfN9PJT7f5W0oslof9iVzC1Kr07AVNT4uVxk6TDZp-S7Ac8I29X_PWj2mYs5htsibktpnUu0ujm7laBuZAO5LXv1&uniplatform=NZKPT&language=CHS

RT Journal Article
SR 1
A1 刘桂珍
AD 兰州大学艺术学院;
T1 中国多元文化音乐教育发展的时代策略
JF 东北师大学报(哲学社会科学版)
YR 2012
IS 02
vo 
OP 194-197
K1 多元文化音乐教育;中国;发展策略
AB 当前,多元文化音乐教育已成为人类社会对待音乐教育的主潮。中国政府亦出台相关政策,明确提出多元文化音乐教育的方向是弘扬民族音乐,理解多元文化。在研究领域,许多学者都从各自不同的角度,提出了一些看法和建议,对于加深认识多元文化音乐教育思想不无启迪作用。但多元文化音乐教育在中国的具体推行情况不尽如人意,于此,提出以下发展策略:加强基础音乐课程教育;加强对专业音乐教师多元文化能力的培养;打破"二元论",构建"多元论"。
SN 1001-6201
CN 22-1062/C
LA 中文;
DS CNKI
LK https://link.cnki.net/doi/10.16164/j.cnki.22-1062/c.2012.02.017
DO 10.16164/j.cnki.22-1062/c.2012.02.017

RT Journal Article
SR 1
A1 祝春芝
AD 湖南省龙山县教师进修学校;
T1 义务教育均衡背景下民族贫困地区农村教师现状与对策——以湘西土家族苗族自治州为例
JF 湖南师范大学教育科学学报
YR 2012
IS 02
vo 11
OP 93-95
K1 教育均衡;农村教师;现状;对策
AB 城乡区域发展不平衡是当前教育中较为突出的问题之一,而师资力量不均衡又是教育城乡区域发展不均衡的最重要方面。通过对湖南省湘西土家族苗族自治州农村教师工作和生活现状的调查,发现民族贫困地区农村教师普遍存在收入与生活水平偏低、工作条件较差、学历学识普遍偏低而且提升困难等,由此提出了切实解决农村教育经费短缺问题、提升教师的专业水平、增强教师的自我调适能力等切实促进城乡教育均衡发展的对策。
SN 1671-6124
CN 43-1381/G4
LA 中文;
DS CNKI
LK https://kns.cnki.net/kcms2/article/abstract?v=BlOUhu2v8Y_cgR2l6q4VZV4gmcj8PT7WXcrzTtPkH-hU6F1jitqMhxYneUu6XAurK3n4ORt_T5fIPCIO3u_i328Ehf5ACT4EuLQwsuWj90QWmUGbD5Xrm5cS51cZZsTWr9H2gnVjcNDegwBhAf5eEjhzPDly9fu1Gq3CL9c4Cn-chWk2sX6ni1K4MNa-u7pN&uniplatform=NZKPT&language=CHS

RT Journal Article
SR 1
A1 郑文瑜
AD 阿坝师范高等专科学校少数民族预科部;
T1 浅谈我国人口较少民族的扫盲教育
JF 黑龙江民族丛刊
YR 2012
IS 01
vo 
OP 177-180
K1 人口较少民族;扫盲教育;存在问题;对策建议
AB 扫盲教育作为新时期全面提升我国人口较少民族文化素质的重要手段,已经成为加快民族地区经济社会发展、消除民族地区贫困以及促进民族地区社会文明进步的重要途径;我国人口较少民族扫盲教育虽然取得了很大成就,但仍存在观念落后、急功近利、师资素质不高、扫盲基础不牢等问题;结合新时期人口较少民族扫盲教育的战略要求,应采取切实可行的对策措施扎实推进,使之不断迈上新台阶。
SN 1004-4922
CN 23-1021/C
LA 中文;
DS CNKI
LK https://link.cnki.net/doi/10.16415/j.cnki.23-1021/c.2012.01.037
DO 10.16415/j.cnki.23-1021/c.2012.01.037

RT Journal Article
SR 1
A1 张洁;张梅
AD 新疆师范大学新疆少数民族双语教育研究中心;
T1 新疆少数民族双语教育发展历程综述
JF 西北民族大学学报(哲学社会科学版)
YR 2012
IS 01
vo 
OP 97-102
K1 少数民族;双语教育;发展历程
AB 本文以新疆少数民族双语教育政策的演变为时间轴线,将新疆双语教育划分为初创、挫折、恢复、实验改革、大力推进五个阶段,阐述了各阶段具有代表性的双语教育政策的主要内容、实施状况及双语教育发展的特点。
SN 1001-5140
CN 62-1185/C
LA 中文;
DS CNKI
LK https://kns.cnki.net/kcms2/article/abstract?v=BlOUhu2v8Y-z7Fn-AQEtTZM2ylJBoL4MZmFG6g-foUo_iAQyN7X5kvGN1T297Hl7CPAq_RYy9fHxlloosQdwLyZHsRPmm1DsrHXXuUiUlSRBBJ3TzPjGl0oZsXrHkGolkywCS-ze2ns_6o-Po9_cd9HAFIAR4LWF08vCnf9FbnIS6P-p8glzmM0wn2gDsOUV&uniplatform=NZKPT&language=CHS

RT Journal Article
SR 1
A1 韩宏
AD 宁夏电化教育中心(宁夏教育电视台);
T1 乡音传乡情花儿育新人——宁夏“校园花儿”的理论与实践
JF 人民音乐
YR 2012
IS 01
vo 
OP 68-70
AB <正>一、宁夏"校园花儿"形成的背景宁夏是全国较早成套编写地方乡土音乐教材的省份之一。1990年就先后出版发行了两套中小学音乐乡土教材在全自治区使用。内容包括宁夏民歌素材创作的歌曲和几首新填词的原生态花儿以及对回族音乐家、回族舞蹈、回族乐器的介绍等,受到师生的喜爱和欢迎。但自2000年国家新一轮课程改革方案实施以来,省级(地方乡土)教材被停止使用和编写,只允许学校编写本校教材。此政策出发点是好的,但对于学校和教师来讲,完成能够承载包含传承要素的、高标准的教
SN 0447-6573
CN 11-1655/J
LA 中文;
DS CNKI
LK https://kns.cnki.net/kcms2/article/abstract?v=BlOUhu2v8Y_5hc0WK6mnSHQ7REiJYcqMgIUQBdgacLsL8yywRpfMzhiITurMWAzcx9it0wDEzWk5iG0jxxY0wZlo60YqoxOTA7BYaocswdhPTGOB6iTbmggN5uISNKJE8JYnFBF3Qp9vVS8wcsBqao_dOX9EMB2Wx7nqU7AT0E17vmICm6XQcg80qjOTq2Jw&uniplatform=NZKPT&language=CHS

RT Journal Article
SR 1
A1 傅瑜弘
AD 吉林大学哲学社会学院;北华大学;
T1 探索西部民族地区高职院校师资培训的有效形式
JF 黑龙江民族丛刊
YR 2011
IS 06
vo 
OP 176-179
K1 西北民族地区;高职教育;师资培训;有效形式
AB 西部民族地区高职院校师资素质具有三个不适应,即知识结构、师资学历和实战能力远不适应高技术人才培养需要;师资培训存在的症结问题涉及政策不配套、思想观念陈旧、培训难度大、培训内容与实战教学脱节以及培训资金紧张等,直接影响了师资培训的质量;针对高职院校师资培训存在的症结问题,应在拓宽师资培训的资金来源渠道、加快"双师型"教师队伍建设及强化制度建设等方面下工夫,不断推动高职院校师资培训迈上新台阶。
SN 1004-4922
CN 23-1021/C
LA 中文;
DS CNKI
LK https://link.cnki.net/doi/10.16415/j.cnki.23-1021/c.2011.06.036
DO 10.16415/j.cnki.23-1021/c.2011.06.036

RT Journal Article
SR 1
A1 井祥贵
AD 西南大学西南民族教育与心理研究中心;
T1 疏离与融合:学校教育视野下的民族文化传承研究
JF 民族教育研究
YR 2011
IS 05
vo 22
OP 104-107
K1 民族文化传承;学校教育;多元文化教育
AB 目前我国民族地区学校教育存在民族文化传承与现代学校教育相疏离的问题。要从学校传承民族文化的理论构建、课程体系打造、多元文化教师培养、差异性评价的实施、完善保障体系等方面着力,构建"种子式"传承机制,促进二者的融合。
SN 1001-7178
CN 11-2688/G4
LA 中文;
DS CNKI
LK https://link.cnki.net/doi/10.15946/j.cnki.1001-7178.2011.05.025
DO 10.15946/j.cnki.1001-7178.2011.05.025

RT Journal Article
SR 1
A1 肖彦
AD 东北林业大学外国语学院;
T1 试论外语教育目标的定位与创造性人才的培养
JF 黑龙江高教研究
YR 2011
IS 09
vo 
OP 138-140
K1 思维能力;学科融合;人文素质;文化价值观
AB 中国的教育正在经历快速的发展和全面转变的过程。外语教育的终极目标是提高人的精神境界,提升人文素质。在大学英语教育中,语言与文化是不可分割的,社会文化能力的总体提高是大学英语教育的基本价值取向。
SN 1003-2614
CN 23-1074/G
LA 中文;
DS CNKI
LK https://kns.cnki.net/kcms2/article/abstract?v=BlOUhu2v8Y_pMb58hOSsfTekJqHRxy8IJoYKWBzR6g8T0fkh-BpqKj3opNwaTcwNbdOXr_-fow0AI-Z9qFx5csFfsDI-M_tMHrli1SG7Hq5L6poHKKqO4oa3HkMyrvT6wg3R5z43thHgIr7J_ttpiLhr7BJ3fWXe3738hEShCh9LcNR0dCdMKmf1_Xxmqf51&uniplatform=NZKPT&language=CHS

RT Journal Article
SR 1
A1 李华君;龚彩云
AD 湖南省泸溪县教科所;湖南省泸溪县武溪小学;
T1 民族地区农村教师专业发展路径探索
JF 中国教育学刊
YR 2011
IS 09
vo 
OP 77-79
K1 教师专业发展;合作研究;民族地区
AB 我国民族地区农村中小学因地域限制,其教师发展困难重重。湖南省泸溪县由教科所牵头与教育行政部门、中小学三方共建联系校,通过合作研究实现教师专业发展。在联系校的实践研究中,摸索出以三方合作研究的实践模式、周期循环递进的建设方式、学校领导组织的深度变革和强化指导的督导评估机制为切入点的建设路径,形成三方合作的工作机制。基于三方合作研究的教师发展实践有效促进了中小学教师专业发展,提升了学生学业成绩,提高了教研人员的研究水平。
SN 1002-4808
CN 11-2606/G4
LA 中文;
DS CNKI
LK https://kns.cnki.net/kcms2/article/abstract?v=BlOUhu2v8Y_DYvKl3PUtwWDVF52me7cA5KQSvGXduTNN9QtijmNVfJ2_Y2FtPH65-XHWKiSUmIJWJ0oYtiVPvMFscNvGRXGxitmfKL84TR7RpkoRIt918CowaQomth953nN5F1pzL2Mp29AxiCfD6Zq0DJ4KIYzQpgFirFCjmgDEOPkFjjBeXm_RLk8Uv6dC&uniplatform=NZKPT&language=CHS

RT Journal Article
SR 1
A1 王世枚
AD 湖北民族学院预科教育学院;
T1 民族院校教师教育在转型中的发展策略
JF 民族教育研究
YR 2011
IS 04
vo 22
OP 67-71
K1 民族院校;教师教育;转型发展
AB 民族院校是我国高等学校中的重要组成部分,民族院校中的教师教育对我国民族地区的师资培养有着举足轻重的作用,是不可或缺的。随着我国高等教育的发展,民族院校也有了很大的发展,并且正处在转型发展之中,表现有四大发展趋势。而其中的教师教育则在转型中遭遇发展的尴尬与挑战,主要表现在四个方面。为此,笔者提出了三个发展策略。
SN 1001-7178
CN 11-2688/G4
LA 中文;
DS CNKI
LK https://link.cnki.net/doi/10.15946/j.cnki.1001-7178.2011.04.025
DO 10.15946/j.cnki.1001-7178.2011.04.025

RT Journal Article
SR 1
A1 荣增举;徐贵钰
AD 青海民族大学;
T1 班玛县民族教育现状调查
JF 青海民族大学学报(社会科学版)
YR 2011
IS 03
vo 37
OP 122-125
K1 班玛县;民族教育;调查研究
AB 本文在对青海省班玛县民族教育事业进行实地调查的基础上,就民族教育理念、环境以及教与学诸多因素进行了分析,并就加快民族地区教育事业发展问题提出了建议。
SN 1674-9227
CN 63-1071/C
LA 中文;
DS CNKI
LK https://kns.cnki.net/kcms2/article/abstract?v=BlOUhu2v8Y-tNNJEpTPdaDhNtDvbDcSiFbnsLjlX-INHzXalMZdCRnUiCIew_-uZgv0PfeQcZR9aD_vfmnCuXAdR91ChSK6jvrtDsIAyyoDEa4YXyWzoS5GS1quLuVIXOmXjL7lX48ApYamQZEESkiTIckARlNfNmuBF4RKFfsBgNR-mL6xZ1DmHW5ferr0S&uniplatform=NZKPT&language=CHS

RT Journal Article
SR 1
A1 黄兰芳
AD 甘肃民族师范学院;
T1 新课改背景下职前教师教育技术能力现状调查及培养策略研究——以甘肃民族师范学院为例
JF 现代远距离教育
YR 2011
IS 03
vo 
OP 73-77
K1 新课改;职前教师;教育技术能力;培养策略
AB 基础教育信息化和新课程的不断深入,对教师教育技术能力提出了更高的要求。本文通过对职前教师(甘肃民族师范学院师范类高年级学生)教育技术能力现状调查发现,职前教师对教育技术能力的重要性持非常肯定的态度,并具有将教育技术相关知识和技能用于学习和生活的意识;教育技术相关理论知识欠缺、技能薄弱,应用与创新意识淡薄。在现状分析的基础上,笔者尝试从课程理念、课程内容、课程实施、教学方式和评价方式等方面提出了一些策略,以期对同类院校有所启示。
SN 1001-8700
CN 23-1066/G4
LA 中文;
DS CNKI
LK https://kns.cnki.net/kcms2/article/abstract?v=BlOUhu2v8Y9kHbvzGZ58dvOHReXXf0r0vNFzbGsLo_SVuLwUZQE39QjrLphW_N8ZN7Vb7Wser9Mbn_VFkcUJbMlLiwB0BxuwjK4JuDx0d6DvS2SAt6-Kxl4J55oXxUYXVwQZ8Zm6Ti1QQzrCb_N7hnQt7wB4DhErH7InKUCO9KvfHm57I_2w-MO3PwEjVcIl&uniplatform=NZKPT&language=CHS

RT Journal Article
SR 1
A1 张红艳;杨建红
AD 石河子大学师范学院;
T1 民族杂居区不同民族中小学教师信息素养的比较研究
JF 中国电化教育
YR 2011
IS 05
vo 
OP 40-43+49
K1 民族杂居区;中小学教师;信息素养
AB 在新疆这样的多民族地区,教育信息化关键是民族教育的信息化,而民族教师的信息素养水平在新疆民族信息化进程中的作用举足轻重。本文在问卷调查的基础上,对新疆某民族杂居地区的哈萨克族、回族、汉族中小学信息素养水平进行了调查研究,调查结果表明:回族中小学教师与汉族中小学教师的信息素养水平之间不存在显著性差异,但回汉中小学教师与哈萨克族中小学教师之间却存在显著性差异,文中尝试对出现此种差异的原因进行了分析。
SN 1006-9860
CN 11-3792/G4
LA 中文;
DS CNKI
LK https://kns.cnki.net/kcms2/article/abstract?v=BlOUhu2v8Y_Tylf0Jtrxp7Bdl_IMl2ZE7Miw3BMmv9OTf0F19SfA58PF_MKWgfkiwhJNQakCGfrqaaZDEANZyVXP1eLiB50HJrxZtc76Bcgb7zQeF0XRDupXym-LRtFAh5vux_Be32Zb9DI1_hMePEZPGvGzQ_LuQc4u8dv8yMUXf76UMv7IUKRott6Eggt7&uniplatform=NZKPT&language=CHS

RT Journal Article
SR 1
A1 李玲
AD 遵义师范学院初等教育系;
T1 西部少数民族地区学前教育的现状调查与思考——以贵州省遵义务川仡佬族苗族自治县为例
JF 黑龙江民族丛刊
YR 2011
IS 02
vo 
OP 171-175
K1 西部;少数民族地区;仡佬族;苗族;学前教育
AB 学前教育是基础教育的重要组成部分,是学校教育和终身教育的奠基阶段。《国家中长期教育改革发展规划纲要(2010—2020)》的目标要求,对处于弱势地位的西部少数民族地区学前教育发展而言,既是机遇,更是挑战。本研究通过问卷调查、访谈、观察和文献分析,选取贵州省遵义市少数民族聚居地务川仡佬族苗族自治县的幼儿教育现状进行研究,找出存在的具体问题,并针对具体问题提出了务川仡佬族苗族自治县学前教育发展的思考。
SN 1004-4922
CN 23-1021/C
LA 中文;
DS CNKI
LK https://link.cnki.net/doi/10.16415/j.cnki.23-1021/c.2011.02.034
DO 10.16415/j.cnki.23-1021/c.2011.02.034

RT Journal Article
SR 1
A1 宋海斌;闫建敏;孙晓天
AD 中央民族大学校友工作办公室;中央民族大学教务处;中央民族大学理学院;
T1 民族高校保障师资质量建设的理论与实践
JF 民族教育研究
YR 2011
IS 01
vo 22
OP 31-35
K1 民族院校;师资;质量;反思;举措
AB 提高教育教学质量、加强内涵建设已成为民族高校的工作重点。教师队伍的内涵建设应以学校的办学定位、层次定位、人才培养定位、服务面向为基础,与学科和专业结构布局紧密结合,不断提升整体学历层次,优化职称结构、年龄结构与学缘结构,进而提升整体教学与学术水平,逐步建立一套保障师资质量的监督体系。
SN 1001-7178
CN 11-2688/G4
LA 中文;
DS CNKI
LK https://link.cnki.net/doi/10.15946/j.cnki.1001-7178.2011.01.021
DO 10.15946/j.cnki.1001-7178.2011.01.021

RT Journal Article
SR 1
A1 王州
AD 福建师范大学音乐学院;
T1 努力推进《外国民族音乐》课程建设——“全国普通高校音乐学(教师教育)本科专业必修课程《外国民族音乐》教材教学研讨会”记实
JF 人民音乐
YR 2011
IS 01
vo 
OP 24-25
AB <正>为贯彻《全国普通高校音乐学(教师教育)本科专业必修课程教学指导纲要》,推进全国普通高等学校音乐学(教师教育)本科专业课程教学试点工作开展,由教育部体育卫生与艺术教育司主办、福建师范大学音乐学院承办的"全国
SN 0447-6573
CN 11-1655/J
LA 中文;
DS CNKI
LK https://kns.cnki.net/kcms2/article/abstract?v=BlOUhu2v8Y_vmeULLsGTNPSQS61DNp-mjGe62YQsPIqCAak5ACAZXFz9e6arOrHccC3xZ6u2_jJsOIAnjPwF-P_E0vH8eOQSP2e0epYseRGRUxJMxylNQg7W4LFDKv_9dxGhrp8BqpbBLQr9G8owxXZGJYkI9sPY5Fhyyp14QoWcDujkp5mllciOc5d4BqUA&uniplatform=NZKPT&language=CHS

RT Journal Article
SR 1
A1 欧群慧;滕星;王金星
AD 首都师范大学初等教育学院;中央民族大学教育学院;
T1 教师促进少数民族学生学业成绩的一项个案研究
JF 民族教育研究
YR 2010
IS 06
vo 21
OP 62-66
K1 少数民族学生;学业成绩;文化认同;教师;多元文化意识
AB 通过在云南孟波镇中学的田野调查发现,教师的多元文化意识在提高少数民族学生学业成绩中具有重要作用。因此,我国的教师教育应加强对教师多元文化意识的培养,以满足文化多样性背景下对教师的要求。
SN 1001-7178
CN 11-2688/G4
LA 中文;
DS CNKI
LK https://link.cnki.net/doi/10.15946/j.cnki.1001-7178.2010.06.013
DO 10.15946/j.cnki.1001-7178.2010.06.013

RT Journal Article
SR 1
A1 卢德生;冯玉梓
AD 四川师范大学教育科学学院;
T1 民族文化传承与教师的文化自觉
JF 教育探索
YR 2010
IS 11
vo 
OP 101-103
K1 文化传承;教师;文化自觉
AB 教育是文化的生命机制,民族文化传承需要教师的文化自觉,这是由教师的文化使命所决定的。在民族文化传承的视野下,教师的文化自觉要求教师要正确地认识本民族的文化,正确地认识多元文化,正确地认识自己的民族文化传承的使命。教师塑造自己的文化自觉的能力,需要教师要有明确的文化角色定位,需要教师必须克服自己的二元对立的文化思维模式,需要教师必须注重自身的"内因发展"。
SN 1002-0845
CN 23-1134/G4
LA 中文;
DS CNKI
LK https://kns.cnki.net/kcms2/article/abstract?v=BlOUhu2v8Y8otfrRu8GWFRw0Uh7kCeTlyVhxkgXA4FcmbpFxuo4LKs2onw9f3o_VY8bJ6X2qOKjHaIMO_iAfRbBa2k2HS7VTZjj-JG2EPBM2vCo6TPpB2QI_h3y5AmLVOrlCWbTK-uECuCnKlQbN_rAoQFsXvzcdk4awKsjpoSYvDmV9i6NdMp3OOYC2WY2Z&uniplatform=NZKPT&language=CHS

RT Journal Article
SR 1
A1 倪胜利
AD 西南大学西南民族教育与心理研究中心;
T1 西南民族智力资源可持续发展的教育文化战略
JF 民族教育研究
YR 2010
IS 05
vo 21
OP 10-14
K1 西南民族;智力资源;可持续发展;教育文化
AB 智力资源与民族生存的自然人文生态环境密切相关。西南地区多元文化共存的局面,造成了民族智力资源的差异性和特定的适应性。智力资源是民族创新力和适应性生存的基础,教育文化应把民族智力资源的可持续发展作为根本战略。为了实现这一目标,需要在民族教育文化理论建构、民族传统文化传承与发展、多元文化教师教育、民族文化进入课程等方面进行更为深入的研究。
SN 1001-7178
CN 11-2688/G4
LA 中文;
DS CNKI
LK https://link.cnki.net/doi/10.15946/j.cnki.1001-7178.2010.05.017
DO 10.15946/j.cnki.1001-7178.2010.05.017

RT Journal Article
SR 1
A1 吴极巧
AD 伊犁师范学院艺术学院;
T1 新疆伊犁州学校音乐教育中关于哈萨克民歌教学现状的调查与分析
JF 艺术百家
YR 2010
IS S1
vo 26
OP 370-375
K1 哈萨克民歌;音乐教育;课程开发;教学改革
AB 哈萨克民歌是哈萨克族最宝贵的文化财富之一,其中蕴含着哈萨克族内在的情感和精神,体现哈萨克族人民的智慧和深邃的思想。随着我国经济的发展,哈萨克族生存的社会环境和生态环境已逐渐发生改变,哈萨克民歌也在经受当代多元音乐文化的冲击。哈萨克族民歌在伊犁州学校音乐教育这一主要传承民族文化的载体中,处于什么状况?笔者以此为个案,对哈萨克民歌在伊犁州学校音乐教育中的现状进行调查。通过对调查结果的思考和分析,提出弘扬和传承哈萨克民歌的建议。
SN 1003-9104
CN 32-1092/J
LA 中文;
DS CNKI
LK https://kns.cnki.net/kcms2/article/abstract?v=BlOUhu2v8Y--MDLmx6lShgVloIzjaqwnlHhGkG-GM5wrOJo5ub4H8A9IugOFBcNgiFcdeVRZuqVkC0Zo9YhiUZVfVz2Nbs6Vn2fDLrdR-ASIaUF5pFGGDIfuWzcyadXlNelTt9dFOimg1Tmcf0QpKhmqnW9u8j2YTnvIL1P73zb1gw_l-tQGV3uLjidizwLH&uniplatform=NZKPT&language=CHS

RT Journal Article
SR 1
A1 叶晓彬
AD 四川民族学院政法系;
T1 甘孜藏区教育现状及思考
JF 西南交通大学学报(社会科学版)
YR 2010
IS 04
vo 11
OP 94-99
K1 甘孜藏区;受教育权;双语教师;职业技能;民族职业教育
AB 甘孜藏区的受教育状况虽然有很大改善,但整体发展水平仍然很低且不平衡,存在着教育投入不足、师资队伍量少质弱、教育模式不合理,以及农牧区家长短期功利意识强烈、不重视子女教育等问题。为了保障甘孜藏区少数民族子女的受教育权,应尽快制定单行教育条例,改革教育主体和投资体制单一的办学状态,适当引入个人和社会力量办学;同时,加大对民族地区义务教育的财政投入,改善乡村教师的工作环境,采取定向培训和引进等政策加大"双语"教师队伍建设。课程内容应注重实用性,逐步实现基础教育和职业教育相结合,创业、就业、升学并重的教育模式,走寄宿制办学道路。
SN 1009-4474
CN 51-1586/C
LA 中文;
DS CNKI
LK https://kns.cnki.net/kcms2/article/abstract?v=BlOUhu2v8Y--MDLmx6lShgVloIzjaqwnlHhGkG-GM5xVpsaUfYQ3ddjVoQthZJTwTeDWAsYhDtZ0oqIOx34KIjhtg7tbcgVAj8iChMS-P5SANivoSE_k2-ZSpRUsEUbv-iEnHeKmk8npBH3MrWLrkQecP3ZBXCBroMKahLucAW8C93520wkqcO1M-4Wcfe6K&uniplatform=NZKPT&language=CHS

RT Journal Article
SR 1
A1 古丽娜·玉素甫
AD 新疆师范大学教育科学学院;
T1 新疆地区中小学教师教育技术能力发展策略研究
JF 电化教育研究
YR 2010
IS 08
vo 
OP 116-120
K1 民;汉中小学教师;教育技术能力;现状;教育技术能力发展策略
AB 本文在解读教师教育技术能力标准的基础上,结合新疆教育特点与教师不同背景因素,制定新疆地区民、汉中小学教师教育技术能力现状调查问卷。通过问卷调查结果,分析新疆地区民、汉中小学教师教育技术能力现状,以及影响新疆教师教育技术能力的因素,并提出了新疆地区教师教育技术能力发展对策和培训策略。
SN 1003-1553
CN 62-1022/G4
LA 中文;
DS CNKI
LK https://link.cnki.net/doi/10.13811/j.cnki.eer.2010.08.013
DO 10.13811/j.cnki.eer.2010.08.013

RT Journal Article
SR 1
A1 张莉莉
AD 北京师范大学教育基本理论研究院;
T1 西部少数民族教师参与校本研修的状况分析
JF 民族教育研究
YR 2010
IS 03
vo 21
OP 46-52
K1 少数民族教师;校本研修;基线调查;建议
AB 本文以2006年中国—联合国儿童基金会"教师支持服务体系"项目的基线调查数据为基础,分析了西部少数民族教师的研修状况,并对汉族和少数民族教师的差异性进行了对比分析。由此给出了如下研究建议:尊重并肯定少数民族教师在实际教学过程中的自我研修习惯;增加民族文字或双语教研资料的提供;培训过程中考虑语言文化的适切性;促进民族学校与汉族学校之间的跨校学习和研讨;进一步关心少数民族女教师的职业成长。
SN 1001-7178
CN 11-2688/G4
LA 中文;
DS CNKI
LK https://link.cnki.net/doi/10.15946/j.cnki.1001-7178.2010.03.007
DO 10.15946/j.cnki.1001-7178.2010.03.007

RT Journal Article
SR 1
A1 谢绍平
AD 凯里学院理学院;
T1 西南民族地区信息技术与中学物理课程整合的调查研究
JF 中国电化教育
YR 2010
IS 05
vo 
OP 98-101
K1 民族地区;信息技术;物理课程;整合;调查研究
AB 为了更好地推进课程改革,有效实现信息技术与物理教学的整合,从而更好地培养学生的创新精神和综合素质,本研究主要运用问卷调查法对贵州省黔东南地区信息技术与中学物理课程整合的现状进行了调查,发现该地区在实施整合的过程中主要存在着这样一些问题:学校的信息技术环境较薄弱、物理教师关于整合的基础知识比较欠缺、信息技术能力总体偏低、开展整合的力度和深度不足等问题。针对整合中存在的这些问题,作者提出了相应的对策建议:第一,进一步加强民族地区中小学校的信息基础设施建设;第二,积极开展对物理教师的教育技术能力培训;第三,物理教师要转变观念,积极开展信息技术与物理课程整合的实践。
SN 1006-9860
CN 11-3792/G4
LA 中文;
DS CNKI
LK https://kns.cnki.net/kcms2/article/abstract?v=BlOUhu2v8Y9ZMPtXUftI61lZRN8Q-PXmivxLoy2ODLLbq04lY-gmrvklXzu2lfKTxXmr66Vi5sEOF-H9btkhIanoIEMnqn0kRPF0tieyeQ9I58oSPjSQFl5wIv2p5fl5y2gDpPFVLD7kwOJbP_-O353fGGMJzd9d0jyDs55Y4Mfak_070Fkwh5upOLpGG4x6&uniplatform=NZKPT&language=CHS

RT Journal Article
SR 1
A1 杨淑芹
AD 新疆师范大学教育科学学院;
T1 新世纪新疆少数民族基础教育发展回顾与展望
JF 民族教育研究
YR 2010
IS 02
vo 21
OP 48-53
K1 新世纪;新疆少数民族基础教育;发展回顾
AB 21世纪以来,在政府重视及多方努力下,新疆少数民族基础教育获得了巨大发展,但是距"民汉兼通"人才培养目标仍有很大的差距。要提高少数民族基础教育质量,应进一步促进双语教育的协调发展,启发"双语"教师文化自觉、因地制宜地选择"双语"教学模式、开发建设本土"双语"教材和探究"双语"教学方法,只有这样,才能促进新疆少数民族基础教育的全面发展。
SN 1001-7178
CN 11-2688/G4
LA 中文;
DS CNKI
LK https://link.cnki.net/doi/10.15946/j.cnki.1001-7178.2010.02.013
DO 10.15946/j.cnki.1001-7178.2010.02.013

RT Journal Article
SR 1
A1 曾本友
AD 东北师范大学教科院博士后流动站;广西师范学院;
T1 论教育民族性镜像差异及其融合策略
JF 西南民族大学学报(人文社科版)
YR 2010
IS 03
vo 31
OP 215-217
K1 研究主体;实践主体;民族教育;民族性;镜像差异;融合策略
AB 研究者与实践主体对教育民族性认识的镜像差异,容易导致教育民族性在理论与实践上的错位。从"想象-象征-现实"三个视界融合的角度,实现研究者与实践群体在教育民族性认识上的相互沟通,有利于在实践上形成相互协作的力量,从而促使少数民族地区教育改革获得更有力的民族文化支持和心理认同。
SN 1004-3926
CN 51-1671/C
LA 中文;
DS CNKI
LK https://kns.cnki.net/kcms2/article/abstract?v=BlOUhu2v8Y9k_7QP5rvuaxsm1eIOPGFAuBAzQ1IjQxLig9TgltT3LPMpuYSiDgmC5nguJDIq53EwbzJSC5Pj9zBYt6bA0gljPoi2FXTryD02iiqXcElt9FNqm6xwzCzNiJU75GqJilvsMcIs_aofQTgXoBAVf6no9d6UZc35ujAR4BmmoHkfgSd80A8G83CO&uniplatform=NZKPT&language=CHS

RT Journal Article
SR 1
A1 金顺爱;尹爱青
AD 东北师范大学音乐学院;
T1 韩国中小学音乐教育课程改革评析——以传承传统音乐为中心
JF 外国教育研究
YR 2009
IS 11
vo 36
OP 45-49
K1 韩国;传统音乐;音乐教育;民族音乐
AB 韩国传统音乐丰富多彩、富于特色,是世界音乐文化中不可或缺的一部分。韩国非常重视学校音乐教育中的传统音乐教育,在教育理念、课程内容、教材选择、教师培训等方面都做出了具体的规定和严格的要求,使传统音乐教育实施有制度性保障,并已形成别具一格的教学体系。韩国的经验为我国进一步加强基础音乐教育中的民族音乐教育,传承民族音乐文化,具有重要的借鉴意义。
SN 1006-7469
CN 22-1022/G4
LA 中文;
DS CNKI
LK https://kns.cnki.net/kcms2/article/abstract?v=BlOUhu2v8Y890w3tdTAuHPuhlPY0MdfQQDg10ScTG-BX22QN3v0qqsPAlvDRW3lcRJQD9A-Fmt-nRayCqRHODqXuNfCa3AGrjRLVtN1XRiw31u6vzeVhzHk_lSopzWWMSjAB_1Oi32IKjHlohxkx1Ckt23nZjdeG_6Qk-3oPLFVpEwwIdnlrSYoof5w7JZ9u&uniplatform=NZKPT&language=CHS

RT Journal Article
SR 1
A1 吕静
AD 云南德宏师范高等专科学校;
T1 教师职前实践性知识培养:现状与途径——以边疆民族地区教师教育为例
JF 全球教育展望
YR 2009
IS 10
vo 38
OP 72-77
K1 职前教师;实践性知识;现状;途径
AB 研究证明:教师实践性知识是影响教师教学成效的重要因素。处于教师专业发展基础阶段的职前教师培养,其对象虽尚未从教,加强实践性知识的培养,不但对其理论知识的学习有益,对其成为合格教师也是必不可缺的。现实中职前教师实践性知识培养的现状不容乐观。除转变观念外,在具体做法上应根据现实情况,充分挖掘、利用当地课程资源,拓宽实践性知识培养渠道,调动学生参与的积极性,积极寻求与中小学校的支持与合作,为职前教师的实践性知识的培养奠定良好基础。
SN 1009-9670
CN 31-1842/G4
LA 中文;
DS CNKI
LK https://kns.cnki.net/kcms2/article/abstract?v=BlOUhu2v8Y_FfmlACTTZpRfNxYskpThkphLRk50VyCq4iHo9kebXEKftCT80nH5RBLjpkflBGk7RBhiZOyga9UezQz6J-7i-VD-0N7gFrxm9q3ZByy_MImK4-KZK7pVnutizv3OKV_dkVuNV5CayW_GJzTOaEd5qKTgVxkqcWhwcNRfwjXDCXkpq4JRZbUhr&uniplatform=NZKPT&language=CHS

RT Journal Article
SR 1
A1 陈慧
AD 琼州学院外语系;
T1 民族地区课改中教师适应问题研究
JF 广西师范大学学报(哲学社会科学版)
YR 2009
IS 05
vo 45
OP 83-86
K1 民族地区;课程改革;教师;教师适应
AB 民族地区教育有其特殊的环境和要求,当地的教育方式、教师的教育观念直接影响到教学效果。客观条件的制约和教师的专业素质也对课改造成了不可低估的影响。因此,教师的适应问题是民族地区课程改革成功与否的关键。
SN 1001-6597
CN 45-1066/C
LA 中文;
DS CNKI
LK https://kns.cnki.net/kcms2/article/abstract?v=BlOUhu2v8Y_ZZXVou4gF1naGZ-nEZj9PufxHgAYYe7bToYYduh3u36jmYfHCyIqe-H3crxJnKA-TEZfackdVkWDJ3pEWf_-IkkQQqv-Mu4259aGtIoifP8nWdih07jZ23X0zTmKflzWXP2XLXr7fiy2NviMK3mLxC8Z5d_e11TZ-YlhX5HfL1RWyo6N2ADe-&uniplatform=NZKPT&language=CHS

RT Journal Article
SR 1
A1 侯延爽
AD 绵阳师范学院音乐与表演艺术学院;
T1 我国西部农村及地震灾区基础音乐教育探究
JF 音乐探索
YR 2009
IS 03
vo 
OP 91-95
K1 西部农村;基础音乐教育;就业;民族音乐;地震灾区
AB 四川地震灾区处于我国西部,通过对西部农村与地震灾区基础音乐教育情况的研究,发现两者在思想意识、师资配备、教学设备、教学环境等方面具有相似性。通过对西部农村与震后灾区基础音乐教育现状的展示、分析,提出西部农村基础音乐教育存在的问题,借鉴震后国家和地方政府采取的具体拯救措施,总结出西部农村基础音乐教育的整改方案。既要重视灾区,更要解决西部农村长期存在的问题,用抗震救灾的精神搞好西部农村的音乐教育,促进西部教育的全面科学发展。
SN 1004-2172
CN 51-1067/J
LA 中文;
DS CNKI
LK https://kns.cnki.net/kcms2/article/abstract?v=BlOUhu2v8Y9O9DYNk8NPQxUhYHf4kmCBrGup02OrYEi1vhF7uMlQj7CQeQ3HTM-_by2GauVonxaGdWwEuizadanldAXZaqTSL7P5Y6VM_jJj_O917O4iPfsKqJU6BkJ0CD6BTN1vjnVB2HvNuGoG0DiCoix4rjPusCojxWMNVUjZ724mzXbgdieP6sZ7ftSR&uniplatform=NZKPT&language=CHS

RT Journal Article
SR 1
A1 马洪江;陈松;黄辛建
AD 阿坝师范高等专科学校;阿坝师范高等专科学校办公室;
T1 西部少数民族地区农村教育问题研究——以四川省马尔康县为例
JF 中国教育学刊
YR 2009
IS 09
vo 
OP 31-33
K1 教育均衡发展;西部少数民族地区;农村教育
AB 近十年来,在国家的大力扶持下,西部少数民族地区面貌发生了巨大变化,教育水平稳步提升。但由于诸多原因的影响,西部少数民族地区农村教育仍然存在师生比偏高、软硬件建设滞后、三低一高现象突出等亟待解决的问题。针对这些问题,西部少数民族地区可采取合并学校、优化师资队伍、实行全体寄宿制、学历教育与职业教育相结合等措施,积极走内涵式发展道路,促进地区农村教育良性发展。
SN 1002-4808
CN 11-2606/G4
LA 中文;
DS CNKI
LK https://kns.cnki.net/kcms2/article/abstract?v=BlOUhu2v8Y8UVKuZrMyBlkz7oS7xOYYYLCzLE-rR-ixD_k01hCsz8G0OsmITI8mt2FcWTJToAZbUCMySD0d_SOIrDCa3-hX6k0y4rIYNdWDfaoPAaoa4bVNNZUNbXBzV5LKXFCRLH6btb40Md_Nee8f1rFJZnep_otMjUfKh2k3Yu8DcPTPTFcpSqGaVImMO&uniplatform=NZKPT&language=CHS

RT Journal Article
SR 1
A1 钟海青
AD 广西民族大学党委;
T1 民族地区实行教师资格制度的思考
JF 广西民族大学学报(哲学社会科学版)
YR 2009
IS 04
vo 31
OP 172-175
K1 民族地区;教师资格制度;教育质量
AB 教师资格的认定应有统一的标准,但是这种统一更应该是一种多样性的统一。由于中国教育发展的区域性和非均衡性,民族地区应该积极探索符合本地区经济文化发展水平、满足本地区教育发展需要的教师资格认定标准。当前,民族地区应该实现教师教育与教师资格认证制度建设紧密结合,教师教育应该按照教师资格标准设置课程,改革培养模式,加强教育实践环节,强化教育教学能力培养,保证教育质量。
SN 1673-8179
CN 45-1349/C
LA 中文;
DS CNKI
LK https://kns.cnki.net/kcms2/article/abstract?v=BlOUhu2v8Y9N2G4Zbm8U3eqBCc1LrGSSpn8_BaXyzcgeUx8ahm3LkCyRn65e5yxDxKbRk9k_LgfibIqsdTAx5fcS8Nz3je5_stS0LXqVxPRD-bFciPa7Q6PyEfObPuCCg6UvTCfgmtEFoO11zO4cXspVCif334j4k6MLzu2Co_7ljA6rVdhTr6T6o7JBqUMX&uniplatform=NZKPT&language=CHS

RT Journal Article
SR 1
A1 张学强
AD 西北师范大学西北少数民族教育发展研究中心;
T1 多元文化教育的实质与民族地区教师的文化品性
JF 民族教育研究
YR 2009
IS 03
vo 20
OP 5-11
K1 多元文化;民族教育;文化相对主义;教师文化品性
AB 本文探讨了多元文化教育的实质及其目标,对民族地区多元文化教育在民族教育发展中的地位进行了分析,指出了我国当前多元文化教育理论与实践中存在的诸多误区,并对多元文化教育下民族地区教师的文化品性及其培育等问题进行了阐述。
SN 1001-7178
CN 11-2688/G4
LA 中文;
DS CNKI
LK https://link.cnki.net/doi/10.15946/j.cnki.1001-7178.2009.03.008
DO 10.15946/j.cnki.1001-7178.2009.03.008

RT Journal Article
SR 1
A1 吕型伟
T1 中小学思想道德建设的重要发展——读《润物无声——党的十六大以来上海中小学思想道德建设探索与发展》
JF 思想理论教育
YR 2009
IS 12
vo 
OP 84-85
AB <正>这是一本难得一见的中小学德育实录。在举国上下隆重纪念改革开放30周年之际,在上海加快推进教育率先基本实现现代化的今天,由翁铁慧同志主编的《润物无声》正
SN 1007-192X
CN 31-1220/G4
LA 中文;
DS CNKI
LK https://link.cnki.net/doi/10.16075/j.cnki.cn31-1220/g4.2009.12.022
DO 10.16075/j.cnki.cn31-1220/g4.2009.12.022

RT Journal Article
SR 1
A1 张学强;富婷
AD 西北师范大学西北少数民族教育发展研究中心;西北师范大学教育学院;
T1 面向多元文化教育的教师——美国的经验及其启示
JF 外国教育研究
YR 2009
IS 03
vo 36
OP 22-27
K1 美国;多元文化教育;少数族裔教师;教师培养
AB 伴随着学生结构的多元化日益加强和多元文化教育模式的不断发展,美国采取多种措施以提高教师队伍的多元文化教育素质。具体内容包括美国教师角色的转变、少数族裔教师队伍建设、以多元文化为导向的教师培养与培训等。这些措施在取得一定成效的同时,也暴露了自身存在的问题与不足。
SN 1006-7469
CN 22-1022/G4
LA 中文;
DS CNKI
LK https://kns.cnki.net/kcms2/article/abstract?v=BlOUhu2v8Y_PbF2tQ9aur1uYxNmyBuVvwVfJ3Vj393FRdNUzhWb-OHHw3GxoVsfECAgOmkCMUwe44oAo1JCbPl_3k24wv-Fn1Q5snH3f0DMUGWXrkq_7Y9LgrOPNVxjfVgxh_peLtVYeKAYroxPeUnJvGdNF-1PGdHLMIVrPVQp_AA-R_0MkUjyyzQd8_0OQ&uniplatform=NZKPT&language=CHS

RT Journal Article
SR 1
A1 遇恒勇;吾尔尼沙·吾甫尔
AD 新疆大学政治与公共管理学院;新疆轻工职业技术学院基础部;
T1 新疆民族教育发展中的问题与思考
JF 新疆大学学报(哲学人文社会科学版)
YR 2009
IS 02
vo 37
OP 82-86
K1 新疆;民族教育;问题;对策
AB 新疆教育的发展水平在全国而言相对落后,新疆民族教育的发展就更是相对滞后。因此,对新疆民族教育发展中存在的问题,进行必要的梳理,对新疆未来的发展,必将打下良好的基础。文章主要从教育观念、教育质量、语言、宗教等方面进行了较为全面的分析,力图通过分析找到解决问题的思路。
SN 1000-2820
CN 65-1034/G4
LA 中文;
DS CNKI
LK https://link.cnki.net/doi/10.13568/j.cnki.issn1000-2820.2009.02.028
DO 10.13568/j.cnki.issn1000-2820.2009.02.028

RT Journal Article
SR 1
A1 张业琴
AD 华中师范大学教育学院比较教育研究中心;
T1 挪威普通教师教育现状及启示
JF 外国中小学教育
YR 2009
IS 03
vo 
OP 29-33
K1 挪威;教师;普通教师教育
AB 二十世纪九十年代以来,挪威政府非常重视教师的专业发展与教师教育,对教师教育进行了一系列的改革和重组。重组后的教师教育机构包括学前教师教育、普通教师教育等五类。其普通教师教育在国家课程规则的指导下,教育目标明确、课程体系完善、注重学生的实践能力和少数民族教师的培养。
SN 1007-8495
CN 31-1037/G4
LA 中文;
DS CNKI
LK https://kns.cnki.net/kcms2/article/abstract?v=BlOUhu2v8Y9nKyKLKSV4lRooDLI5dBrT6tXaxhdqeTc5wovDdtu-l88dmAhtfrcmR2RUDJFhOZduoHRA38iykIsTUKTSNapDsG0BFkT8OFC0A2g1lHCoO9APdeIxq2El5qM23T4JCOEuI0rbc5iA4PGwLmXv38X18eAgFx-IwtpIdn8ZQLYu4Y9UFl1GfeCz&uniplatform=NZKPT&language=CHS

RT Journal Article
SR 1
A1 唐刚;彭英
AD 西华师范大学体育学院;
T1 四川省民族地区小学体育教师现状调查
JF 成都体育学院学报
YR 2009
IS 01
vo 35
OP 85-88
K1 民族地区;体育教师;调查研究
AB 通过对四川省民族地区小学体育教师的调查和现存问题的分析,提出应建立长效的培训机制;扩大交流,发挥体育示范学校的带头和指导作用,提高民族地区的体育教师素养;挖掘和发扬民族传统体育项目,使之融入学校体育,提高教学水平;重视民族地区体育教师队伍建设和教学评价,在政策、制度等方面对民族地区要有所倾斜,吸引外来人才等,以期促进民族地区学校体育的发展。
SN 1001-9154
CN 51-1097/G8
LA 中文;
DS CNKI
LK https://kns.cnki.net/kcms2/article/abstract?v=BlOUhu2v8Y9nKyKLKSV4lRooDLI5dBrT6tXaxhdqeTcmsP8nOyIDmD3jZIsNV7j7JS7aMfJJJqTqO0KFjQ2THLfiZCnHoyVO4_B-TRZfvu_NEg5bhh9JAOC3f8kl4Mj_0Xf0vfEtSD2Ot3GlatRiuLeCez0b2cbzgdqWGsKrA05ueYJCfPjQqxv5wESBdZY2&uniplatform=NZKPT&language=CHS

RT Journal Article
SR 1
A1 龙晓东;陶干臣
AD 井冈山大学体育学院;
T1 少数民族高校体育教师终身教育研究
JF 黑龙江民族丛刊
YR 2008
IS 05
vo 
OP 176-180
K1 少数民族;高校;体育教师;终身教育
AB 分析当前少数民族高校体育教师队伍的情况,即年龄结构、学历结构、专业职称结构、学缘结构、知识结构不尽合理;现代教育技术手段的应用水平和外语水平较低。探讨少数民族高校体育教师继续教育的内容主要是资格证型课程、与时俱进型课程、交叉型课程、提升型课程,以及设置专门机构、建立组织管理制度、建立少数民族高校体育教师"工作能力"评价模式的方法,建立和优化少数民族体育教师终身教育管理体制,改革管理模式,优化学历结构,全面规划,妥善安排,侧重网络信息,促进少数民族教师终身教育的措施。
SN 1004-4922
CN 23-1021/C
LA 中文;
DS CNKI
LK https://link.cnki.net/doi/10.16415/j.cnki.23-1021/c.2008.05.032
DO 10.16415/j.cnki.23-1021/c.2008.05.032

RT Journal Article
SR 1
A1 孙钰华;冯江英
AD 新疆师范大学教育科学学院;
T1 新疆学前民汉双语教育的推进与思考
JF 学前教育研究
YR 2008
IS 10
vo 
OP 8-11
K1 民族教育;双语教育;学前教育
AB 新疆实施学前民汉双语教育有利于推广国家通用语言,加强国家认同,有利于促进各民族教育均衡发展,有利于少数民族的文化传承,是新疆构建和谐社会、推动各地区文化经济均衡发展的重要政策与途径。不仅国家下拨专项经费大力支持,新疆为推动学前双语教育也投入了大量资源与资金,政府加大了对学前双语教育的领导与宣传,编制出版了适应本区发展需要的学前双语教材,建设了少数民族双语师资培养体系,积极推动了民汉合园。今后,应进一步明确少数民族双语教育的价值取向,加强对少数民族学前双语教育的理论研究,积极利用远程教育资源,科学制定学前双语教师标准,以保证学前民汉双语教育的质量。
SN 1007-8169
CN 43-1038/G4
LA 中文;
DS CNKI
LK https://kns.cnki.net/kcms2/article/abstract?v=BlOUhu2v8Y_wRWs6i83d96XE_tlU9PuEUhQ5wvd5qucQ_brqxfHxy9LnVLb_OifyWWmXlY5ZH9j2j7tieft7qz8JYrDujcDA-tZUGDnW5aKLoBbAFSba2RnEX-ubgOK1mqaH5H0KOOY3gwbsSV77OOupQTiuIH6QZ2ZQjz7sH2i6-IXWxjEXtnDIRDnlXgul&uniplatform=NZKPT&language=CHS

RT Journal Article
SR 1
A1 陈荣
AD 贵阳学院外语系;
T1 少数民族外语教育中的文化冲突与整合
JF 贵州民族研究
YR 2008
IS 04
vo 
OP 200-205
K1 少数民族;外语教育;文化冲突;文化整合
AB 语言和文化相因相联、水乳交融,民族的语言追随着民族文化变迁的理路而嬗变。民族外语教育必然扎根其根源性的文化土壤,少数民族外语教育必然产生文化冲突,具体表现为主流文化与少数民族文化的冲突、西方文化与少数民族文化的冲突及中西文化冲突。研究认定少数民族外语教育应在教育教学目标、教学内容、教学资源及教师专业发展等方面寻求外语教育中各种文化型式的整合路径。
SN 1002-6959
CN 52-1001/C
LA 中文;
DS CNKI
LK https://kns.cnki.net/kcms2/article/abstract?v=BlOUhu2v8Y_9YvmGaXeNptxtPjReRMRVVlumvgF8G4TbaRs3u0vhyiSdvLMkBf3fqJ4C7vPE5syY0NxhgQSVgX7OSGbjRce3sZHhTNH0N5SUSPQUika-BkEekG1u53-0nyqnXfPm5SIU4qqB8cDY4hUPuW63E64WL4VF6-n7tkkR-_fZG4MmaHD9BkZFTOst&uniplatform=NZKPT&language=CHS

RT Journal Article
SR 1
A1 李林;卓么措;赵顺珍
AD 青海民族学院,青海民族学院,青海民族学院 青海西宁810007,青海西宁810007,青海西宁810007
T1 青海省民族地区中小学教师教育技术能力建设实施的可行性分析
JF 青海民族学院学报
YR 2008
IS 03
vo 
OP 103-105
K1 民族地区;教育技术能力;建构主义;层级理论
AB 本文依据中小学教师教育技术能力建设项目实施的条件,对青海省民族地区中小学教师教育技术能力建设实施的可行性进行了分析。
SN 1000-5447
CN 63-1002/C
LA 中文;
DS CNKI
LK https://kns.cnki.net/kcms2/article/abstract?v=BlOUhu2v8Y8bGo29apD-Aj0VQUWOY2Aj7kgcMYZU92VtrquHLoyFSyExjDSzvxA9ug5-HPoIsOmBp0IhzULLwBWlcJeVCOeeDy96YIZukZZYfGgcybTpFRGv3bkP3Ji6NObSCUpeiBHwwd0MRZDW1OTJCpQ1znQz1WTsAHaiBcNanl3Qnb_M42oCYfZXpc3Y&uniplatform=NZKPT&language=CHS

RT Journal Article
SR 1
A1 张瑛;贾亮
AD 中央民族大学国际交流处,中央民族大学管理学院 北京100081
T1 中国少数民族地区基础教育现状与对策实证研究——以云南省文山州砚山县为例
JF 民族教育研究
YR 2008
IS 03
vo 
OP 67-71
K1 少数民族;基础教育;云南
AB 本文以云南省砚山县为典型案例,在实地调研的基础上对我国少数民族地区基础教育的现状进行了实证调查和分析。研究发现,目前少数民族基础教育最薄弱的环节是:(1)交通问题;(2)代课教师待遇问题;(3)"新读书无用论"的影响;(4)资金、设施问题。发展我国少数民族基础教育应采取以下相应的对策:第一,提高政府对基础教育的重视程度;第二,因地制宜,选择合适的教育发展模式;第三,政府制定公共政策的利益取向必须是公平、公正和兼顾各方利益的;第四,实现教育资源的共享和帮扶。
SN 1001-7178
CN 11-2688/G4
LA 中文;
DS CNKI
LK https://link.cnki.net/doi/10.15946/j.cnki.1001-7178.2008.03.022
DO 10.15946/j.cnki.1001-7178.2008.03.022

RT Journal Article
SR 1
A1 张峰;闫民
AD 山东师范大学体育学院;济南大学体育学院;
T1 学校武术教育的自觉与反思
JF 西安体育学院学报
YR 2008
IS 03
OP 57-59
K1 武术教育;自觉;反思
AB 从文化全球化视角,针对学校武术的教材内容单调呆板化、专职教师缺乏、体育化模式等现状,提出了学校武术教育的自觉;反思当今青少年的文化心理倾向,着重阐述了学校武术教育的定位,以突出民族性、强调德育教育、传承民族精神为重点;加强学校武术教育就是自觉弘扬民族精神、传承民族文化。
SN 1001-747X
CN 61-1198/G8
LA 中文;
DS CNKI
LK https://kns.cnki.net/kcms2/article/abstract?v=BlOUhu2v8Y9SK5OTZP-YSFnVj5Xfk_WxWxh8CTuyBK8DPWv6VR9IRkTsuavUKq2mMdoEWAy1yVNpKwwR74coy78ugvVZLYHu5pJoSGnBTlpX2veP1jOCZ69YAsPuH59TWr1pHHLSYF4Sx0khFjAmVEDk52DllEd4wKTfPNwOC-xKinG3L2fmpjziZ4KMdoeT&uniplatform=NZKPT&language=CHS

RT Journal Article
SR 1
A1 周珊兰
AD 湖南科技职业学院 湖南长沙410004
T1 弘扬民族精神提升素质教育
JF 船山学刊
YR 2008
IS 02
vo 
OP 226-228
K1 大学生素质教育;教师素质;人文素质;科学素质;民族精神;现代素质
AB 素质教育,是一种旨在提高学生综合素质的教育理念和方式,是在重视学生学业的同时,更加注重学生的道德品质、心理素质、强健体魄,弘扬民族精神提高素质教育是高职学院应承担的一项重要任务。
SN 1004-7387
CN 43-1190/C
LA 中文;
DS CNKI
LK https://kns.cnki.net/kcms2/article/abstract?v=BlOUhu2v8Y_9QzLZohc_pAHU3qUFMGrMr2xylA4ma_fITt5ISq7-UL-nC5rCz0rNV0bcbsjojFSAHy2FAGwVIPz_lJY3gEYweP1y38sUshQm4IX_BkNQcMSMoiASOYH88_rSZCQlp_1F7ra9jlOAPg6zeQnrtPcsRd3fuG70vcUxGNskFjkjcw_s6SoKJPuf&uniplatform=NZKPT&language=CHS

RT Journal Article
SR 1
A1 陈建华
AD 贵州师范大学附属中学 贵州贵阳550001
T1 试论中国教师的“中国特色”
JF 贵州师范大学学报(社会科学版)
YR 2008
IS 02
vo 
OP 113-118
K1 教师;中国特色;教育与教学
AB 中国教师在当今这个时代,既不能离开民族的"土壤",也不可能离开国际的"气候",因此,当代中国教师的"中国特色"应包括三大要素:第一是足够的民族自信心和深厚的中华文化底蕴;第二是注重为人师表的风范和讲究人格形象;第三是与时俱进的精神和世界一流的专业化水平。
SN 1001-733X
CN 52-5005/C
LA 中文;
DS CNKI
LK https://link.cnki.net/doi/10.16614/j.cnki.issn1001-733x.2008.02.023
DO 10.16614/j.cnki.issn1001-733x.2008.02.023

RT Journal Article
SR 1
A1 刘艳秋
AD 内蒙古赤峰学院教育系 内蒙古赤峰024000
T1 教师继续教育是民族地区优质教育资源形成的保障
JF 中央民族大学学报(哲学社会科学版)
YR 2008
IS 02
vo 
OP 139-143
K1 继续教育;需求;发展路径
AB 优质教育资源形成过程中,优质教师是一个关键性因素,推进适应社会需求的教师继续教育是提升教师质量的重要手段之一,民族地区在推进教师继续教育进程中面临着多方面的问题,值得我们深入关注。
SN 1005-8575
CN 11-3530/C
LA 中文;
DS CNKI
LK https://link.cnki.net/doi/10.15970/j.cnki.1005-8575.2008.02.021
DO 10.15970/j.cnki.1005-8575.2008.02.021

RT Journal Article
SR 1
A1 齐德舜;洲塔
AD 兰州大学西北少数民族研究中心,兰州大学西北少数民族研究中心 甘肃兰州730020,甘肃兰州730020
T1 甘南州中小学师资现状及对策分析
JF 西北第二民族学院学报(哲学社会科学版)
YR 2008
IS 02
vo 
OP 85-87
K1 甘南州;民族教育;师资队伍;对策建议
AB 甘南州的教育除了硬件建设滞后等问题之外,师资队伍建设也成为一个非常突出的制约因素。通过对甘南州中小学师资现状的调查,分析问题的成因并提出一些对策建议。
SN 1008-2883
CN 64-1033/G4
LA 中文;
DS CNKI
LK https://kns.cnki.net/kcms2/article/abstract?v=BlOUhu2v8Y8VAulfBpMkEDsQ1rSe8yWfcFkbHqHeiaA17IgEuHpQ55nSkCVnnQXp04HI8Zu6PotbBrlMdJVWIvy9_LR5BKGkrKFMcbAZig9fkKC_3QK1LolANT6tEId02BRbv-TeucjQj5_ytzQ1CpZk-pmx3yZBDdlmx-yrN_dxpGb1Wjn8UoC58nmzS4te&uniplatform=NZKPT&language=CHS

RT Journal Article
SR 1
A1 玉丽
AD 教育部教育发展研究中心 100816
T1 民族地区师资面临的问题与挑战——我国西部民族地区教师质量分析报告
JF 教育科学研究
YR 2008
IS 03
vo 
OP 25-29
AB <正>我国西部共有12个省份,其中内蒙、广西、贵州、云南、青海、宁夏、新疆和西藏八个省(区)为民族地区;四川、重庆、陕西和甘肃四个省市为非民族地区。西部地区的教育不仅有区域差距、城
SN 1009-718X
CN 11-4573/D
LA 中文;
DS CNKI
LK https://kns.cnki.net/kcms2/article/abstract?v=BlOUhu2v8Y_DQwtepSiE8ee45UTfKKQm6QUaM2xFX8gWv091fBZNWmyFL5Yn3zlxFJR4ct-8ZfNSrP7KSf82KCckIkiBypZH1wjaa6VVsVOqjC-6NMRbBtNUKSz6FGnrBTstGblzi2vc6JstfqSVy29eqQo72GXdgfM8RY92tRY1GG2TY3t1o4dPmSNnwNnH&uniplatform=NZKPT&language=CHS

RT Journal Article
SR 1
A1 杨丽萍
AD 广西师范大学教育科学学院 广西桂林541000
T1 新课改与民族地区教师教育模式的变革——以广西师范大学教改实践为例
JF 民族教育研究
YR 2008
IS 01
vo 
OP 70-74
K1 新课程改革;民族地区;教师教育模式;高师院校
AB 在全国基础教育新课程改革的背景下,必须认真探讨高等师范院校为民族地区基础教育改革服务的途径与方法,探索和构建多元化教师教育新模式。
SN 1001-7178
CN 11-2688/G4
LA 中文;
DS CNKI
LK https://link.cnki.net/doi/10.15946/j.cnki.1001-7178.2008.01.019
DO 10.15946/j.cnki.1001-7178.2008.01.019

RT Journal Article
SR 1
A1 乌兰
AD 内蒙古民族大学教育科学学院 内蒙古通辽028043
T1 少数民族地区教师专业发展保障体系探索
JF 黑龙江民族丛刊
YR 2008
IS 01
vo 
OP 166-171
K1 少数民族地区;教师专业发展;保障
AB 教师专业发展问题是当今世界范围教育改革中的热点问题之一。我国少数民族地区由于历史原因、地理环境、经济条件的限制,教师质量问题、教师专业发展问题,一直是困扰少数民族地区的难题。立足于少数民族地区实际,认识少数民族地区教师专业发展的重要性和特殊性,健全少数民族地区教师专业发展的思想、技术及制度保障体系,明确政府在推进教师专业发展进程中的重要职责,是新时期少数民族地区教师专业发展的主要路径。
SN 1004-4922
CN 23-1021/C
LA 中文;
DS CNKI
LK https://link.cnki.net/doi/10.16415/j.cnki.23-1021/c.2008.01.029
DO 10.16415/j.cnki.23-1021/c.2008.01.029

RT Journal Article
SR 1
A1 陈时见;侯静
AD 西南大学教育学院,西南大学教育学院 重庆市400715,重庆市400715
T1 西南民族学校与普通学校教育发展之比较
JF 西南大学学报(社会科学版)
YR 2008
IS 01
vo 
OP 48-53
K1 少数民族教育;民族学校;普通学校
AB 所谓民族学校是指由国家和地方政府批准的,在民族学生集中的地区专门设立的主要供少数民族学生就读的学校。西南地区民族学校与普通学校教育发展在管理体制、课程与教学、师资队伍等方面既存在着共性,也有其独特性。因此,在民族学校的教学检查、教学评价、教学管理、课程设置、师资培训、教学环境等诸方面,就不能采取"一刀切"的方式,而是应该根据民族学校的实际情况来实施。具体说来,要推进西南民族学校教育的改革与发展,应从以下几个方面入手:(1)加大政府投入,改善办学条件;(2)设置多元文化课程;(3)重视民族学校教育特点,调整教学内容与形式;(4)提高民族学校教师素质。
SN 1673-9841
CN 50-1188/C
LA 中文;
DS CNKI
LK https://link.cnki.net/doi/10.13718/j.cnki.xdsk.2008.01.038
DO 10.13718/j.cnki.xdsk.2008.01.038

RT Journal Article
SR 1
A1 许继红
AD 晋中学院教育系 山西晋中030600
T1 论西部民族地区职业教育师资培养的模式系统及其管理
JF 中央民族大学学报(哲学社会科学版)
YR 2007
IS 06
vo 
OP 35-39
K1 西部民族地区;职业教育;师资培养模式系统
AB 西部大开发需要大力发展职业教育,需要一支高素质的职教师资队伍。西部民族地区应该从社会、高等院校、职校内部以及教师本人各方面挖掘师资培养潜力,构建职教师资的培养系统,以管理提高培养效益,建设一支优秀的职教师资队伍。
SN 1005-8575
CN 11-3530/C
LA 中文;
DS CNKI
LK https://link.cnki.net/doi/10.15970/j.cnki.1005-8575.2007.06.005
DO 10.15970/j.cnki.1005-8575.2007.06.005

RT Journal Article
SR 1
A1 邓芸菁;岑国桢;阳谦;李光裕
AD 云南师范大学教育科学与管理学院,上海师范大学教育学院,云南师范大学教育科学与管理学院,云南师范大学教育科学与管理学院 云南昆明650091,上海200234,云南昆明650091,云南昆明650091
T1 少数民族教师人格特征的调查研究——以云南省边远地区少数民族教师为样本
JF 课程.教材.教法
YR 2007
IS 11
vo 
OP 82-88
K1 少数民族教师;人格特征;自我实现水平
AB 采用《加利福尼亚心理调查表(CPI-RC)》对云南省边远地区的少数民族教师进行调查分析,对少数民族教师人格特征进行描述,并从少数民族教师的人格特征入手,探索形成其职业素质和表现其职业道德的心理条件及其相关因素,进而为有针对性和实效性地开展少数民族教师培养培训活动,促进少数民族教师专业化发展提供实际意义上的依据。
SN 1000-0186
CN 11-1278/G4
LA 中文;
DS CNKI
LK https://link.cnki.net/doi/10.19877/j.cnki.kcjcjf.2007.11.016
DO 10.19877/j.cnki.kcjcjf.2007.11.016

RT Journal Article
SR 1
A1 阳红
AD 贵阳学院教育系 贵州·贵阳550005
T1 贵州民族地区新建高校教师教育类课程体系改革的构想
JF 贵州民族研究
YR 2007
IS 05
vo 
OP 168-172
K1 民族地区;新建高校;教育类课程
AB 本文根据民族地区教师教育类课程设置现状与存在的问题,构建适应教师专业化需要,又适应民族地区需要的教师教育类课程体系,培养高素质的师资,促进民族地区教育事业的发展。
SN 1002-6959
CN 52-1001/C
LA 中文;
DS CNKI
LK https://kns.cnki.net/kcms2/article/abstract?v=BlOUhu2v8Y9xeJ9eeaXaaawvJSs0Ab33WmI7_RUfWF7PtZewu1JD0LAhDTM5dapHTUuJHDIvNW-JrdJeJVJQBTJxdfM-tAxX_xO1pCTPjLC3yishHKLf6Kna7nfnnW3nYghVbzTY2RTJ6M6xeALYTY673v8KeJ9bGObqEIM6jdxzn7USN6aiF0dgiMCQAtHB&uniplatform=NZKPT&language=CHS

RT Journal Article
SR 1
A1 焦道利
AD 西北民族大学现代教育技术学院 甘肃兰州730030
T1 西部民族高校教师教育技术应用现状调查与分析
JF 电化教育研究
YR 2007
IS 10
vo 
OP 86-89
K1 西部民族高校;教育技术;应用
AB 随着西部高校校园网工程的实施,西部民族高校的信息化教学环境得到了质的改善。本文从实际调研出发,详细分析了目前西部民族高校教师在教学活动中教育技术的应用状况以及存在的问题。提出从转变观念、建设特色资源、改革教学模式、鼓励应用、完善管理等几个方面来改善教育技术的应用现状。
SN 1003-1553
CN 62-1022/G4
LA 中文;
DS CNKI
LK https://kns.cnki.net/kcms2/article/abstract?v=BlOUhu2v8Y_1qKc7OUKXcSAte5h2fqf_kJU4JfERm99GEUSu3SMAvSWoRHVmMK0Z9N96MgR1u4a8D-e_aWe6qycFQfVImasGkJg7gcDy5GRYV3UJhJDfTzAUcrpY9PXaORKWX6HsL76BaE4jRZ_JkQdoI005cbwfNgMYOCwBe5yac8qBJ87pJPD0zhVOgN4P&uniplatform=NZKPT&language=CHS

RT Journal Article
SR 1
A1 王枬;古志华
AD 广西师范大学教育科学学院,广西师范大学教育科学学院 广西桂林541004,广西桂林541004
T1 多民族环境下的语言变迁与基础教育发展——以广西龙胜各族自治县泗水乡为例
JF 西北师大学报(社会科学版)
YR 2007
IS 05
vo 
OP 61-67
K1 民族语言变迁;基础教育;文化传承
AB 以广西龙族各族自治县泗水乡民族语言变迁和基础教育发展及其互动为对象,重点探讨了泗水乡的语言及其变迁,泗水乡语言变迁的动力与基础教育发展,进而研究了地方民族文化传承与教育语言的关系,强调了通过民族语言文字的方式来实现民族文化传承的观点。
SN 1001-9162
CN 62-1086/C
LA 中文;
DS CNKI
LK https://link.cnki.net/doi/10.16783/j.cnki.nwnus.2007.05.012
DO 10.16783/j.cnki.nwnus.2007.05.012

RT Journal Article
SR 1
A1 李玲;蒋玉娜
AD 凯里学院教育系,北京师范大学心理学院 贵州·凯里556000,北京100875
T1 少数民族贫困山区乡村中学教师心理健康状况调查与研究
JF 贵州民族研究
YR 2007
IS 02
vo 
OP 146-150
K1 少数民族;贫困山区;教师;心理;健康
AB 本文旨在探讨少数民族贫困山区乡村中学教师心理健康状况。采用SCL-90量表对黔东南苗族侗族自治州的218名苗族、侗族青年教师进行调查。发现少数民族贫困山区乡村中学教师SCL-90的各因子得分高于常模,侗族教师整体阳性检出率高于苗族教师;侗族男女教师在人际关系,偏执因子上差异显著;苗族男女教师在人际关系因子上差异显著。说明少数民族贫困山区中学教师心理健康状况低于全国平均水平,同时应重视男教师在偏执和人际关系方面的问题。
SN 1002-6959
CN 52-1001/C
LA 中文;
DS CNKI
LK https://kns.cnki.net/kcms2/article/abstract?v=BlOUhu2v8Y9I-4uCHssPp1bj4XSCIUc47k-_58peN381pxlbyrtOvzDyEj73bgOF5xZUOAah3OAP2vxE3nCCDc336AyoOa6rsA64FsJc1n8sUx_dmj96ESqxxTrE1f7XboSirKr4419eDRFUuJ4w958kt4uTCCFc-MvwBVVKtaCFXqbkcLI6NexhX5Qhq_hD&uniplatform=NZKPT&language=CHS

RT Journal Article
SR 1
A1 李卫红
AD 教育部 副部长
T1 落实责任形成合力推动大学生思政教育上新台阶
JF 中国高等教育
YR 2007
IS Z1
vo 
OP 4-6
AB <正>十六大以来,以胡锦涛同志为总书记的党中央,始终把加强大学生思想政治教育工作作为贯穿中国特色社会主义事业全过程的一项重要战略任务。2004年8月,中共中央、国务院颁发《关于进一步加强和改进大学生思想政治教育的意见》。2005年1月,中央召开加强和改进大学生思想政治教育
SN 1002-4417
CN 11-1200/G4
LA 中文;
DS CNKI
LK https://kns.cnki.net/kcms2/article/abstract?v=BlOUhu2v8Y9I-4uCHssPp1bj4XSCIUc47k-_58peN38x4ugkE4p6nUDQBO3_TrCuQoon0d0yljlcWJ7EcaOyaRFhyp9rqA9xaer8i2nVQH6LVuj0RZlty90O1snlFy5OdxCi1MyfqRJJxJrXa86_gM9XZNq38Pi5P89k6y4y1x6Uq65MbUPrv7EMj1P5W85j&uniplatform=NZKPT&language=CHS

RT Journal Article
SR 1
A1 王霞
AD 新疆大学政治与公共管理学院 新疆乌鲁木齐830046
T1 少数民族地区高校教师信息素养现状分析及对策
JF 中南民族大学学报(人文社会科学版)
YR 2006
IS S1
OP 43-44
K1 少数民族地区;教师;信息素养;因素
AB 教师信息素养是现代教育对教师的必然要求,信息化教育也是提升教学效率的重要手段。尤其是提高少数民族地区高校教师信息素养,对培养地区经济发展所需人才更具意义。本文就少数民族地区高校教师信息素养现状、制约因素及培养途径加以分析。
SN 1672-433X
CN 42-1704/C
LA 中文;
DS CNKI
LK https://kns.cnki.net/kcms2/article/abstract?v=BlOUhu2v8Y9w_DFfrxe6tBZ9I89wCvcIEJ_K0C4emNEe_cYrgUIrepJjpiDutgSYzbD_5MLgs6zeVRzruD7n9r0LNCCzI0_VteMZAYd25sHLlvr0Kac5PmMXskmwDKPjW8AVKPyFx-Ixq3q20CCt61KKPomtybNu4EQLehdvdz5PfkacOtPQ5HZ1j95kxjQS&uniplatform=NZKPT&language=CHS

RT Journal Article
SR 1
A1 吴平
AD 凯里学院学报编辑部 贵州凯里556000
T1 提高民族地区教师信息素质教育水平的对策研究
JF 中南民族大学学报(人文社会科学版)
YR 2006
IS 05
OP 180-182
K1 民族地区;教师信息素质;信息素质教育;对策
AB 本文基于民族地区特定的文化与经济背景,信息时代教育信息化的必然趋势以及教师自我发展能力提高的实际需求,通过对民族地区教师信息素质的现状分析,指出民族地区教师信息素质培养的必要性,提出了提高民族地区教师信息素质教育水平的途径与对策。
SN 1672-433X
CN 42-1704/C
LA 中文;
DS CNKI
LK https://kns.cnki.net/kcms2/article/abstract?v=BlOUhu2v8Y8No2lJIWXFcE8Ek6AEmCYhzXWdfpUMblXTiur_5kv5EVGveyk7wLH53Z8XdPV0w7_Oud6Z_vijsekRw2plyD1qa5kJe0uF9Yt-R5KPvio3BL1X07Y095JyRGSMN1EgwM38zpzYXdDxKy8IbjVsgMeK1iDx7z4CKo2WXfNhBAPiKINmh1dEOqhE&uniplatform=NZKPT&language=CHS

RT Journal Article
SR 1
A1 马达
AD 福建师范大学音乐学院 教授、博士生导师,中央音乐学院音乐学研究所兼职研究员,文学博士
T1 音乐教育研究的国际对话——“2006音乐教育北京国际论坛”综述
JF 人民音乐
YR 2006
IS 08
OP 70-71
SN 0447-6573
CN 11-1655/J
LA 中文;
DS CNKI
LK https://kns.cnki.net/kcms2/article/abstract?v=BlOUhu2v8Y9EPC4E1iWRB8XKNsmgX7C-cH-4uD0gym7XtmQIBAyo3QF7OOxCgqi7nFm4-B0tR_e1zCpekTTKdbWoBiT0JBmTs6lfWW0eaPjWR_ipqqO3yGF0ptWQz6WVqGmOJNTQuvsNZrZBdqQC76SZsHLmUguz-26Xj8JvHSztWdXnLSrT1qx-ScgFOoLY&uniplatform=NZKPT&language=CHS

RT Journal Article
SR 1
A1 段敏芳
AD 中南民族大学管理学院 湖北武汉430074
T1 加大少数民族地区义务教育扶持力度——湖北省某少数民族自治县义务教育调查报告
JF 教育与经济
YR 2006
IS 01
OP 7-10
K1 少数民族;农村义务教育;对策
AB 本文论述了湖北某少数民族自治县义务教育的现状和存在的主要问题,分析了存在问题的原因,提出了少数民族地区义务教育走出困境的对策。
SN 1003-4870
CN 42-1268/G4
LA 中文;
DS CNKI
LK https://kns.cnki.net/kcms2/article/abstract?v=BlOUhu2v8Y9EPC4E1iWRB8XKNsmgX7C-cH-4uD0gym7lKJ1aHhpUTUtWfaOpgY4la-emA2-SadvQ0ZywI72E7EoEVC5MlztaqPfJM5taZtJ3dK6la_EgNCmE68ZPb3lIiQBoRyM9rSWnOzMjWcdVd3Xt5_cU9QpGJKXXkpxiKWtYeQ3OMCIVb49w0_51DMTy&uniplatform=NZKPT&language=CHS

RT Journal Article
SR 1
A1 姜秋霞;刘全国;李志强
AD 西北师范大学,西北师范大学,甘肃联合大学,
T1 西北民族地区外语基础教育现状调查——以甘肃省为例
JF 外语教学与研究
YR 2006
IS 02
OP 129-135+161
K1 民族地区;外语教育;三语教学;远程教育
AB 本报告是西北民族地区外语教育现状调查研究的阶段成果。调查对象为甘肃省五个少数民族州县的21所中小学。由于母语、第二语言(汉语)和外语三种语言的相互迁移,民族地区中小学生的外语学习具有特殊性和复杂性;外语师资不足、学历偏低、知识结构单一,但教师接受职后继续教育的愿望相当强烈,对继续教育也有多方面需求。报告建议:1)在教授语言技能的同时,民族地区的外语教学应借鉴国内外双语教学理论、民族教育学、第二语言习得理论和外语教学的相关理论,探索多元文化环境下“三语教学”的外语教学理论与模式;2)针对少数民族外语教育现状,充分利用教育部农村中小学现代远程教育工程的基础设备和资源条件,开发符合本地文化特色和教育现状的远程教育辅助资源库,积极探索民族地区外语师资远程培训的模式。
SN 1000-0429
CN 11-1251/G4
LA 中文;
DS CNKI
LK https://kns.cnki.net/kcms2/article/abstract?v=BlOUhu2v8Y8qsLLFSi1AhBow1IiwUdFlML4Hz1RzIqda_mPqvx9GsyXpVGOQpSqxLdKI9xz3qClmulACoLSCygwWcBM6Y3CcZAjBTm_MO3B1ghwendd-vK53mmbd0WdMKWXKo61wn8_VI6_hUQ5qlZIrvlT2bh3NVaDJYiBlF3NRfdGyot6-uYgSBDb1TVTT&uniplatform=NZKPT&language=CHS

RT Journal Article
SR 1
A1 陈亚萍
AD 黔南民族师范学院 贵州 都匀558000
T1 民族地区乡镇中学教师素质现状与发展对策
JF 贵州民族研究
YR 2005
IS 06
OP 191-196
K1 民族乡镇中学;教师;现状;对策
AB 新一轮基础教育课程改革实验是否获得成功,教师队伍的建设是关键的环节。本文应用多种研究方法,对贵州黔南民族地区乡镇中学教师的基本现状进行调查,探究其落后原因,诊断其现状,据此提出改革与发展的对策和建议。
SN 1002-6959
CN 52-1001/C
LA 中文;
DS CNKI
LK https://kns.cnki.net/kcms2/article/abstract?v=BlOUhu2v8Y95ToPMLP8BUdz0OPbZpNjYLkANgXGTXausOPJn83K9e6dR_kvL1zMbZQdYNO9OLXV9w9dKrDVQ-_D-78PaMZAngxTglIVQcdkkD3VnO7i3OIuwae-vypOnPaDw2yLG14AMEerhHgzqrorCxsv17UDjZCvrqGkjgjUdl1pOh-CAgfibPWD-e2SV&uniplatform=NZKPT&language=CHS

RT Journal Article
SR 1
A1 朱志勇
AD 北京大学社会学系 北京100871
T1 少数民族学校教师角色意识初探——个案研究
JF 清华大学教育研究
YR 2005
IS 06
OP 90-98
K1 民族教育;角色地位;教师角色意识
AB 本研究采用个案研究方法,根据对中国西部某些少数民族地区(甘肃和西藏)学校日常生活的观察,以及对少数民族教师和社区成员的访谈,发现在现有的基础条件下,少数民族教师将本地区学校教育发展存在的问题和困难很大程度上归结为物质条件的匮乏、社区成员、家庭对教育的不重视等原因。本研究认为在发展中国西部少数民族地区基础教育中,少数民族教师对教师角色地位的理解和认同存在问题,这应引起教师教育的反思和重视。
SN 1001-4519
CN 11-1610/G4
LA 中文;
DS CNKI
LK https://kns.cnki.net/kcms2/article/abstract?v=BlOUhu2v8Y_7XqQPO4OlUP7USP2qIBYGnYzronh5N3qJDQCwkY9uo7YeiZ6Kn-RdJ6QOo881K-ZY2npC2aVfKpOHWL2z1doKh_KYXuVXO5xixCay8SphSNKjRdqygXruRJtgsxa5-fympx3wuTC9AMa5VnrvpXvEfSFwqWHSyD5WO6z4TOv1LGO_5Qae6Iu8&uniplatform=NZKPT&language=CHS

RT Journal Article
SR 1
A1 姚艺君
AD 中国音乐学院音乐学系 副主任,副教授
T1 试谈东西方文化碰撞中的北京普通音乐教育
JF 中国音乐
YR 2004
IS 04
OP 127-131
K1 东西方文化;传统音乐教育;普通音乐教育;经济全球化;文化多元化
AB 本文针对北京普通音乐教育里中国传统音乐教育现状 ,简单阐述了经济的全球化会刺激人类对多元文化的广泛需求 ,以及与国际接轨的意义是把自己的轨道和别人的接上 ,但火车里的货物却要求独此一家 ,世界不需要“二手感动”的观点。面对当前国际与国内形势、北京未来发展的定位、以及中国普通音乐教育中母语教学所存在的遗憾和中华民族文化传承的需要 ,笔者认为 ,作为首都的北京有理由、有条件对此做出反映和贡献。可以做到不愧为中华人民共和国的首都 ,而不是“二手感动”的中转站 ,有能力不负民族众望。
SN 1002-9903
CN 11-1379/J
LA 中文;
DS CNKI
LK https://kns.cnki.net/kcms2/article/abstract?v=BlOUhu2v8Y_7XqQPO4OlUP7USP2qIBYGnYzronh5N3q9y_paKi_RSIGO2GD_g3JinDhvenyn7kiUf-Od-qkbpbCmdzsBEyMGh_ERxIhKm1dEgDlhNrm0HowXw468rOOQs5L3QliDm8TPvZAim7iDApjTNSx-MYtxOX830k0cbyjI3NkuqVkOvVQhAN17vvNX&uniplatform=NZKPT&language=CHS

RT Journal Article
SR 1
A1 王月芬
AD 上海市教委教研室 上海200041
T1 新课程改革中解读“传统教育”
JF 教育发展研究
YR 2004
IS 04
OP 78-80
SN 1008-3855
CN 31-1138/G4
LA 中文;
DS CNKI
LK https://kns.cnki.net/kcms2/article/abstract?v=BlOUhu2v8Y9-flHpi8WawNM83CUhP-PYdR32FNPx0GY6zsCPrqmTum1yWw0cmqeRY_3ImnjirCNeBvyfjwxrtHD9NYeyWNAptEcEfBX10Hs-QOpaV-aa95yzDn8w575EH81P2SgcYMq3Ci9utld4QsCoNsj-AIAIocxQsom-LMGIkN2HxB-rE5pRhs2Bez4T&uniplatform=NZKPT&language=CHS

RT Journal Article
SR 1
T1 “珠江三毛杯”向全国征集优秀音乐论文、教案、歌曲新作展评活动揭晓
JF 音乐研究
YR 2003
IS 04
OP 97-101
AB <正> 由《歌曲》编辑部、《中小学音乐教育》杂志社、《音乐爱好者》编辑部和本刊联合举办的“珠江三毛杯”向全国征集优秀音乐论文、教案、歌曲新作展评活动历时半年,日前已圆满结束。 此次活动共收到来自全国二十多个省、市、自治区的参评作品两千五百多件,一千六百多人次参与活动。经主办单位组织有关专家认真评选,三个门类各评选出优秀作品100件。这些获奖作品体现了我国当前音乐
SN 0512-7939
CN 11-1665/J
LA 中文;
DS CNKI
LK https://kns.cnki.net/kcms2/article/abstract?v=BlOUhu2v8Y_GgQvviBr6-paaZYqnE2QZrQxRWEbWXQfYfrYnYwqP2IAnb45O9CdlVkT2DqQZsX6P-jhoaL2T7UNdYRWcJZxPdcgEOmDssA3s_QH2VpwcVrNp1ypMwvbdBrvbssv40fQbFnihJLcEcnDp4uNN54rdh4VGdrMtzQYIpyHi5y9Z7Ki75uES81sJ&uniplatform=NZKPT&language=CHS

RT Journal Article
SR 1
A1 王鉴
AD 西北师范大学西北少数民族教育发展研究中心 副教授,地址:兰州市,邮编730070
T1 我国民族教育政策体系探讨
JF 民族研究
YR 2003
IS 06
OP 33-41+107
K1 民族教育;民族政策;民族教育政策体系
AB 民族教育政策体系是国家改革与发展民族教育所需要的最基本、最关键的教育政策范围与结构 ,它包括民族教育质量政策、民族教育管理体制政策、民族教育课程政策、民族教育经费政策、民族教育教师政策和民族教育学生政策等六个方面。这些民族教育政策又与国家民族政策中的民族文化政策、宗教政策、语言文字政策等相互支持、相互促进 ,形成了中国特色的民族教育政策体系。这一政策体系 ,经过民族教育政策长期变迁的实践证明是科学、正确和有效的 ;从理论依据来看 ,它同时兼顾了国家民族问题与国家教育问题两方面的价值取向
SN 0256-1891
CN 11-1217/C
LA 中文;
DS CNKI
LK https://kns.cnki.net/kcms2/article/abstract?v=BlOUhu2v8Y_GgQvviBr6-paaZYqnE2QZrQxRWEbWXQcyklsV-13rU2SIAEsyrOKwChXuVvbufx1Uq7gwmcF_1OebQrAkmwhxr-nf__TpY1l8C59sFKOa8GbaQg8lyRsGwLtLocl6WgYGwPrOICsCRoOxDjMXzABo0wtu2uykuyOloiuUjubfCFn28C1QEMlB&uniplatform=NZKPT&language=CHS

RT Journal Article
SR 1
A1 王世枚
AD 湖北民族学院高等教育研究所 湖北恩施445000
T1 民族院校中教师教育模式探讨
JF 中南民族大学学报(人文社会科学版)
YR 2003
IS 04
OP 153-155
K1 民族院校;教师教育;模式
AB 本文从教师教育的体制、培养目标、培养活动方式三个方面分析了民族院校中教师教育的模式,并分析了民族院校教师教育目前存在的问题及应采取的对策。
SN 1000-5439
CN 42-1065/C
LA 中文;
DS CNKI
LK https://kns.cnki.net/kcms2/article/abstract?v=BlOUhu2v8Y8_GrOX-pxrAlg8mfxW1yvqgseIPCMj8c019XoX9nkX70WFOD-2_ADu8RhKdq40zfFygoQ1_2uCEK1HX4nmofrJtETwAu4wUp4FaHaX4GKCj-5V_v3_P8GCW2uYzceDs6x-TpJU-pk3dz4HSgxbmeJb9aA2w-XBRUTe9Sk4gzk82RLfGOQMT9xB&uniplatform=NZKPT&language=CHS

RT Journal Article
SR 1
A1 蒋虹
AD 云南文山州高等师范专科学校音乐系
T1 对云南少数民族地区高师音乐教育专业的教学内容及课程设置的思考
JF 中国音乐
YR 2003
IS 03
OP 124+126
SN 1002-9903
CN 11-1379/J
LA 中文;
DS CNKI
LK https://kns.cnki.net/kcms2/article/abstract?v=BlOUhu2v8Y_iTt3RFzjo2OMLpwfG4jKEeWANMVA26LHfzsBVCyRck7o2i37xDdWe2ES-PcxIn10j-JyWCwluCwktKqI9iP4M3L9nn-XeikHDwf8iGZ8-aa7BfeT8tTXBh3Tiya41fiVoboyzBzq7vM3EEy2dT1qjEt6kULaokG6lfd95sHQjPn-CV_jyvUjh&uniplatform=NZKPT&language=CHS

RT Journal Article
SR 1
A1 丛小平
AD 美国得克萨斯州休斯顿大学
T1 从母亲到国民教师——清末民族国家建设与公立女子师范教育
JF 清史研究
YR 2003
IS 01
OP 87-97
K1 晚清;女子教育;民族主义;母亲;国民教师
AB 本文考察晚清女子学堂的发展过程 ,认为在民族主义思潮的鼓动下 ,原属于家庭范围的传统女学向近代女子教育转变。地方改革派士绅及官员积极参与建立女子学校 ,在激进与保守的双重压力下清政府将多种形式的、分散的近代女子教育融入民族国家建设中。国家为培养新国民 ,而借用传统观念 ,强化女子在儿童早期教育和学前教育中的作用 ,建立了官立女子师范学校。作为最高的国家教育机构 ,女子师范不仅提供了女子受高等教育的机会 ,而且将女子在社会上的工作合法化。
SN 1002-8587
CN 11-2765/K
LA 中文;
DS CNKI
LK https://kns.cnki.net/kcms2/article/abstract?v=BlOUhu2v8Y-ttY7xWqjSNmUA9kkC0fNfMbVcdvE-QOSJa7yCZGBl3AsxmjQgbBEjEQziqat4P_D6fDplUC2941o6CdBKla0EGAMP8O9nwMDMcS9y6rguZ07Pnb5cF3meTyH-fFgXdTHEoPujyh4Pj18HVXPkL65iAP8w0K9KaCoDYl8FCAxH8LyMFSzbwO2Z&uniplatform=NZKPT&language=CHS

RT Journal Article
SR 1
A1 田振清,陈梅,周越,昭那斯图
AD 内蒙古师范大学电化教育系,内蒙古师范大学电化教育系,内蒙古师范大学电化教育系,内蒙古师范大学电化教育系 内蒙古呼和浩特010022,内蒙古呼和浩特010022,内蒙古呼和浩特010022,内蒙古呼和浩特010022
T1 内蒙古地区民族中学信息技术教师培训方案的设计与相关思考
JF 电化教育研究
YR 2002
IS 11
OP 58-61
K1 内蒙古自治区;民族教育;师资培训;信息技术
AB 本文通过分析内蒙古自治区民族中学 (蒙语授课 )信息技术教师基本现状的调查数据 ,提出了民族语言授课信息技术教师的培训层次与策略。旨在促进边疆民族地区信息技术教育工作的有效开展。
SN 1003-1553
CN 62-1022/G4
LA 中文;
DS CNKI
LK https://link.cnki.net/doi/10.13811/j.cnki.eer.2002.11.015
DO 10.13811/j.cnki.eer.2002.11.015

RT Journal Article
SR 1
A1 袁贵仁
AD 北京师范大学哲学系 北京　100875
T1 不断推进教育创新
JF 北京师范大学学报(人文社会科学版)
YR 2002
IS 06
OP 9-13
K1 教育创新;教育观念;教育体制;教师创新
AB 江泽民同志在北师大百年校庆大会上,全面阐述了教育创新思想。教育创新既是时代的要求,也是现代化建设及教育自身发展的要求。教育创新首先要确立正确的教育观,着眼于开发人的潜能、发展人的个性、活跃人的思想、激发人的热情。教育体制创新是教育创新的关键,教育内容、方法和手段的创新是教育创新的核心,而教育创新的根本在于教师创新,树立"教育大计,教师为本"的观念。要贯彻"三个代表"思想,把握"三个面向"方针,坚持"实践第一"的原则,推进教育创新这一艰巨、复杂的系统工程。
SN 1002-0209
CN 11-1514/C
LA 中文;
DS CNKI
LK https://kns.cnki.net/kcms2/article/abstract?v=BlOUhu2v8Y9g2S_7qKE0hdO7Gos1UTaH29BMhJXyCgg2GuWSoQ3sPspeKu2aW3sLiRH4idwyuJtM-hKgSpbTQem4YU2o2lIQK5_ksyetN56kScSqGLjOBQCwmtJKABOv5Abl2PluvRnuEBw26tvv6p3zkR6BSp-7wr0hC2z78jVFou5_vP7Hm2zUC1kwree5&uniplatform=NZKPT&language=CHS

RT Journal Article
SR 1
A1 江泽民
T1 在庆祝北京师范大学建校一百周年大会上的讲话
JF 北京师范大学学报(人文社会科学版)
YR 2002
IS 06
OP 5-8
SN 1002-0209
CN 11-1514/C
LA 中文;
DS CNKI
LK https://kns.cnki.net/kcms2/article/abstract?v=BlOUhu2v8Y80UsCjbdNhmgNECOz7QE4XQIiCnA3a5_2qZqn95y0qrEml--mlCWebsu_ChKyn5Cnh2OjZVkHNvgeugi2WO-bhfM0Oyg6rTQoEbhcefXNYTYMU5Z05sLwTp0Qm3r-LL7uK5Le2aHZW6Ganhp_9bo26DHZGQI-9SFFww9V9fFczbCvSMlQpMGyT&uniplatform=NZKPT&language=CHS

RT Journal Article
SR 1
A1 江泽民
T1 在庆祝北京师范大学建校一百周年大会上的讲话
JF 高校理论战线
YR 2002
IS 10
OP 0
SN 1002-4409
CN 11-3513/D
LA 中文;
DS CNKI
LK https://kns.cnki.net/kcms2/article/abstract?v=BlOUhu2v8Y80UsCjbdNhmgNECOz7QE4XQIiCnA3a5_3omCTKv9M5FxoVBK1e9m0f41go1ruY68nwuuePRzCfPjEVfUKP673DxUa2CX3Xjtu5PG74Pn7oSfRaD_FZv98n0VKCBAzGXfT9zcbSfFhqba3oIKxFWBSWsU4e19lMq-LiHnyvP27W7vRnwxq_bVX2&uniplatform=NZKPT&language=CHS

RT Journal Article
SR 1
A1 胡卓生
AD 甘肃教育学院体育系 甘肃兰州730000
T1 甘肃省少数民族贫困地区中小学体育教师继续教育问题研究
JF 成都体育学院学报
YR 2002
IS 05
OP 42-44
K1 少数民族;贫困地区;体育教师;继续教育
AB 在调查、访谈的基础上 ,分析了甘肃省少数民族贫困地区教师继续教育存在的问题、困难和要求 ,提出了开展继续教育的策略
SN 1001-9154
CN 51-1097/G8
LA 中文;
DS CNKI
LK https://kns.cnki.net/kcms2/article/abstract?v=BlOUhu2v8Y-ENZrGnltcEXB8UOuFcmQsWgSLvniLRZLYA64sxP5YWrNdZnGMkVsoFWmRfBt2-TQT6gMGxqBB6c19twCZD7OuOsr_tOBbiV7TcgbIrHnupFpfZDZLsxBrMYha-VPWVbbt20uuwYovIMLPP4HDwqmgKhA0bhq5knAK76kkrJYRcpvKNcKnYuPK&uniplatform=NZKPT&language=CHS

RT Journal Article
SR 1
A1 江泽民
AD 新华社
T1 在庆祝北京师范大学建校一百周年大会上的讲话(2002年9月8日)
JF 中国高等教育
YR 2002
IS 18
OP 5-6
AB <正> 老师们,同学们,同志们,朋友们: 在美好的金秋时节,在又一个教师节到来之际,我们来参加北京师范大学百年校庆的隆重集会,感到十分高兴。党中央、国务院对我国教育事业的改革和发展是高度重视的,对全国广大教师和教育工作者是十分
SN 1002-4417
CN 11-1200/G4
LA 中文;
DS CNKI
LK https://kns.cnki.net/kcms2/article/abstract?v=BlOUhu2v8Y_wOnSL1FMaAWDi6hg5RNGb5HwXU6RTUgOqPliCZBbCz9pV71iXnzeeJp46Z63ANgWtwFtf7BdwyWnpDOeG9rITsXLANnAuw2bPM-U52KOS8OvuPslMcmxnG0V7nRc1DoZpFzxgte0Z4PRgp2bJ90x_E0vMuGouOM4CABBjvz9H0zD52iu_Dk5f&uniplatform=NZKPT&language=CHS

RT Journal Article
SR 1
A1 弓常青
AD 清华大学人文学院 北京100084
T1 试论内蒙古民族高等教育的现状、问题与改革
JF 清华大学教育研究
YR 2002
IS 03
OP 100-104
K1 内蒙古;民族高等教育
AB 民族高等教育是我国整体教育事业的重要组成部分 ,也是振兴民族经济 ,繁荣和发展民族文化教育事业的根本大计。本文结合内蒙古自治区的实际 ,对内蒙古民族高等教育的现状及存在的问题 ,改革发展民族高等教育的对策和途径 ,培养少数民族高级人才等加以分析探讨
SN 1001-4519
CN 11-1610/G4
LA 中文;
DS CNKI
LK https://kns.cnki.net/kcms2/article/abstract?v=BlOUhu2v8Y_wOnSL1FMaAWDi6hg5RNGb5HwXU6RTUgMxPL8K8wGocfsq7xgMs5_6JHPga6gjFY3Nl8umlbiISQvUffgG6Pkf0dQTgcjV-B3uIPE1IUHtEuodhOlSmHbfZiEZeBuhH3jp_Ozi9T0faP6t5kix44mzVF6IhCFguofn7JYI_WB3Nn7A4O4r3Tyk&uniplatform=NZKPT&language=CHS

RT Journal Article
SR 1
A1 唐祺,王德清
AD 西南师范大学教育科学学院,西南师范大学教育科学学院 重庆市400715,重庆市400715
T1 重庆市少数民族地区教育问题及对策探讨
JF 西南师范大学学报(人文社会科学版)
YR 2002
IS 02
OP 50-55
K1 重庆市;少数民族地区;教育对策
AB 为了促进重庆市少数民族地区教育的发展 ,我们选取了市内少数民族聚居地———黔江开发区的五个民族自治县作为研究重点。该地区的教育发展至今 ,已初步形成了一个教育大体系 ,但由于教育观念落后、自然和经济条件落后、教育经费投入不足等原因 ,使得学校办学条件差、拖欠教师工资、师资队伍弱小、职业技术教育薄弱 ;据此 ,必须改变教育观念、增加教育经费投入、加强经费管理、发展职业技术教育和进行师资队伍建设 ,并开展对口支援。
SN 1000-2677
CN 51-1098/C
LA 中文;
DS CNKI
LK https://link.cnki.net/doi/10.13718/j.cnki.xdsk.2002.02.012
DO 10.13718/j.cnki.xdsk.2002.02.012

RT Journal Article
SR 1
A1 王鉴
AD 西北师范大学教科院 甘肃兰州730070
T1 跨越民族文化的教育使者——民族地区双文化教师口述研究
JF 中央民族大学学报
YR 2002
IS 01
OP 110-114
K1 双文化;教师;口述史
AB 本文以口述文化史学的方法和口述凭证、口述材料为基础 ,分析了 2 0世纪 6 0年代至 90年代在民族教育领域工作的双文化教师的经历 ,这一历程也是民族教育中师资队伍建设由外来化到本土化的过程 ,双语及双文化师资的本土化是民族教育发展的方向。
SN 1005-8575
CN 11-5144/C
LA 中文;
DS CNKI
LK https://link.cnki.net/doi/10.15970/j.cnki.1005-8575.2002.01.023
DO 10.15970/j.cnki.1005-8575.2002.01.023

RT Journal Article
SR 1
A1 霍瑾
AD 内蒙古师范大学体育学院;
T1 蒙古族学校体育改革的研究
JF 体育科学
YR 2002
IS 01
vo 22
OP 10-11
K1 体育教育;蒙古族;教育研究;体育活动;教材建设;师资队伍
AB 蒙古族学校体育教育事业的持续发展,体现了党和民族教育政策的正确性。蒙古族学校体育在教学研究、教材建设、课外体育活动、运动队训练、师资队伍的建设等方面都取得了极为显著的成果。在发展素质教育战略的今天,蒙古族学校体育教育要转变观念、锐意改革,必将在21世纪取得更丰硕的成果。
SN 1000-677X
CN 11-1295/G8
LA 中文;
DS CNKI
LK https://link.cnki.net/doi/10.16469/j.css.2002.01.016
DO 10.16469/j.css.2002.01.016

RT Journal Article
SR 1
A1 房利田
AD 中央民族大学马列教科部 北京100081
T1 大力发展民族地区教育事业——西部大开发的首要问题
JF 中央民族大学学报
YR 2001
IS S1
OP 74-77
K1 西部大开发;民族教育;发展对策
AB 我国西部民族地区的教育事业目前仍处于相对落后的状态 ,这已成为该地区各项事业快速发展的重大障碍之一。要走出困境 ,必须解放思想 ,转变教育观念 ;加快教育布局和结构的调整 ;加大对各级各类学校投入的力度 ,拓宽教育投入的渠道 ;调整学科专业结构 ,改革教学内容 ;加快教师队伍的培养 ,合理利用师资
SN 1005-8575
CN 11-5144/C
LA 中文;
DS CNKI
LK https://link.cnki.net/doi/10.15970/j.cnki.1005-8575.2001.s1.015
DO 10.15970/j.cnki.1005-8575.2001.s1.015

RT Journal Article
SR 1
A1 强海燕,张旭
AD 华南师范大学,华南师范大学 广州510631,广州510631
T1 从社会性别角度探讨女大学生和女教师的发展——中加“妇女与少数民族教育”项目部分内容介绍
JF 妇女研究论丛
YR 2001
IS 05
OP 41-46
K1 中加合作;妇女;高等教育
AB “妇女与少数民族教育”课题是中加大学合作巩固项目,历时5年。本文综述了该课题在社会性别、少数民族教育和道德教育三个领域所做的研究,着重介绍了社会性别研究的开展及所取得的丰硕成果,进而提出了其在教育政策的制定、社会及个人意识的更新、理论的建构及实践等方面产生的深远影响。
SN 1004-2563
CN 11-2876/C
LA 中文;
DS CNKI
LK https://kns.cnki.net/kcms2/article/abstract?v=BlOUhu2v8Y_SELvHuAzYiV3ekdmg7sEKdWncvKUQi7c65isa5pJYmv4_Xw2W_y4dE8n5b2d4mLvtpibxZgbKghG4enmnFhwd6V1H-hmlmH4lQA_np8xjt5Ah2stVqgs9Mc8QhUyIduD3l9HE7tk1jI7QUiINy6VK2lGYwbe9CSkoepqybtl3DNwNDcXqHA9z&uniplatform=NZKPT&language=CHS

RT Journal Article
SR 1
A1 从春侠;王虹
AD 国家高级教育行政学院;吉林市实验中学;
T1 西部民族贫困地区教育发展存在的问题及对策
JF 黑龙江民族丛刊
YR 2000
IS 04
OP 62-63
K1 西部地区;基础教育现状;教育发展策略
AB 西部大开发,教育要先行。国家贫困地区义务教育工程的实施,极大地促进了西部地区基础教育的发展,但仍然面桩着很大困难与问题。这就要求国家及时采取相应措施,在资金及政策上予以扶持和帮助,继续加大教育扶贫力度,提高教育质量,改善办学条件,以帮助西部地区发展基础教育。
SN 1004-4922
CN 23-1021/C
LA 中文;
DS CNKI
LK https://link.cnki.net/doi/10.16415/j.cnki.23-1021/c.2000.04.020
DO 10.16415/j.cnki.23-1021/c.2000.04.020

RT Journal Article
SR 1
A1 刘金明
AD 黑龙江省民族研究所!黑龙江哈尔滨150040
T1 二十一世纪达斡尔族教育发展战略研究
JF 黑龙江民族丛刊
YR 2000
IS 03
OP 56-59
K1 中国达斡尔族;教育发展战略;现代化目标;21世纪
AB 21世纪达斡尔教育现代化的目标是以培养社会主义现代化的建设者和社会主义事业接班人为最高宗旨,以造就民族经济与社会发展需要的各类人才为基本目标.因此,制定达斡尔族教育发展现代化的具体对策时,要把提倡终身教育、消灭断层现象,建设一支高素质的教师队伍,以及改进教学方式、采用先进教育手段、提高教学质量等培养现代化人才的教育目标和实现教育系统自身的现代化作为战略措施的基本内容.
SN 1004-4922
CN 23-1021/C
LA 中文;
DS CNKI
LK https://link.cnki.net/doi/10.16415/j.cnki.23-1021/c.2000.03.013
DO 10.16415/j.cnki.23-1021/c.2000.03.013

RT Journal Article
SR 1
A1 聂英
T1 对民族音乐教育在高师音乐系的地位、作用、现状及发展的思考
JF 中国音乐
YR 2000
IS 01
OP 46-47
SN 11-1379/J
CN 11-1379/J
LA 中文;
DS CNKI
LK https://kns.cnki.net/kcms2/article/abstract?v=BlOUhu2v8Y_vTjcB-TYqHl0BAg9p5isjT6atO62jGbU-ta0TC7fN7rpdfK3THu68tVpOfyqGyThqTrkkJJEM1yaO07OthSldQ7ksjFVZKry_rx2hioEJkLfdmSU_x1mmWRImDUp_GBXeqmpqJICJaDoikCbKpAoyOEg-aG9uOK82Z67xQQL1RxgImWaMu0Dw&uniplatform=NZKPT&language=CHS

RT Journal Article
SR 1
A1 苏金智
AD 国家语委语言文字应用研究所!邮编:100010
T1 国内外语言文字使用情况调查概述
JF 语言文字应用
YR 1999
IS 04
OP 66-72
AB 文章论述了语言文字使用情况调查的含义，介绍了本世纪以来国内、外语言普查和抽样调查的一些重要情况。国外的语言普查一般是结合人口普查进行的，抽样调查的规模也不大。重点介绍了美国、法国、日本、联合国教科文和中国在这方面所做的一些工作。目前正在中国开展的语言文字使用情况调查是有史以来国内、外最大规模的语言文字使用方面的抽样调查，因此做好这次调查意义十分重大
SN 1003-5397
CN 11-2888/H
LA 中文;
DS CNKI
LK https://link.cnki.net/doi/10.16499/j.cnki.1003-5397.1999.04.015
DO 10.16499/j.cnki.1003-5397.1999.04.015

RT Journal Article
SR 1
A1 朴洪男,李政一,张星男
AD 宁安市朝鲜族中学!宁安,157000,宁安市民委!宁安,157000,宁安市朝鲜族中学!宁安,157000
T1 改革开放以来宁安市朝鲜族民族教育的发展
JF 黑龙江民族丛刊
YR 1999
IS 03
OP 44-46
SN 1004-4922
CN 23-1021/C
LA 中文;
DS CNKI
LK https://link.cnki.net/doi/10.16415/j.cnki.23-1021/c.1999.03.010
DO 10.16415/j.cnki.23-1021/c.1999.03.010

RT Journal Article
SR 1
A1 王芳
AD 贵州民族学院行管系!550025
T1 贵州民族高等教育的发展历程及对策探讨
JF 贵州民族研究
YR 1999
IS 03
OP 148-152
K1 贵州;民族高等教育;研究
AB 从50年代初至今，贵州民族高等教育经历了创建、停滞和恢复发展三个阶段。贵州民族高等教育目前建立了文理结合、符合实际的基本体系，为培养各类少数民族专业人才，促进民族地区社会经济发展作出了巨大贡献。文章认为，加大对民族高等院校的政策倾斜和资金投入、改革和完善民族高等院校的专业设置和教学内容、提高教师队伍的素质，是发展民族高等教育的现实对策和有效措施。
SN 1002-6959
CN 52-1001/C
LA 中文;
DS CNKI
LK https://kns.cnki.net/kcms2/article/abstract?v=BlOUhu2v8Y8a753Rd_JcN7M3oToEn697694dYQ0uaTV45gt87Fqv5RXDTpKWdEgT5vo6jNZ7XRJqYXtk0V5kTiMyekoAHgEot5IDqlRtudLqLadOx5sZwAhp3i39Vs2a_NLPLctD8NKpR6uSRZ1yElvX2tmJRSRooBMU6OXu0N17-fyoLeFShMj35aBpHkhW&uniplatform=NZKPT&language=CHS

RT Journal Article
SR 1
A1 孙松滨
AD 黑龙江省高师培训中心
T1 发展鄂伦春族教育事业的几点措施
JF 黑龙江民族丛刊
YR 1999
IS 01
OP 105-107
AB 发展鄂伦春族教育事业的几点措施孙松滨鄂伦春族是黑龙江省的世居民族之一，据１９９０年全国策四次人口普查统计，全国鄂伦春族人口共６９６５人，其中绝大多数居住在黑龙江省。新中国成立以后，鄂伦春族的教育事业在各级政府的关怀、帮助和支持下取得了巨大的成绩。但由...
SN 1004-4922
CN 23-1021/C
LA 中文
DS CNKI
LK https://link.cnki.net/doi/10.16415/j.cnki.23-1021/c.1999.01.029
DO 10.16415/j.cnki.23-1021/c.1999.01.029

RT Journal Article
SR 1
A1 李世强
T1 论边远省区民族高校的英语教学改革
JF 云南民族学院学报(哲学社会科学版)
YR 1998
IS 04
OP 49-52
K1 民族高校;英语教学改革;英语素质教育
AB 社会的迅速发展对各类专门人才的英语素质提出了新的要求，传统的教学模式面临前所未有的严峻挑战。边远省区民族高校在英语教学中只有打破禁区，转变观念，进行科学的教学改革，才能从根本上改变目前英语教学中存在的“投入多、产出少、效率低”的尴尬境况，走出低谷，真正抓好大学生的英语素质教育
SN 1001-8913
CN 53-1009/C
LA 中文
DS CNKI
LK https://kns.cnki.net/kcms2/article/abstract?v=BlOUhu2v8Y_IBlzypMesQXAZGVp_bM5yBzb-tzu6FhlD8Rl39fb4ciF4qdAgLfp7F9NrY8amoaV09p8Ly4JE1cWLazYNisx0OsCLTgm6x-bL5QoxqGfUtG2pepmJ7KUbEC3KCWngUWhj9j36QVTRdi42w4kq_eEA4pp73b7OOL8J1M0RQb846A6_T7zNO-J5&uniplatform=NZKPT&language=CHS

RT Journal Article
SR 1
A1 李晓
AD 青海师大政教系
T1 发展民族成人教育　振兴青海民族经济
JF 青海民族研究
YR 1998
IS 03
OP 53-57
SN 1005-5681
CN 63-1016
LA 中文;
DS CNKI
LK https://link.cnki.net/doi/10.15899/j.cnki.1005-5681.1998.03.010
DO 10.15899/j.cnki.1005-5681.1998.03.010

RT Journal Article
SR 1
A1 华丁
AD 贵州民院图书管
T1 浅谈民族教育
JF 贵州民族研究
YR 1998
IS 01
OP 145-148
K1 民族教育;现状;对策
AB 文章认为自然条件差、经济落后、教育政策和教育课程设置不合理、教师队伍素质不高是民族教育发展落后的原因，提出了加快民族教育的若干措施。
SN 1002-6959
CN 52-1001/C
LA 中文;
DS CNKI
LK https://kns.cnki.net/kcms2/article/abstract?v=BlOUhu2v8Y82x8bOjVP37M16CE6A0s-UByO0g3qh1xgbyM7IRg2Yu5ZCF0nujhYFV90k9Do4mQ8XhQZLQgrZHiMXv0PiyIx7mxBje4XXZhai-G_5J1_yhA7-8NGq7wqLjVNOcj0PFeY2fWYLeM0WhE2wX4bAtuxi838TPfga-wUkwNjkaUOU7HCnbrQp3NTs&uniplatform=NZKPT&language=CHS

 
